# Supplementary material for: In Situ Formation of TiB2 in Fe-B System with Titanium Addition and Its Influence on Phase Composition, Sintering Process and Mechanical Properties
Source: Materials (Basel). 2019 Dec 13;12(24):4188. doi: 10.3390/ma12244188 (PMC6947460; doi:10.3390/ma12244188)
Supplement: Supplementary file 1 [file materials-12-04188-s001.zip]

Archive with 47 entries (35 files):
- materials-566283-supplementary/
- materials-566283-supplementary/Final supplementary/
- materials-566283-supplementary/Final supplementary/Density suplementary.xlsx
- materials-566283-supplementary/Final supplementary/Eutectics distribution/
- materials-566283-supplementary/Final supplementary/Eutectics distribution/A140 slm_pre19sm0632.jpg
- materials-566283-supplementary/Final supplementary/Eutectics distribution/A63 slm_pre19sm0628.jpg
- materials-566283-supplementary/Final supplementary/Eutectics distribution/B140 slm_pre19sm0633.jpg
- materials-566283-supplementary/Final supplementary/Eutectics distribution/B63 slm_pre19sm0629.jpg
- materials-566283-supplementary/Final supplementary/Eutectics distribution/C140 slm_pre19sm0634.jpg
- materials-566283-supplementary/Final supplementary/Eutectics distribution/C63 slm_pre19sm0630.jpg
- materials-566283-supplementary/Final supplementary/Eutectics distribution/REF slm_pre19sm0631.jpg
- materials-566283-supplementary/Final supplementary/Figure S1.docx
- materials-566283-supplementary/Final supplementary/grain size.xlsx
- materials-566283-supplementary/Final supplementary/Iron certificate.pdf
- materials-566283-supplementary/Final supplementary/Microstrucutres/
- materials-566283-supplementary/Final supplementary/Microstrucutres/A140/
- materials-566283-supplementary/Final supplementary/Microstrucutres/A140/slm_pre19sm0688.jpg
- materials-566283-supplementary/Final supplementary/Microstrucutres/A140/slm_pre19sm0689.jpg
- materials-566283-supplementary/Final supplementary/Microstrucutres/A140/slm_pre19sm0690.jpg
- materials-566283-supplementary/Final supplementary/Microstrucutres/A63/
- materials-566283-supplementary/Final supplementary/Microstrucutres/A63/slm_pre19sm0666.jpg
- materials-566283-supplementary/Final supplementary/Microstrucutres/A63/slm_pre19sm0667.jpg
- materials-566283-supplementary/Final supplementary/Microstrucutres/A63/slm_pre19sm0668.jpg
- materials-566283-supplementary/Final supplementary/Microstrucutres/B140/
- materials-566283-supplementary/Final supplementary/Microstrucutres/B140/slm_pre19sm0696.jpg
- materials-566283-supplementary/Final supplementary/Microstrucutres/B140/slm_pre19sm0697.jpg
- materials-566283-supplementary/Final supplementary/Microstrucutres/B140/slm_pre19sm0698.jpg
- materials-566283-supplementary/Final supplementary/Microstrucutres/B63/
- materials-566283-supplementary/Final supplementary/Microstrucutres/B63/slm_pre19sm0673.jpg
- materials-566283-supplementary/Final supplementary/Microstrucutres/B63/slm_pre19sm0674.jpg
- materials-566283-supplementary/Final supplementary/Microstrucutres/B63/slm_pre19sm0675.jpg
- materials-566283-supplementary/Final supplementary/Microstrucutres/C140/
- materials-566283-supplementary/Final supplementary/Microstrucutres/C140/slm_pre19sm0703.jpg
- materials-566283-supplementary/Final supplementary/Microstrucutres/C140/slm_pre19sm0704.jpg
- materials-566283-supplementary/Final supplementary/Microstrucutres/C140/slm_pre19sm0705.jpg
- materials-566283-supplementary/Final supplementary/Microstrucutres/C63/
- materials-566283-supplementary/Final supplementary/Microstrucutres/C63/slm_pre19sm0680.jpg
- materials-566283-supplementary/Final supplementary/Microstrucutres/C63/slm_pre19sm0681.jpg
- materials-566283-supplementary/Final supplementary/Microstrucutres/C63/slm_pre19sm0682.jpg
- materials-566283-supplementary/Final supplementary/Microstrucutres/REF/
- materials-566283-supplementary/Final supplementary/Microstrucutres/REF/slm_pre19sm0659.jpg
- materials-566283-supplementary/Final supplementary/Microstrucutres/REF/slm_pre19sm0660.jpg
- materials-566283-supplementary/Final supplementary/Microstrucutres/REF/slm_pre19sm0661.jpg
- materials-566283-supplementary/Final supplementary/SEM EDAX/
- materials-566283-supplementary/Final supplementary/SEM EDAX/Report Ti 08.docx
- materials-566283-supplementary/Final supplementary/SEM EDAX/Report Ti c63.docx
- materials-566283-supplementary/Final supplementary/suplementary DATA DIL.xlsx
