# Supplementary material for: In Situ Formation of TiB2 in Fe-B System with Titanium Addition and Its Influence on Phase Composition, Sintering Process and Mechanical Properties
Source: Materials (Basel). 2019 Dec 13;12(24):4188. doi: 10.3390/ma12244188 (PMC6947460; doi:10.3390/ma12244188)
Supplement: Supplementary file 1 [file materials-12-04188-s001.zip › materials-566283-supplementary/Final supplementary/Density suplementary.xlsx]

## Sheet: Arkusz1
		TI
	code	heigth / mm	heigth / mm	heigth / mm	heigth / mm	diameter / mm	mass / g			avr heigth / mm	volume	density	amount of Ti
	xfe 08	4.35	4.305	4.326	4.746	19.59	10.08			4.327	1.30354	7.73277	0
	xfe8-a-63	4.606	4.472	4.488	4.765	19.88	10.019			4.522	1.40292	7.14153	0.464
	xfe8-b-63	4.701	4.693	4.705	4.829	20.1	10.044			4.69967	1.49049	6.73873	0.929
	xfe-8-c-63	4.749	4.75	4.759	4.865	20.15	10.044			4.75267	1.51481	6.63055	1.393
	xfe 08	4.35	4.305	4.326	4.746	19.59	10.08			4.327	1.30354	7.73277	0
	xfe8-a-140	4.422	4.408	4.407	4.783	19.99	10.027			4.41233	1.38409	7.24448	0.464
	xfe8-b-140	4.539	4.534	4.567	4.886	19.98	10.057			4.54667	1.4248	7.05854	0.929
	xfe8-c-140	4.608	4.652	4.644	4.793	20.04	10.046			4.63467	1.46111	6.87558	1.393
avr green density / g/cm3
	6.71
