# Supplementary material for: In Situ Formation of TiB2 in Fe-B System with Titanium Addition and Its Influence on Phase Composition, Sintering Process and Mechanical Properties
Source: Materials (Basel). 2019 Dec 13;12(24):4188. doi: 10.3390/ma12244188 (PMC6947460; doi:10.3390/ma12244188)
Supplement: Supplementary file 1 [file materials-12-04188-s001.zip › materials-566283-supplementary/Final supplementary/grain size.xlsx]

## Sheet: Sheet1
			REF	A63	B63	C63	A140	B140	C140
			FERETMAX/µm	FERETMAX/µm	FERETMAX/µm	FERETMAX/µm	FERETMAX/µm	FERETMAX/µm	FERETMAX/µm					REF	A63	B63	C63	A140	B140	C140
			51.3	46.44	54	78.3	11.93	54	39.96			0	49.9	132	166	287	253	241	292	105
			54	31.32	47.52	56.16	71.28	29.16	39.96			50	99.9	135	113	121	160	167	204	41
			35.1	63.72	71.28	142.56	40.5	32.94	85.86			100	149.9	25	12	15	25	26	25	19
			41.04	96.12	51.3	79.92	62.1	28.62	71.82			150	500	2	0	3	6	0	3	2
			9.24	139.32	74.52	54.54	20.53	35.1	53.46			total number		294	291	426	444	434	524	167
			129.6	47.52	41.04	6.57	63.72	125.82	65.34
			42.66	45.9	29.16	33.48	38.34	39.96	102.06			percent		REF	A63	B63	C63	A140	B140	C140
			16.77	44.82	22.14	30.24	18.91	7.63	104.22			0	49.9	44.898	57.0447	67.3709	56.982	55.53	55.7252	62.8743
			54	46.44	7.63	50.22	25.92	88.02	12.47			50	99.9	45.9184	38.8316	28.4038	36.036	38.4793	38.9313	24.5509
			78.84	58.32	18.38	41.58	17.3	79.92	111.24			100	149.9	8.5034	4.12371	3.52113	5.63063	5.99078	4.77099	11.3772
			90.18	44.82	17.3	43.2	32.94	41.58	52.92			150	500	0.680272	0	0.704225	1.35135	0	0.572519	1.1976
			58.86	42.12	18.38	31.86	22.14	127.44	39.42
			84.78	51.84	35.1	46.44	34.02	52.38	38.88					0-50	50-100	100-150	>150
			133.92	50.22	70.2	48.6	45.9	70.74	31.32
			13	8.7	27	63.18	20.53	50.76	100.44
			52.92	59.4	88.02	14.08	20.53	44.82	100.98
			97.2	43.74	62.1	75.06	92.34	21.6	15.69
			129.06	63.72	49.14	29.7	18.38	72.9	30.78
			28.62	43.74	50.76	73.44	27.54	27	33.48
			29.16	53.46	139.86	24.3	35.1	30.24	78.3
			73.44	28.08	18.91	69.66	44.28	14.62	48.06
			36.18	11.39	42.12	56.7	15.15	80.46	38.88
			68.58	54.54	49.14	16.23	19.45	17.3	37.26
			40.5	63.18	9.24	25.38	63.72	43.74	97.2
			25.38	52.38	77.22	92.88	62.64	56.16	32.94
			21.6	78.84	56.7	27	72.36	56.16	44.82
			112.86	92.34	54	72.9	51.84	24.84	9.78
			57.78	90.72	104.76	19.45	38.34	22.68	31.32
			91.26	70.74	49.68	97.2	36.18	7.1	15.15
			65.88	42.66	19.45	31.32	62.64	14.62	63.18
			45.9	16.77	50.76	26.46	54.54	24.3	31.86
			48.06	75.6	11.93	45.36	54.54	81	53.46
			52.92	53.46	26.46	39.96	45.9	18.38	27.54
			75.06	28.08	45.36	57.24	104.76	24.3	102.6
			27	90.72	27	47.52	81	87.48	28.62
			57.24	33.48	14.62	103.68	113.4	17.84	28.62
			23.22	14.08	39.96	77.22	70.74	16.23	60.48
			47.52	83.16	47.52	56.16	85.86	69.66	19.45
			46.98	64.26	14.08	76.14	8.7	29.16	39.42
			35.1	97.2	76.68	30.24	73.44	17.3	59.94
			13.54	72.9	5.51	61.02	15.15	20.53	34.56
			29.7	16.23	73.44	29.16	51.84	51.84	46.44
			78.3	25.38	61.56	24.3	77.22	23.22	24.84
			108	78.84	15.15	23.22	16.77	25.38	35.1
			79.92	36.72	52.92	63.18	69.66	54	16.23
			50.76	85.32	21.06	53.46	25.92	89.64	58.32
			21.06	53.46	27	39.96	44.28	26.46	16.23
			43.2	113.94	82.08	66.96	24.84	88.56	92.34
			38.88	72.36	89.64	67.5	85.32	42.12	70.2
			106.92	30.78	79.38	51.84	124.2	65.34	21.06
			20.53	27.54	30.24	31.86	86.94	42.12	21.06
			53.46	90.18	45.9	41.04	56.7	66.42	72.9
			92.88	41.58	52.92	13.54	14.08	25.92	25.38
			50.76	76.14	62.64	19.45	38.88	114.48	25.92
			45.36	10.32	65.88	11.93	22.68	50.76	21.06
			29.16	38.88	61.56	74.52	29.7	20.53	108
			41.04	41.04	39.96	52.38	42.12	37.26	41.04
			64.8	35.64	13.54	35.64	64.26	30.78	31.32
			36.18	12.47	36.18	77.76	6.57	7.63	23.22
			42.66	143.64	10.32	50.22	71.82	17.3	22.14
			48.06	86.94	30.24	29.16	76.14	50.22	67.5
			49.68	147.42	25.92	28.62	36.18	31.86	49.14
			77.22	90.72	56.7	110.16	17.3	42.12	45.9
			73.44	48.6	30.78	20.53	51.3	48.06	17.84
			86.94	86.4	46.98	22.68	66.96	39.96	81.54
			58.32	54	103.68	30.78	44.82	46.44	87.48
			90.72	35.64	42.66	32.4	30.78	25.92	41.58
			29.7	77.76	82.08	50.22	98.82	106.38	28.62
			15.15	23.76	73.44	24.3	68.58	18.91	37.26
			68.58	43.2	30.24	31.86	13	38.34	46.44
			77.76	20.53	36.72	19.99	37.26	31.86	35.64
			100.98	77.22	84.78	30.24	30.78	43.2	51.84
			41.04	47.52	21.06	72.9	89.1	11.39	5.51
			32.4	36.72	65.88	42.12	126.9	126.36	34.02
			65.34	76.68	37.8	44.28	48.6	31.86	48.6
			96.66	27.54	63.18	31.86	75.6	61.56	23.76
			41.58	10.85	21.6	11.39	36.72	83.16	37.26
			48.6	40.5	44.82	38.34	54	59.94	48.6
			61.56	79.92	23.76	45.9	68.58	25.92	16.77
			37.8	34.56	76.14	8.7	20.53	10.32	64.26
			21.06	35.1	24.84	14.08	42.66	30.78	38.88
			29.16	25.92	85.32	11.39	70.2	14.62	39.42
			124.74	32.4	21.6	69.12	29.7	32.4	23.22
			45.9	8.7	38.88	61.56	63.18	28.08	59.4
			19.45	30.78	92.88	130.14	19.99	28.62	31.32
			38.88	36.72	44.28	85.86	41.58	117.72	48.06
			86.4	22.14	68.04	57.78	39.42	85.32	41.58
			96.12	85.32	13.54	26.46	32.4	16.23	46.98
			63.72	20.53	31.32	29.7	75.6	11.39	24.3
			29.16	6.57	46.44	39.42	34.56	19.99	64.8
			65.88	38.88	28.62	61.02	97.74	27.54	91.26
			92.34	21.06	14.62	74.52	127.98	22.14	78.3
			24.3	16.77	18.91	71.82	8.7	36.18	60.48
			29.7	30.78	75.06	21.6	21.6	22.68	90.72
			34.02	57.78	45.9	60.48	24.3	36.72	100.98
			63.72	13	34.56	14.08	38.88	57.24	17.84
			151.2	35.64	53.46	54	62.64	26.46	29.7
			98.82	36.18	96.66	22.68	20.53	28.08	112.86
			30.78	54.54	90.72	34.56	11.93	34.56	2.91
			50.22	35.1	29.16	15.69	82.62	21.06	37.26
			111.78	35.64	75.6	79.92	27	18.38	55.08
			52.92	11.93	70.2	33.48	73.44	55.08	66.42
			99.36	51.3	51.3	25.92	34.02	25.92	17.84
			77.22	52.92	61.02	18.38	42.66	83.16	105.3
			129.6	14.08	44.82	85.32	52.92	61.02	28.62
			45.36	38.34	17.84	62.1	70.74	28.62	67.5
			64.26	17.84	22.68	11.39	42.12	39.96	80.46
			75.6	19.99	23.76	53.46	28.08	65.34	17.3
			31.86	30.78	18.91	56.16	41.04	26.46	40.5
			76.14	33.48	19.99	71.82	115.02	105.3	9.78
			39.96	28.08	90.72	8.7	117.18	20.53	26.46
			97.2	22.68	25.38	30.24	56.7	17.84	36.18
			100.44	79.38	38.88	16.77	23.76	12.47	88.56
			17.3	35.64	31.86	43.2	56.7	94.5	19.99
			34.56	39.42	13	25.38	33.48	17.3	36.72
			79.92	39.96	38.34	90.72	20.53	11.39	16.77
			24.84	45.36	22.14	51.3	63.18	37.8	100.98
			42.66	89.1	21.6	51.84	77.22	86.4	129.06
			38.88	48.06	36.72	43.74	30.78	27.54	37.8
			14.08	31.86	23.76	87.48	31.32	110.7	104.22
			97.74	87.48	37.26	71.82	44.82	50.22	38.34
			46.98	45.9	65.34	82.62	33.48	22.68	25.92
			63.18	52.92	21.6	88.56	45.36	80.46	17.84
			39.42	63.18	45.9	9.78	95.58	43.74	56.16
			104.76	76.68	35.64	34.02	39.42	70.74	8.7
			31.32	39.96	99.9	23.22	11.39	66.42	109.08
			76.14	41.04	19.99	13.54	54.54	7.63	56.7
			33.48	49.68	40.5	80.46	28.62	17.3	28.08
			42.12	47.52	32.94	15.15	41.58	29.16	73.98
			36.18	21.06	50.22	58.86	30.24	150.12	19.45
			41.04	25.38	38.34	9.24	90.18	44.28	72.36
			141.48	62.64	34.56	64.8	32.4	44.82	21.6
			81	125.28	64.26	28.62	39.96	57.24	42.66
			45.36	34.02	44.28	6.57	49.14	66.42	30.78
			70.2	80.46	13	21.06	10.85	23.76	22.14
			75.6	93.42	21.6	35.64	68.04	78.3	62.1
			27.54	17.3	73.44	29.16	44.82	57.24	34.02
			25.38	58.32	59.94	18.38	54.54	42.12	35.64
			52.92	70.2	28.08	64.26	27.54	100.44	30.78
			15.15	80.46	36.72	42.66	39.96	74.52	174.42
			15.15	39.96	14.62	14.62	54	54	125.82
			15.15	29.7	24.3	18.91	64.8	102.6	159.3
			11.93	43.74	45.36	9.24	35.1	30.24	103.14
			52.38	62.1	27.54	78.84	27	28.08	9.78
			31.32	51.84	29.16	100.98	37.26	59.94	65.88
			13	10.85	13	55.08	42.12	6.04	46.44
			34.56	24.84	30.78	58.86	34.02	39.42	129.06
			41.58	30.78	17.84	69.12	61.02	28.08	33.48
			49.68	58.32	31.32	84.78	64.26	148.5	4.45
			100.98	36.18	21.06	65.34	15.69	86.4	43.74
			70.74	45.9	14.08	64.26	28.62	49.68	41.58
			79.92	55.62	16.23	44.82	70.74	25.38	16.23
			51.3	55.62	21.6	56.16	29.7	79.38	33.48
			71.82	54.54	40.5	23.22	32.94	19.99	46.98
			76.14	103.68	8.7	16.77	82.62	51.84	123.12
			105.84	32.4	48.06	27	51.3	34.02	20.53
			29.7	24.3	71.28	22.68	62.64	66.96	25.92
			40.5	27.54	13.54	73.98	22.68	84.78	112.32
			65.88	96.12	34.02	35.64	90.18	41.04	52.92
			104.22	79.38	78.84	25.92	31.86	61.02	89.1
			59.94	61.02	56.16	52.92	107.46	56.16	42.12
			42.12	26.46	65.88	97.74	56.16	59.94	85.86
			34.02	27.54	63.72	58.32	50.22	42.66	35.1
			41.04	22.68	25.92	18.91	31.86	35.64	41.58
			63.72	55.62	85.86	59.4	70.2	37.26	29.16
			104.76	61.02	37.26	23.22	42.12	37.8	44.28
			35.1	37.26	23.22	39.96	31.86	130.68	53.46
			83.7	25.92	35.1	53.46	49.14	33.48
			21.06	38.34	32.4	51.84	41.04	112.32
			88.02	39.42	50.76	59.94	97.2	19.45
			64.26	27.54	39.96	113.4	25.92	69.12
			36.18	59.94	68.58	98.82	33.48	56.16
			50.22	22.14	27.54	24.3	42.66	63.72
			28.62	3.41	35.64	196.56	6.57	8.17
			38.88	86.4	79.38	49.14	52.92	15.15
			62.64	56.16	8.7	32.94	33.48	36.18
			41.04	25.38	13	31.86	23.76	15.15
			29.7	10.32	34.56	30.78	8.7	64.26
			21.6	81	37.8	91.8	19.99	13
			79.38	54.54	17.3	87.48	50.76	24.3
			109.62	84.78	35.64	55.08	109.08	16.77
			27.54	68.04	22.14	44.28	50.76	18.91
			58.86	105.84	56.16	38.88	56.7	58.86
			97.2	61.56	36.18	25.38	43.74	60.48
			59.4	59.4	49.14	45.9	71.28	23.22
			9.78	42.66	77.76	68.58	71.82	57.78
			39.96	25.38	17.3	123.66	64.26	68.58
			16.77	17.3	22.14	49.14	17.84	22.14
			40.5	22.68	37.26	20.53	37.8	32.4
			31.32	18.38	22.14	18.38	41.04	46.44
			51.3	37.8	51.3	80.46	105.3	49.14
			49.14	57.78	23.76	54	22.68	40.5
			76.68	11.93	35.1	19.45	19.45	23.76
			57.78	38.88	60.48	101.52	9.78	22.68
			81.54	40.5	64.8	105.3	100.44	76.14
			88.56	27	27.54	113.94	61.02	16.23
			85.86	19.45	44.82	68.58	126.36	46.44
			28.08	29.7	63.72	23.76	85.86	26.46
			46.98	96.12	63.18	69.66	39.96	23.76
			65.34	85.32	49.14	14.08	75.6	59.94
			48.6	11.93	8.17	61.02	99.9	52.38
			38.34	38.34	42.66	139.86	58.86	64.26
			85.32	47.52	43.74	42.66	140.94	25.38
			72.36	38.34	64.26	12.47	143.1	49.68
			189	61.02	45.9	64.26	86.4	189
			77.22	17.3	60.48	34.56	48.06	52.38
			70.2	49.14	22.14	37.26	31.32	36.18
			73.98	66.42	41.04	124.2	8.17	58.86
			91.26	29.7	11.93	22.68	47.52	53.46
			23.22	99.9	54	21.6	42.12	29.7
			38.34	32.94	9.24	133.38	11.93	35.64
			32.4	76.14	31.32	35.1	76.14	24.84
			75.6	22.68	11.93	83.16	25.38	64.8
			51.84	30.78	19.45	41.58	76.68	29.16
			51.3	82.62	20.53	49.14	48.06	24.84
			83.7	44.82	11.93	39.96	85.32	25.92
			45.9	46.44	49.14	43.74	56.16	145.8
			30.78	85.86	45.9	73.98	74.52	17.84
			64.26	17.84	46.98	68.58	41.04	47.52
			31.32	54.54	69.12	51.3	125.28	55.62
			101.52	62.64	90.72	84.24	62.64	62.64
			44.28	44.82	30.78	14.62	48.06	75.06
			31.86	59.4	16.23	72.36	28.62	38.88
			20.53	58.32	31.32	46.44	68.58	49.68
			62.64	36.72	58.32	41.04	24.84	19.45
			62.1	91.26	50.76	58.86	65.34	66.96
			63.72	41.58	50.22	15.15	55.62	26.46
			81	73.98	21.6	265.14	82.62	73.98
			103.14	27.54	70.74	107.46	64.8	31.86
			95.04	32.94	52.92	42.12	11.93	15.15
			82.08	90.18	54	55.62	21.06	52.38
			60.48	13.54	64.26	52.38	9.78	26.46
			55.08	18.91	49.68	45.9	60.48	84.78
			59.4	18.91	45.36	17.3	98.82	13.54
			69.66	12.47	51.84	21.06	28.62	85.86
			23.22	61.02	32.4	34.56	37.26	11.39
			68.58	120.42	31.86	61.02	78.3	74.52
			25.92	21.6	128.52	34.02	121.5	42.12
			17.84	113.94	67.5	35.64	52.38	54
			40.5	74.52	44.82	57.78	43.74	139.86
			34.02	55.62	35.1	45.9	27	47.52
			37.8	91.8	19.99	35.64	13	26.46
			36.72	22.68	25.38	16.77	50.76	67.5
			72.36	25.38	22.68	33.48	57.78	32.94
			63.18	22.68	13.54	34.56	26.46	22.68
			57.78	76.14	35.1	59.4	81.54	46.44
			47.52	106.38	15.69	97.2	68.04	85.86
			65.34	61.56	18.38	64.26	44.82	86.4
			35.1	48.06	18.38	71.28	56.16	39.96
			81	95.58	40.5	10.85	71.28	27.54
			8.17	10.85	59.94	24.84	22.14	70.2
			104.76	75.06	18.38	18.91	74.52	94.5
			46.98	64.26	71.28	180.36	24.3	53.46
			35.64	61.56	42.66	20.53	17.84	17.3
			52.92	45.36	107.46	26.46	23.22	54
			95.04	69.12	68.04	65.34	34.56	90.72
			81	25.92	48.06	151.2	28.62	23.22
			77.22	43.2	56.7	133.38	21.6	54.54
			105.3	17.3	44.82	71.82	45.9	44.82
			55.62	17.3	40.5	105.84	50.76	65.88
			53.46	42.12	9.78	38.88	15.69	59.4
			61.56	44.82	14.62	51.84	63.72	96.66
			72.36	73.98	185.76	22.14	83.7	16.77
			72.9	95.04	77.76	28.62	48.06	66.42
			35.64	78.84	8.17	87.48	19.99	25.38
			63.18	61.56	23.22	59.4	83.7	28.62
			49.68	19.99	42.12	22.68	24.84	58.86
			83.16	22.68	7.63	82.08	21.6	45.36
			73.98	20.53	126.36	21.6	8.17	52.38
			39.96	40.5	27.54	110.16	52.38	17.3
			18.91	44.28	33.48	25.38	37.8	98.82
			29.7	63.18	27	44.82	44.82	55.62
			96.66	66.42	25.38	13.54	18.38	17.3
			18.91	67.5	54	42.66	27	96.66
			40.5	49.14	72.36	70.74	119.34	48.06
			56.16	113.94	39.42	45.9	56.7	81.54
			35.1	96.12	43.74	69.12	22.68	84.24
			61.02	15.15	99.9	44.82	30.78	27.54
			103.68	57.78	53.46	84.78	39.96	64.26
			64.26	44.28	71.28	67.5	27.54	34.02
			51.3	19.99	33.48	30.78	40.5	35.64
			99.36	29.16	28.08	61.56	78.84	71.82
			95.58	8.17	23.76	20.53	25.38	22.68
			59.94	55.62	43.74	58.32	78.84	96.12
			110.7	37.26	91.26	62.1	63.72	88.02
			65.34	73.44	30.78	26.46	38.34	70.2
			79.92	72.36	56.16	73.44	19.45	32.94
			34.02	13	9.78	111.78	22.68	9.24
			55.62	35.64	22.14	72.9	55.08	48.06
			76.68	136.08	37.26	43.74	65.34	39.96
			12.47	98.28	10.32	33.48	63.18	16.77
			66.42		18.38	82.62	92.34	42.12
			68.04		11.93	81	52.92	14.62
			111.24		89.1	17.84	70.74	18.38
					15.15	106.38	56.16	69.12
					62.1	132.3	97.2	28.08
					18.38	97.74	50.76	8.17
					10.32	254.88	51.3	83.16
					58.86	75.6	62.64	46.98
					18.38	25.38	34.02	25.92
					55.08	36.72	39.96	86.4
					18.91	26.46	70.2	24.84
					28.08	26.46	63.18	94.5
					14.08	48.06	15.69	22.14
					54.54	46.98	57.24	61.02
					31.32	39.42	40.5	70.2
					47.52	78.84	46.44	33.48
					44.82	70.74	99.9	92.88
					30.78	77.76	131.22	110.7
					49.68	116.1	53.46	38.88
					21.6	50.22	79.92	35.64
					34.02	29.7	65.88	82.08
					35.1	54.54	40.5	88.56
					48.06	37.26	93.96	53.46
					100.44	28.08	34.02	66.96
					14.08	27.54	37.26	55.62
					8.17	50.76	72.36	52.38
					76.68	43.2	61.02	99.36
					39.42	45.36	17.3	76.14
					34.02	15.69	61.02	79.92
					43.2	57.24	77.76	62.1
					59.94	48.6	17.3	34.02
					31.32	55.62	91.8	61.02
					21.06	20.53	40.5	105.84
					62.64	67.5	58.86	84.78
					96.66	57.78	65.34	30.24
					55.62	36.18	63.18	63.72
					109.08	104.22	83.7	15.69
					48.6	31.32	64.26	48.06
					36.18	117.72	30.78	49.14
					37.26	77.76	68.58	58.32
					48.06	42.12	39.42	49.68
					17.84	43.2	41.04	66.42
					37.8	72.36	30.24	45.36
					27.54	24.3	76.68	119.88
					162	98.28	63.72	71.28
					110.16	30.24	20.53	66.42
					16.23	25.92	47.52	59.4
					10.85	33.48	62.64	62.64
					147.96	62.1	36.72	52.92
					25.92	22.14	90.18	66.96
					41.58	59.4	43.74	57.78
					18.91	22.68	43.2	50.22
					11.93	64.26	45.9	33.48
					30.24	57.24	63.72	25.38
					36.18	30.24	23.76	61.02
					29.16	51.3	34.02	62.1
					36.18	52.92	19.99	106.38
					55.08	32.94	41.58	56.16
					67.5	35.64	27	42.66
					23.22	36.72	133.38	92.88
					48.06	48.06	86.4	25.38
					25.38	55.08	110.7	127.98
					33.48	19.45	99.36	60.48
					32.4	55.08	36.18	49.68
					42.12	42.66	48.6	35.1
					75.6	75.6	79.38	62.1
					29.16	19.45	20.53	55.62
					17.84	62.64	89.1	66.42
					46.44	45.36	112.86	53.46
					46.44	121.5	104.76	7.63
					19.99	84.78	46.44	39.42
					27.54	73.98	82.62	77.22
					65.34	63.18	39.96	28.62
					85.86	55.62	29.16	75.6
					27.54	43.74	96.66	84.24
					68.58	40.5	54.54	61.02
					54.54	75.6	65.34	36.18
					24.3	27	61.56	12.47
					30.24	16.77	52.38	56.7
					28.08	56.7	35.1	19.45
					19.45	16.77	51.84	24.84
					41.58	41.04	108.54	34.02
					46.98	19.45	30.78	23.22
					37.8	39.42	56.7	74.52
					81.54	17.3	90.18	43.2
					15.69	55.62	15.15	64.26
					44.82	96.12	41.58	88.02
					15.69	37.26	10.85	31.32
					69.12	42.12	76.68	88.56
					55.62	33.48	24.84	52.92
					47.52	47.52	20.53	66.96
					124.74	17.84	59.4	29.16
					98.28	16.23	37.26	10.85
					104.76	16.23	33.48	56.7
					18.91	66.96	27	41.04
					53.46	205.2	23.76	14.62
					55.08	25.38	42.12	55.08
					38.88	34.02	58.86	57.24
					24.84	15.15	16.23	58.86
					15.15	49.68	12.47	78.84
					8.7	86.94	9.24	41.04
					21.6	43.74	31.86	41.58
					80.46	41.04	21.6	59.4
					19.99	31.32	19.99	28.62
					39.42	41.04	28.62	8.7
					36.72	30.24	42.66	44.82
					77.76	28.08	34.56	75.6
					11.39	41.04	77.76	18.91
					31.86	55.08	13.54	66.42
					25.92	18.38	25.92	14.62
					41.04	36.72	49.14	85.32
					70.74	34.02	23.22	61.56
					62.64	97.74	53.46	40.5
					35.64	32.4	30.78	15.69
					31.86	64.26	36.18	24.84
					16.77	36.18	16.23	37.26
					35.1	60.48	48.06	74.52
					19.99	29.7	23.22	55.08
					61.02	15.69	16.23	13.54
					69.66	76.14	39.42	93.42
					152.82	48.06	7.63	25.38
					58.86	27	77.76	43.2
					108.54	32.4	34.02	52.38
					13	26.46	23.22	20.53
					55.08	30.24	97.2	44.82
					32.4	22.68	105.84	50.76
					18.38	19.99	42.12	74.52
					25.92	46.44	35.64	44.28
					29.7	75.6	63.18	57.78
					27.54	27	81.54	39.96
					25.38	104.22	57.24	66.42
					21.06	32.4	102.06	60.48
					101.52	78.3	76.14	70.2
					10.85	49.68	13	52.38
					102.06	21.06	34.56	96.12
						64.8	6.04	38.34
						28.08	16.77	17.3
						39.42	38.34	46.44
						28.08	46.44	22.14
						38.34	59.94	53.46
						18.91	41.04	54
						81.54	120.96	19.99
						31.32	19.99	23.22
						39.42		24.3
						23.22		22.68
						78.3		30.78
						32.94		51.84
						22.68		78.84
						60.48		75.06
						21.06		85.32
						28.08		45.36
						19.45		21.06
						28.62		23.76
								23.22
								24.3
								47.52
								38.34
								135
								23.76
								65.88
								20.53
								12.47
								37.26
								34.56
								50.22
								30.78
								57.24
								46.44
								22.68
								8.7
								68.58
								11.93
								30.24
								13
								63.18
								82.62
								106.38
								75.06
								54
								81
								20.53
								18.38
								16.23
								95.04
								14.62
								28.08
								39.96
								19.99
								49.14
								44.82
								45.36
								66.96
								11.39
								25.38
								16.23
								31.86
								68.58
								66.96
								25.38
								29.7
								23.76
								34.56
								38.34
								52.38
								20.53
								28.62
								43.2
								28.62
								38.88
								31.86
								45.36
								27.54
								122.04
								29.7
								82.62
								46.44
								44.82
								58.86
								90.18
								85.86
								73.98
								56.16
								49.68
								49.14
								104.76
								16.23
								100.44
								70.2
								28.62
								66.96
								73.44
								160.38
								50.22
