# Supplementary material for: In Situ Formation of TiB2 in Fe-B System with Titanium Addition and Its Influence on Phase Composition, Sintering Process and Mechanical Properties
Source: Materials (Basel). 2019 Dec 13;12(24):4188. doi: 10.3390/ma12244188 (PMC6947460; doi:10.3390/ma12244188)
Supplement: Supplementary file 1 [file materials-12-04188-s001.zip › materials-566283-supplementary/Final supplementary/suplementary DATA DIL.xlsx]

## Sheet: VALUES
			A		B		C		D		E		F		G		I		J		K start		K max		K finish		L		M		N
			(dL/Lo) / %	temp / Celsius	(dL/Lo) / %	temp / Celsius	(dL/Lo) / %	temp / Celsius	(dL/Lo) / %	temp / Celsius	(dL/Lo) / %	temp / Celsius	(dL/Lo) / %	temp / Celsius	(dL/Lo) / %	temp / Celsius	(dL/Lo) / %	temp / Celsius	(dL/Lo) / %	temp / Celsius	(dL/Lo) / %	temp / Celsius	(dL/Lo) / %	temp / Celsius	(dL/Lo) / %	temp / Celsius	(dL/Lo) / %	temp / Celsius	(dL/Lo) / %	temp / Celsius	(dL/Lo) / %	temp / Celsius
		316L	0.010633	38.599	N/A	N/A	N/A	N/A	N/A	N/A	N/A	N/A	1.14754	915.416	0.91333	933.519	1.58508	1241.18	1.50812	1240.24	N/A	N/A	N/A	N/A	N/A	N/A	0.69217	897.807	1.05503	883.011	-0.12616	119.66
		REF	0.009464	36.443	N/A	N/A	N/A	N/A	N/A	N/A	N/A	N/A	1.19952	913.719	0.95152	935.168	1.5597	1241.25	1.47696	1240.24	1.311	1173.2	1.281	1157.8	1.265	1153.7	0.66583	898.633	0.71513	876.86	-0.34175	121.021
		A63	0.009548	36.598	0.69	485.6	0.95	516.9	1.04	647	1	659	1.20716	912.779	0.99602	933.234	1.69355	1241.26	1.6612	1240.23	1.493	1169.3	1.442	1144.4	1.422	1138.3	0.8691	882.898	0.9348	867.77	-0.15248	120.681
		A140	0.0094004	38.599	0.678	483	0.915	507	1.03	646	0.975	660	1.12482	903.816	0.89498	934.913	1.50152	1241.18	1.41841	1240.24	1.234	1163.5	1.201	1146.4	1.175	1138.2	0.62864	892.012	0.65623	874.118	-0.43214	119.66
		B63	0.008699	35.025	0.716	480	1.14	507	1.24	645.4	1.13	660.5	1.30225	910.756	1.09976	934.883	1.81825	1241.29	1.80549	1240.23	1.621	1160.8	1.59	1145	1.566	1137.5	1.02401	886.693	1.13657	869.962	0.048768	120.482
		B140	0.008296	38.599	0.633	476.2	1.04	506.4	1.14	645.5	1.01	660.2	1.15278	892.145	0.92292	934.851	1.55858	1241.18	1.50994	1240.24	1.315	1159.8	1.286	1145.2	1.262	1137.5	0.71581	890.9	0.76488	872.94	-0.33898	119.66
		C63	0.0086742	34.979	0.715	474.3	1.27	503.3	1.34	647.1	1.2	661.3	1.33007	907.12	1.13512	935.274	1.97296	1241.29	2.00787	1240.24	N/A	N/A	N/A	N/A	N/A	N/A	1.24557	899.135	1.28576	877.449	0.19407	119.863
		C140	0.010198	38.599	0.675	471	1.25	511.2	1.28	645.4	1.11	663.2	1.20118	886.256	0.99896	933.931	1.64919	1241.18	1.61841	1240.24	1.424	1158.4	1.397	1144.8	1.373	1137	0.86382	894.992	0.88331	874.707	-0.21097	119.66
	avr					478.35		508.633		646.067		660.7		905.251		934.472						1164.17		1147.27		1140.37		892.884		874.602
	std err					2.25059		1.94674		0.324208		0.585377		4.36474		0.322499						2.39481		2.12457		2.67403		2.40808		1.92186

## Sheet: A series
316L						REF						A63						A140
##Temp./°C	Time/min	(dL/Lo)/%	(dL/dt)/(%/min)	Segment		##Temp./°C	Time/min	(dL/Lo)/%	(dL/dt)/(%/min)	Segment		##Temp./°C;Time/min;(dL/Lo)/%;(dL/dt)/(%/min);Segment	Time/min	(dL/Lo)/%	(dL/dt)/(%/min)	Segment		##Temp./°C	Time/min	(dL/Lo)/%	(dL/dt)/(%/min)	Segment
38.599	0	0.010633	-7.406e-05	1		36.449	0	0.0094675	-2.5013e-05	1		36.598	0	0.009548	0.00063395	1		36.325	0	0.0094004	0.00072051	1
38.592	0.016667	0.010629	-0.00024756	1		36.443	0.016667	0.009464	3.2503e-06	1		36.612	0.016667	0.0095554	0.00059193	1		36.339	0.016667	0.0094242	0.00075529	1
38.598	0.033333	0.010624	-0.00042106	1		36.446	0.033333	0.0094654	3.1514e-05	1		36.624	0.033333	0.0095699	0.00054991	1		36.35	0.033333	0.0094382	0.00079008	1
38.585	0.05	0.010617	-0.00059455	1		36.455	0.05	0.0094701	5.9777e-05	1		36.633	0.05	0.0095664	0.00050789	1		36.362	0.05	0.0094445	0.00082486	1
38.584	0.066667	0.010616	-0.00074343	1		36.463	0.066667	0.009466	8.0709e-05	1		36.656	0.066667	0.0095951	0.00046178	1		36.374	0.066667	0.0094507	0.00084618	1
38.585	0.083333	0.010583	-0.00082225	1		36.465	0.083333	0.0094667	6.8506e-05	1		36.674	0.083333	0.009588	0.00039685	1		36.398	0.083333	0.0094715	0.00084005	1
38.582	0.1	0.010573	-0.00084033	1		36.47	0.1	0.0094692	1.0716e-05	1		36.682	0.1	0.0096003	0.0003347	1		36.407	0.1	0.0094926	0.00078694	1
38.581	0.11667	0.010565	-0.00080127	1		36.487	0.11667	0.0094948	-7.085e-05	1		36.694	0.11667	0.0096068	0.00030029	1		36.417	0.11667	0.0095144	0.00070261	1
38.581	0.13333	0.010539	-0.00071667	1		36.503	0.13333	0.0094618	-0.00013716	1		36.712	0.13333	0.0095995	0.00031424	1		36.436	0.13333	0.0095077	0.00062551	1
38.571	0.15	0.010526	-0.00063022	1		36.5	0.15	0.00946	-0.0001508	1		36.733	0.15	0.0096107	0.00036394	1		36.443	0.15	0.0095195	0.00060402	1
38.57	0.16667	0.010533	-0.00057718	1		36.492	0.16667	0.0094637	-9.7019e-05	1		36.732	0.16667	0.00961	0.00040733	1		36.46	0.16667	0.0095285	0.00066414	1
38.574	0.18333	0.010519	-0.00056818	1		36.501	0.18333	0.0094601	2.5049e-06	1		36.747	0.18333	0.0096261	0.00039677	1		36.48	0.18333	0.0095391	0.000776	1
38.572	0.2	0.010517	-0.00058157	1		36.51	0.2	0.0094564	0.000104	1		36.767	0.2	0.0096447	0.00032451	1		36.493	0.2	0.0095375	0.00088522	1
38.564	0.21667	0.010488	-0.00057421	1		36.517	0.21667	0.00946	0.00018598	1		36.779	0.21667	0.0096428	0.00022773	1		36.504	0.21667	0.0095843	0.00095359	1
38.571	0.23333	0.010491	-0.00051658	1		36.522	0.23333	0.0094789	0.00024871	1		36.782	0.23333	0.009636	0.00017074	1		36.519	0.23333	0.0095922	0.00097995	1
38.553	0.25	0.010473	-0.00039777	1		36.525	0.25	0.0094721	0.00030828	1		36.798	0.25	0.0096445	0.0002168	1		36.54	0.25	0.0096034	0.00099831	1
38.555	0.26667	0.010474	-0.00022319	1		36.532	0.26667	0.0094757	0.00039088	1		36.812	0.26667	0.0096355	0.00037237	1		36.554	0.26667	0.009619	0.0010507	1
38.552	0.28333	0.010456	-5.1385e-06	1		36.536	0.28333	0.0094775	0.00050893	1		36.824	0.28333	0.0096333	0.00060213	1		36.572	0.28333	0.0096283	0.0011726	1
38.546	0.3	0.010477	0.00023948	1		36.541	0.3	0.009497	0.0006503	1		36.834	0.3	0.009672	0.0008608	1		36.589	0.3	0.0096707	0.0013639	1
38.556	0.31667	0.010466	0.00047262	1		36.553	0.31667	0.0095031	0.00080222	1		36.846	0.31667	0.0096699	0.0011046	1		36.596	0.31667	0.0096577	0.0015994	1
38.557	0.33333	0.010483	0.00062726	1		36.564	0.33333	0.0095259	0.00094563	1		36.865	0.33333	0.009697	0.0012854	1		36.617	0.33333	0.0097105	0.0018245	1
38.556	0.35	0.010499	0.00064038	1		36.57	0.35	0.0095209	0.001033	1		36.891	0.35	0.0097193	0.0013499	1		36.623	0.35	0.0097384	0.0019648	1
38.555	0.36667	0.010532	0.00047896	1		36.57	0.36667	0.0095627	0.000997	1		36.906	0.36667	0.0097528	0.0012391	1		36.652	0.36667	0.0097877	0.0019355	1
38.542	0.38333	0.010534	0.00015227	1		36.579	0.38333	0.0095927	0.00078468	1		36.915	0.38333	0.009791	0.00091859	1		36.656	0.38333	0.0098149	0.0016746	1
38.542	0.4	0.010526	-0.00028906	1		36.588	0.4	0.0095975	0.00038564	1		36.936	0.4	0.0097941	0.00041674	1		36.679	0.4	0.0098602	0.0011881	1
38.527	0.41667	0.010534	-0.00078205	1		36.595	0.41667	0.0096097	-0.00014393	1		36.952	0.41667	0.0098112	-0.00018075	1		36.69	0.41667	0.0098828	0.0005544	1
38.528	0.43333	0.010502	-0.0012493	1		36.599	0.43333	0.0096033	-0.0006706	1		36.964	0.43333	0.0097927	-0.00073789	1		36.708	0.43333	0.0098839	-5.6406e-05	1
38.55	0.45	0.010496	-0.0016243	1		36.609	0.45	0.0095917	-0.001062	1		36.984	0.45	0.0097783	-0.0011488	1		36.728	0.45	0.0098695	-0.00046064	1
38.544	0.46667	0.010418	-0.0018403	1		36.617	0.46667	0.0095205	-0.001238	1		36.992	0.46667	0.0097071	-0.0013674	1		36.756	0.46667	0.0098092	-0.00056815	1
38.536	0.48333	0.010422	-0.0018582	1		36.618	0.48333	0.009521	-0.0011965	1		37.016	0.48333	0.0097283	-0.0013898	1		36.767	0.48333	0.0098151	-0.00042436	1
38.536	0.5	0.010355	-0.0016856	1		36.627	0.5	0.0094922	-0.0010007	1		37.037	0.5	0.0096814	-0.0012402	1		36.79	0.5	0.0098185	-0.000154	1
38.536	0.51667	0.010338	-0.0013655	1		36.637	0.51667	0.0094892	-0.00073397	1		37.051	0.51667	0.0096559	-0.00096571	1		36.812	0.51667	0.009822	0.00011575	1
38.533	0.53333	0.010312	-0.00098393	1		36.649	0.53333	0.0094623	-0.00045833	1		37.081	0.53333	0.0096305	-0.00063847	1		36.845	0.53333	0.0098147	0.0003064	1
38.533	0.55	0.010295	-0.00063059	1		36.669	0.55	0.0094647	-0.0001982	1		37.105	0.55	0.0096351	-0.00033897	1		36.875	0.55	0.0098307	0.00042307	1
38.543	0.56667	0.010317	-0.00035851	1		36.684	0.56667	0.0094732	4.0193e-05	1		37.144	0.56667	0.0096566	-0.00012016	1		36.899	0.56667	0.0098605	0.00052213	1
38.551	0.58333	0.010305	-0.00014752	1		36.71	0.58333	0.0094705	0.0002832	1		37.184	0.58333	0.009645	5.9856e-05	1		36.926	0.58333	0.0098419	0.00067704	1
38.549	0.6	0.010296	6.0867e-05	1		36.722	0.6	0.0094771	0.0005737	1		37.21	0.6	0.0096428	0.00028973	1		36.952	0.6	0.009848	0.00094506	1
38.556	0.61667	0.010291	0.000315	1		36.746	0.61667	0.0094737	0.00092798	1		37.234	0.61667	0.009623	0.0006122	1		36.984	0.61667	0.0098653	0.0013258	1
38.572	0.63333	0.010309	0.00059596	1		36.76	0.63333	0.0094983	0.0012931	1		37.263	0.63333	0.0096557	0.00096728	1		37.013	0.63333	0.009898	0.00173	1
38.575	0.65	0.010303	0.00080828	1		36.772	0.65	0.0095218	0.0015609	1		37.302	0.65	0.0096692	0.0012229	1		37.046	0.65	0.0099165	0.0020202	1
38.586	0.66667	0.010351	0.00084536	1		36.787	0.66667	0.0095724	0.0016193	1		37.334	0.66667	0.0097208	0.0012711	1		37.068	0.66667	0.0099873	0.0020902	1
38.591	0.68333	0.010363	0.00066635	1		36.81	0.68333	0.0096021	0.0014286	1		37.369	0.68333	0.0097405	0.001106	1		37.102	0.68333	0.010023	0.0019168	1
38.607	0.7	0.010397	0.00032835	1		36.846	0.7	0.0096472	0.0010623	1		37.419	0.7	0.0097686	0.00082204	1		37.147	0.7	0.010073	0.0015726	1
38.613	0.71667	0.010376	-5.0087e-05	1		36.854	0.71667	0.0096433	0.00065294	1		37.448	0.71667	0.0097597	0.00053643	1		37.183	0.71667	0.010068	0.0011875	1
38.633	0.73333	0.010362	-0.00034707	1		36.878	0.73333	0.0096318	0.00031999	1		37.484	0.73333	0.009763	0.00033503	1		37.221	0.73333	0.010089	0.00087582	1
38.648	0.75	0.010363	-0.00050551	1		36.902	0.75	0.0096454	0.00011894	1		37.529	0.75	0.0097715	0.0002243	1		37.245	0.75	0.010094	0.00069093	1
38.672	0.76667	0.010335	-0.00055344	1		36.931	0.76667	0.0096365	4.3279e-05	1		37.585	0.76667	0.0097608	0.00014872	1		37.299	0.76667	0.010107	0.00062451	1
38.707	0.78333	0.01033	-0.0005527	1		36.957	0.78333	0.0096426	6.6702e-05	1		37.634	0.78333	0.0097794	6.7057e-05	1		37.333	0.78333	0.010101	0.00063876	1
38.724	0.8	0.010339	-0.00052682	1		36.987	0.8	0.0096346	0.00018165	1		37.68	0.8	0.0097883	-1.8979e-06	1		37.384	0.8	0.010129	0.00071878	1
38.748	0.81667	0.01032	-0.00046003	1		37.009	0.81667	0.0096385	0.00038451	1		37.721	0.81667	0.0097696	1.224e-05	1		37.417	0.81667	0.010139	0.00087448	1
38.777	0.83333	0.010295	-0.00032254	1		37.053	0.83333	0.0096381	0.00064875	1		37.769	0.83333	0.0097632	0.00018166	1		37.459	0.83333	0.010137	0.0011107	1
38.811	0.85	0.010306	-9.1319e-05	1		37.081	0.85	0.009662	0.00092297	1		37.809	0.85	0.0097608	0.00051273	1		37.495	0.85	0.010157	0.0014122	1
38.842	0.86667	0.01029	0.00020038	1		37.105	0.86667	0.0096672	0.0011463	1		37.867	0.86667	0.0097598	0.00091522	1		37.556	0.86667	0.010191	0.0017389	1
38.861	0.88333	0.010301	0.00045927	1		37.147	0.88333	0.0097156	0.0012834	1		37.928	0.88333	0.0098021	0.0012533	1		37.606	0.88333	0.010227	0.0020273	1
38.911	0.9	0.010313	0.00061599	1		37.179	0.9	0.0097253	0.001354	1		37.994	0.9	0.0098303	0.0014553	1		37.641	0.9	0.010255	0.0022392	1
38.938	0.91667	0.010362	0.00067568	1		37.223	0.91667	0.0097588	0.0014049	1		38.049	0.91667	0.009878	0.0015566	1		37.69	0.91667	0.010316	0.0023858	1
38.978	0.93333	0.010343	0.00068871	1		37.251	0.93333	0.0097579	0.0014745	1		38.104	0.93333	0.0098754	0.0016372	1		37.74	0.93333	0.010343	0.0024895	1
39.008	0.95	0.010344	0.00071985	1		37.296	0.95	0.0097997	0.0015723	1		38.153	0.95	0.0098865	0.0017589	1		37.797	0.95	0.010383	0.0025606	1
39.049	0.96667	0.010367	0.00082162	1		37.324	0.96667	0.0098243	0.0016819	1		38.219	0.96667	0.0099482	0.0019279	1		37.846	0.96667	0.010428	0.0025985	1
39.093	0.98333	0.010393	0.00099378	1		37.362	0.98333	0.0098543	0.0017936	1		38.276	0.98333	0.0099721	0.0021093	1		37.903	0.98333	0.010484	0.0025998	1
39.12	1	0.010375	0.0012068	1		37.396	1	0.0098819	0.0019132	1		38.342	1	0.010001	0.0022858	1		37.955	1	0.010522	0.0025985	1
39.171	1.01667	0.010429	0.0014515	1		37.443	1.01667	0.009917	0.0020605	1		38.405	1.01667	0.010061	0.0024777	1		38.005	1.01667	0.010575	0.0026638	1
39.223	1.03333	0.010442	0.0017111	1		37.484	1.03333	0.0099484	0.0022339	1		38.469	1.03333	0.010072	0.00269	1		38.063	1.03333	0.010583	0.002834	1
39.266	1.05	0.010467	0.0019413	1		37.524	1.05	0.0099795	0.0023923	1		38.533	1.05	0.010133	0.0028789	1		38.119	1.05	0.010639	0.0030747	1
39.314	1.06667	0.010511	0.0021191	1		37.573	1.06667	0.010033	0.002508	1		38.603	1.06667	0.010189	0.003029	1		38.184	1.06667	0.010709	0.0033207	1
39.373	1.08333	0.010561	0.0022622	1		37.623	1.08333	0.010094	0.0025917	1		38.669	1.08333	0.010259	0.0031723	1		38.236	1.08333	0.010772	0.0035319	1
39.423	1.1	0.01059	0.0024073	1		37.672	1.1	0.010114	0.0026737	1		38.746	1.1	0.010286	0.0033622	1		38.304	1.1	0.010826	0.0037193	1
39.476	1.11667	0.01062	0.002598	1		37.707	1.11667	0.01015	0.0028014	1		38.821	1.11667	0.010328	0.003638	1		38.36	1.11667	0.010875	0.0039328	1
39.523	1.13333	0.010664	0.0028364	1		37.765	1.13333	0.010225	0.003002	1		38.89	1.13333	0.010408	0.0039629	1		38.421	1.13333	0.010959	0.0041827	1
39.587	1.15	0.010717	0.0030694	1		37.808	1.15	0.010241	0.0032333	1		38.962	1.15	0.010474	0.0042532	1		38.494	1.15	0.011008	0.0044226	1
39.632	1.16667	0.010785	0.0032355	1		37.847	1.16667	0.010314	0.003428	1		39.041	1.16667	0.010568	0.0044422	1		38.561	1.16667	0.011113	0.0045842	1
39.7	1.18333	0.010832	0.0033124	1		37.893	1.18333	0.01039	0.0035592	1		39.119	1.18333	0.010629	0.0045355	1		38.622	1.18333	0.01118	0.0046404	1
39.765	1.2	0.010894	0.0033191	1		37.957	1.2	0.010443	0.0036026	1		39.184	1.2	0.010716	0.0045633	1		38.693	1.2	0.011279	0.0046142	1
39.82	1.21667	0.01095	0.003318	1		38.004	1.21667	0.010487	0.003561	1		39.25	1.21667	0.010778	0.0045577	1		38.761	1.21667	0.011333	0.004565	1
39.89	1.23333	0.011007	0.0033849	1		38.046	1.23333	0.010586	0.0034971	1		39.335	1.23333	0.010876	0.0045715	1		38.834	1.23333	0.011417	0.0045687	1
39.944	1.25	0.011046	0.0035374	1		38.091	1.25	0.01062	0.0034491	1		39.429	1.25	0.010945	0.0046322	1		38.904	1.25	0.011489	0.0046372	1
40.005	1.26667	0.011089	0.0037402	1		38.148	1.26667	0.010652	0.0034289	1		39.503	1.26667	0.010986	0.0047488	1		38.971	1.26667	0.011543	0.0047369	1
40.068	1.28333	0.0112	0.0039254	1		38.198	1.28333	0.010748	0.0034534	1		39.591	1.28333	0.011111	0.0048979	1		39.056	1.28333	0.011666	0.0048227	1
40.124	1.3	0.01124	0.0040403	1		38.256	1.3	0.010789	0.0035122	1		39.669	1.3	0.011163	0.0050253	1		39.131	1.3	0.011725	0.0048714	1
40.198	1.31667	0.011324	0.0040894	1		38.313	1.31667	0.010838	0.0035662	1		39.754	1.31667	0.011269	0.0050797	1		39.194	1.31667	0.01181	0.0048935	1
40.287	1.33333	0.011391	0.004147	1		38.372	1.33333	0.010905	0.0036016	1		39.842	1.33333	0.01136	0.0050794	1		39.287	1.33333	0.011896	0.0049249	1
40.354	1.35	0.011454	0.0042794	1		38.446	1.35	0.01098	0.0036239	1		39.943	1.35	0.011441	0.0050856	1		39.355	1.35	0.011968	0.0049936	1
40.412	1.36667	0.011504	0.0044641	1		38.504	1.36667	0.01103	0.0036501	1		40.024	1.36667	0.011504	0.0051234	1		39.439	1.36667	0.012056	0.0050829	1
40.483	1.38333	0.011594	0.0046635	1		38.554	1.38333	0.011092	0.0037235	1		40.145	1.38333	0.011596	0.0052162	1		39.509	1.38333	0.012137	0.005178	1
40.582	1.4	0.011708	0.004842	1		38.616	1.4	0.011136	0.0038591	1		40.24	1.4	0.011708	0.0053539	1		39.596	1.4	0.012236	0.0052582	1
40.644	1.41667	0.011751	0.0049669	1		38.681	1.41667	0.011214	0.0040142	1		40.312	1.41667	0.011765	0.0055069	1		39.673	1.41667	0.012313	0.0053161	1
40.713	1.43333	0.011832	0.005047	1		38.762	1.43333	0.011285	0.0041415	1		40.393	1.43333	0.011869	0.0056684	1		39.766	1.43333	0.012415	0.0053755	1
40.817	1.45	0.011957	0.0051088	1		38.821	1.45	0.011368	0.0042219	1		40.511	1.45	0.011977	0.0058354	1		39.849	1.45	0.012495	0.0054525	1
40.897	1.46667	0.012011	0.0051746	1		38.882	1.46667	0.011419	0.0042611	1		40.614	1.46667	0.012059	0.0060079	1		39.925	1.46667	0.012579	0.0055479	1
40.984	1.48333	0.01211	0.0052787	1		38.961	1.48333	0.011498	0.0042849	1		40.705	1.48333	0.012177	0.0061767	1		40.023	1.48333	0.012684	0.0056467	1
41.06	1.5	0.012186	0.0054604	1		39.042	1.5	0.011576	0.0043086	1		40.816	1.5	0.012256	0.0063285	1		40.113	1.5	0.012776	0.0057353	1
41.153	1.51667	0.012272	0.0056968	1		39.107	1.51667	0.011638	0.0043313	1		40.932	1.51667	0.012387	0.006441	1		40.215	1.51667	0.012875	0.0058167	1
41.242	1.53333	0.01238	0.0059215	1		39.188	1.53333	0.011717	0.0043621	1		41.047	1.53333	0.012501	0.0065002	1		40.304	1.53333	0.012975	0.005909	1
41.33	1.55	0.012488	0.0060879	1		39.262	1.55	0.011792	0.0044216	1		41.148	1.55	0.012592	0.0065229	1		40.392	1.55	0.013058	0.0060167	1
41.43	1.56667	0.012586	0.0061684	1		39.348	1.56667	0.01185	0.0045012	1		41.263	1.56667	0.012714	0.0065384	1		40.499	1.56667	0.013168	0.0061112	1
41.518	1.58333	0.012694	0.0061953	1		39.418	1.58333	0.011931	0.0045836	1		41.37	1.58333	0.012816	0.0065934	1		40.601	1.58333	0.013275	0.0061739	1
41.632	1.6	0.012808	0.0062481	1		39.502	1.6	0.012029	0.0046781	1		41.482	1.6	0.012929	0.006718	1		40.696	1.6	0.013395	0.006231	1
41.72	1.61667	0.012891	0.0063765	1		39.573	1.61667	0.012094	0.0047904	1		41.606	1.61667	0.013032	0.0069152	1		40.797	1.61667	0.013477	0.0063249	1
41.822	1.63333	0.012982	0.0065672	1		39.659	1.63333	0.012151	0.004916	1		41.711	1.63333	0.01314	0.0071616	1		40.896	1.63333	0.013566	0.0064637	1
41.929	1.65	0.013117	0.0067651	1		39.749	1.65	0.01226	0.0050395	1		41.84	1.65	0.013279	0.0074018	1		41	1.65	0.013691	0.0066203	1
42.03	1.66667	0.013241	0.0069257	1		39.828	1.66667	0.012347	0.0051459	1		41.965	1.66667	0.0134	0.0076039	1		41.113	1.66667	0.013829	0.0067668	1
42.138	1.68333	0.013352	0.0070395	1		39.911	1.68333	0.012435	0.0052399	1		42.096	1.68333	0.01354	0.0077701	1		41.199	1.68333	0.013912	0.0068998	1
42.246	1.7	0.013454	0.0071517	1		40.004	1.7	0.012505	0.0053409	1		42.209	1.7	0.013653	0.0079305	1		41.326	1.7	0.014033	0.0070455	1
42.365	1.71667	0.013596	0.0073206	1		40.096	1.71667	0.012599	0.0054633	1		42.346	1.71667	0.013797	0.0081159	1		41.434	1.71667	0.014152	0.0072306	1
42.457	1.73333	0.013698	0.0075341	1		40.179	1.73333	0.012704	0.0055862	1		42.47	1.73333	0.013925	0.0083119	1		41.544	1.73333	0.01428	0.0074291	1
42.572	1.75	0.013813	0.0077351	1		40.27	1.75	0.012789	0.0056876	1		42.613	1.75	0.014063	0.008479	1		41.659	1.75	0.014387	0.0075889	1
42.702	1.76667	0.013986	0.0079015	1		40.36	1.76667	0.01289	0.0057887	1		42.74	1.76667	0.014226	0.0086037	1		41.786	1.76667	0.014542	0.0077088	1
42.811	1.78333	0.014114	0.0080426	1		40.468	1.78333	0.012993	0.0059137	1		42.891	1.78333	0.014369	0.0087016	1		41.907	1.78333	0.014676	0.0078241	1
42.928	1.8	0.014214	0.0081761	1		40.566	1.8	0.013056	0.0060545	1		43.024	1.8	0.014494	0.0088026	1		42.032	1.8	0.01478	0.0079689	1
43.07	1.81667	0.014369	0.0083363	1		40.684	1.81667	0.013198	0.0062002	1		43.171	1.81667	0.014652	0.0089402	1		42.146	1.81667	0.014911	0.0081619	1
43.18	1.83333	0.014522	0.0085392	1		40.772	1.83333	0.013298	0.0063492	1		43.313	1.83333	0.014806	0.0091198	1		42.279	1.83333	0.015069	0.0083775	1
43.319	1.85	0.01465	0.0087858	1		40.871	1.85	0.013387	0.0065102	1		43.456	1.85	0.014945	0.0093468	1		42.404	1.85	0.015197	0.0085708	1
43.441	1.86667	0.014803	0.0090963	1		40.988	1.86667	0.013504	0.0067188	1		43.604	1.86667	0.015128	0.0096374	1		42.533	1.86667	0.015362	0.0087463	1
43.561	1.88333	0.014937	0.0094601	1		41.093	1.88333	0.013621	0.0069856	1		43.738	1.88333	0.015246	0.0099795	1		42.663	1.88333	0.015493	0.0089399	1
43.704	1.9	0.015109	0.009812	1		41.2	1.9	0.013716	0.0072765	1		43.919	1.9	0.015439	0.010321	1		42.785	1.9	0.015629	0.0091675	1
43.836	1.91667	0.015293	0.010086	1		41.305	1.91667	0.013875	0.007546	1		44.043	1.91667	0.015626	0.010608	1		42.933	1.91667	0.015804	0.0094104	1
43.986	1.93333	0.01546	0.010245	1		41.412	1.93333	0.013978	0.0077512	1		44.223	1.93333	0.015802	0.010806	1		43.075	1.93333	0.015959	0.0096202	1
44.115	1.95	0.015625	0.010303	1		41.539	1.95	0.014125	0.0078582	1		44.364	1.95	0.015982	0.010921	1		43.189	1.95	0.016116	0.0097477	1
44.253	1.96667	0.01582	0.010315	1		41.66	1.96667	0.014268	0.0078696	1		44.522	1.96667	0.016171	0.010998	1		43.341	1.96667	0.016301	0.0097819	1
44.393	1.98333	0.015966	0.010327	1		41.788	1.98333	0.014382	0.0078248	1		44.686	1.98333	0.016346	0.01106	1		43.483	1.98333	0.016448	0.0097664	1
44.553	2	0.016148	0.010365	1		41.919	2	0.014532	0.0077646	1		44.859	2	0.016536	0.011122	1		43.621	2	0.016634	0.0097753	1
44.689	2.01667	0.016324	0.010465	1		42.016	2.01667	0.014637	0.007755	1		45.008	2.01667	0.016728	0.011216	1		43.765	2.01667	0.016766	0.0098803	1
44.823	2.03333	0.016492	0.010642	1		42.146	2.03333	0.014785	0.007832	1		45.172	2.03333	0.016904	0.011362	1		43.91	2.03333	0.016923	0.010075	1
44.98	2.05	0.016656	0.010872	1		42.263	2.05	0.014885	0.0079784	1		45.325	2.05	0.01709	0.01156	1		44.061	2.05	0.017099	0.010285	1
45.137	2.06667	0.016853	0.011137	1		42.392	2.06667	0.015034	0.0081596	1		45.489	2.06667	0.017283	0.011788	1		44.221	2.06667	0.017298	0.010448	1
45.295	2.08333	0.01705	0.011402	1		42.517	2.08333	0.015188	0.0083299	1		45.677	2.08333	0.017497	0.012009	1		44.354	2.08333	0.017473	0.010555	1
45.459	2.1	0.017218	0.011635	1		42.664	2.1	0.015304	0.0084646	1		45.847	2.1	0.017684	0.012198	1		44.527	2.1	0.017621	0.010648	1
45.617	2.11667	0.017441	0.01184	1		42.777	2.11667	0.015469	0.0085828	1		46.02	2.11667	0.017907	0.012374	1		44.664	2.11667	0.017815	0.010774	1
45.77	2.13333	0.017627	0.012034	1		42.914	2.13333	0.015605	0.0087336	1		46.199	2.13333	0.0181	0.012563	1		44.822	2.13333	0.017988	0.01094	1
45.927	2.15	0.017833	0.012213	1		43.036	2.15	0.015741	0.0089154	1		46.387	2.15	0.018306	0.012749	1		44.973	2.15	0.01819	0.01112	1
46.09	2.16667	0.018025	0.012372	1		43.173	2.16667	0.015877	0.009087	1		46.56	2.16667	0.018521	0.012899	1		45.128	2.16667	0.018344	0.011295	1
46.241	2.18333	0.018261	0.012507	1		43.32	2.18333	0.016077	0.0092107	1		46.738	2.18333	0.018772	0.013005	1		45.29	2.18333	0.01857	0.011459	1
46.422	2.2	0.018446	0.012616	1		43.47	2.2	0.016204	0.0092702	1		46.921	2.2	0.018958	0.013086	1		45.451	2.2	0.018736	0.011613	1
46.594	2.21667	0.018677	0.012721	1		43.605	2.21667	0.016372	0.0092993	1		47.096	2.21667	0.019183	0.013194	1		45.637	2.21667	0.018949	0.011769	1
46.762	2.23333	0.018872	0.012853	1		43.747	2.23333	0.016511	0.0093637	1		47.304	2.23333	0.0194	0.01338	1		45.79	2.23333	0.019136	0.011958	1
46.944	2.25	0.019092	0.013033	1		43.889	2.25	0.016675	0.0094918	1		47.479	2.25	0.019624	0.013632	1		45.957	2.25	0.019339	0.012201	1
47.118	2.26667	0.019315	0.013249	1		44.034	2.26667	0.016824	0.0096583	1		47.669	2.26667	0.01984	0.013895	1		46.136	2.26667	0.019532	0.012472	1
47.282	2.28333	0.019517	0.013471	1		44.183	2.28333	0.016992	0.0098319	1		47.885	2.28333	0.020096	0.014122	1		46.307	2.28333	0.019746	0.012712	1
47.476	2.3	0.019768	0.013664	1		44.342	2.3	0.017166	0.0099771	1		48.084	2.3	0.020334	0.014285	1		46.493	2.3	0.019976	0.012849	1
47.659	2.31667	0.019997	0.013826	1		44.489	2.31667	0.017325	0.010094	1		48.257	2.31667	0.020565	0.014402	1		46.662	2.31667	0.020196	0.012875	1
47.84	2.33333	0.020225	0.013979	1		44.653	2.33333	0.017509	0.010209	1		48.487	2.33333	0.020821	0.014519	1		46.859	2.33333	0.020416	0.012845	1
48.026	2.35	0.020447	0.014131	1		44.807	2.35	0.017655	0.01033	1		48.679	2.35	0.021038	0.014664	1		47.028	2.35	0.020604	0.012834	1
48.212	2.36667	0.020686	0.014284	1		44.964	2.36667	0.017836	0.010454	1		48.877	2.36667	0.021292	0.01483	1		47.215	2.36667	0.020827	0.012902	1
48.413	2.38333	0.02095	0.014442	1		45.133	2.38333	0.018032	0.010581	1		49.089	2.38333	0.021554	0.015009	1		47.37	2.38333	0.021048	0.013063	1
48.611	2.4	0.021179	0.014631	1		45.291	2.4	0.018189	0.010731	1		49.302	2.4	0.0218	0.01522	1		47.574	2.4	0.021248	0.013304	1
48.78	2.41667	0.0214	0.014868	1		45.454	2.41667	0.018373	0.010936	1		49.503	2.41667	0.022047	0.01546	1		47.76	2.41667	0.021486	0.013605	1
48.981	2.43333	0.021664	0.015142	1		45.603	2.43333	0.018549	0.011204	1		49.717	2.43333	0.022286	0.0157	1		47.951	2.43333	0.021703	0.013931	1
49.176	2.45	0.021925	0.015401	1		45.774	2.45	0.01873	0.011487	1		49.942	2.45	0.022589	0.015902	1		48.147	2.45	0.02194	0.014227	1
49.368	2.46667	0.022184	0.015584	1		45.944	2.46667	0.018944	0.011707	1		50.151	2.46667	0.022858	0.016049	1		48.341	2.46667	0.022192	0.014432	1
49.578	2.48333	0.022445	0.015692	1		46.133	2.48333	0.019143	0.011827	1		50.347	2.48333	0.023103	0.016165	1		48.544	2.48333	0.022432	0.014535	1
49.79	2.5	0.022724	0.015783	1		46.305	2.5	0.019349	0.011866	1		50.587	2.5	0.023381	0.016304	1		48.756	2.5	0.022694	0.014586	1
49.988	2.51667	0.022962	0.015917	1		46.483	2.51667	0.019534	0.011874	1		50.817	2.51667	0.023654	0.016493	1		48.955	2.51667	0.022924	0.014667	1
50.204	2.53333	0.023235	0.016111	1		46.664	2.53333	0.019728	0.011895	1		51.025	2.53333	0.023922	0.016692	1		49.149	2.53333	0.023135	0.014804	1
50.418	2.55	0.02349	0.016331	1		46.837	2.55	0.019935	0.011939	1		51.251	2.55	0.02421	0.016864	1		49.357	2.55	0.023411	0.014958	1
50.622	2.56667	0.02379	0.016512	1		47.025	2.56667	0.020134	0.011989	1		51.476	2.56667	0.024505	0.017008	1		49.567	2.56667	0.023673	0.015084	1
50.838	2.58333	0.024063	0.016622	1		47.224	2.58333	0.020323	0.012044	1		51.704	2.58333	0.024777	0.017136	1		49.776	2.58333	0.023925	0.015158	1
51.06	2.6	0.024348	0.016711	1		47.402	2.6	0.020549	0.012137	1		51.936	2.6	0.025059	0.017283	1		49.976	2.6	0.024156	0.015233	1
51.279	2.61667	0.024615	0.016854	1		47.591	2.61667	0.020724	0.012299	1		52.172	2.61667	0.02536	0.017482	1		50.203	2.61667	0.024435	0.015378	1
51.487	2.63333	0.024883	0.017094	1		47.766	2.63333	0.020932	0.012537	1		52.407	2.63333	0.025636	0.017725	1		50.41	2.63333	0.024662	0.015603	1
51.722	2.65	0.025176	0.017406	1		47.964	2.65	0.021145	0.012817	1		52.642	2.65	0.025937	0.017961	1		50.637	2.65	0.024933	0.015858	1
51.934	2.66667	0.025472	0.017709	1		48.159	2.66667	0.021357	0.013068	1		52.876	2.66667	0.026238	0.018143	1		50.847	2.66667	0.025203	0.016067	1
52.164	2.68333	0.02577	0.017937	1		48.37	2.68333	0.021593	0.013246	1		53.14	2.68333	0.026572	0.018259	1		51.072	2.68333	0.025482	0.016194	1
52.409	2.7	0.026093	0.018092	1		48.573	2.7	0.021826	0.013372	1		53.353	2.7	0.026853	0.018346	1		51.303	2.7	0.025772	0.016279	1
52.635	2.71667	0.026381	0.018231	1		48.775	2.71667	0.022025	0.013487	1		53.608	2.71667	0.027165	0.018469	1		51.518	2.71667	0.026012	0.0164	1
52.866	2.73333	0.026671	0.018405	1		48.977	2.73333	0.022248	0.013618	1		53.863	2.73333	0.027453	0.018677	1		51.762	2.73333	0.026276	0.016598	1
53.098	2.75	0.026987	0.01863	1		49.173	2.75	0.022494	0.013767	1		54.129	2.75	0.027789	0.018961	1		51.985	2.75	0.026571	0.016843	1
53.346	2.76667	0.027304	0.018882	1		49.39	2.76667	0.022718	0.013911	1		54.367	2.76667	0.028084	0.019272	1		52.217	2.76667	0.026854	0.017065	1
53.576	2.78333	0.027619	0.019112	1		49.601	2.78333	0.022956	0.014046	1		54.622	2.78333	0.028431	0.01956	1		52.454	2.78333	0.027148	0.017219	1
53.823	2.8	0.027936	0.019286	1		49.804	2.8	0.02318	0.014175	1		54.864	2.8	0.028745	0.019776	1		52.681	2.8	0.027436	0.01733	1
54.062	2.81667	0.028265	0.019392	1		50.014	2.81667	0.023417	0.014282	1		55.141	2.81667	0.029087	0.019888	1		52.923	2.81667	0.027717	0.017443	1
54.317	2.83333	0.028603	0.019455	1		50.238	2.83333	0.023671	0.014361	1		55.405	2.83333	0.029431	0.019919	1		53.148	2.83333	0.028005	0.01759	1
54.554	2.85	0.028922	0.01953	1		50.465	2.85	0.023917	0.014444	1		55.67	2.85	0.029766	0.019951	1		53.41	2.85	0.028313	0.017799	1
54.808	2.86667	0.029226	0.019658	1		50.688	2.86667	0.024136	0.014579	1		55.945	2.86667	0.030075	0.020058	1		53.645	2.86667	0.028598	0.018056	1
55.078	2.88333	0.029556	0.019856	1		50.891	2.88333	0.024378	0.014791	1		56.206	2.88333	0.0304	0.020266	1		53.903	2.88333	0.028888	0.018324	1
55.329	2.9	0.029917	0.020108	1		51.118	2.9	0.024625	0.015048	1		56.478	2.9	0.030757	0.020542	1		54.154	2.9	0.029224	0.018565	1
55.579	2.91667	0.030219	0.020384	1		51.359	2.91667	0.024888	0.015286	1		56.744	2.91667	0.031102	0.020808	1		54.401	2.91667	0.029524	0.018738	1
55.841	2.93333	0.030579	0.020663	1		51.579	2.93333	0.025156	0.015472	1		57.019	2.93333	0.031444	0.021026	1		54.646	2.93333	0.02984	0.018847	1
56.101	2.95	0.03092	0.020929	1		51.8	2.95	0.0254	0.015628	1		57.303	2.95	0.031816	0.021222	1		54.923	2.95	0.030174	0.018956	1
56.38	2.96667	0.031281	0.021161	1		52.038	2.96667	0.02567	0.015797	1		57.572	2.96667	0.032155	0.021435	1		55.174	2.96667	0.030461	0.019126	1
56.64	2.98333	0.03163	0.021338	1		52.273	2.98333	0.025922	0.016009	1		57.856	2.98333	0.032502	0.021671	1		55.433	2.98333	0.030777	0.019346	1
56.911	3	0.031987	0.021452	1		52.527	3	0.026201	0.016248	1		58.135	3	0.03288	0.021889	1		55.694	3	0.031111	0.019563	1
57.184	3.01667	0.032353	0.021515	1		52.757	3.01667	0.026459	0.016457	1		58.414	3.01667	0.033242	0.022037	1		55.956	3.01667	0.031454	0.019711	1
57.467	3.03333	0.032724	0.021567	1		53.006	3.03333	0.026752	0.016589	1		58.706	3.03333	0.033636	0.022099	1		56.221	3.03333	0.031782	0.019767	1
57.712	3.05	0.033058	0.021655	1		53.264	3.05	0.027042	0.016632	1		58.988	3.05	0.033991	0.022135	1		56.486	3.05	0.03211	0.019798	1
57.997	3.06667	0.033423	0.021815	1		53.511	3.06667	0.02731	0.016631	1		59.267	3.06667	0.034353	0.022233	1		56.756	3.06667	0.032441	0.019899	1
58.266	3.08333	0.033795	0.022062	1		53.752	3.08333	0.027582	0.01666	1		59.562	3.08333	0.034716	0.022434	1		57.025	3.08333	0.032755	0.020111	1
58.555	3.1	0.034153	0.022372	1		54.011	3.1	0.027856	0.016775	1		59.86	3.1	0.035088	0.022723	1		57.317	3.1	0.033082	0.020406	1
58.833	3.11667	0.034531	0.022717	1		54.263	3.11667	0.028135	0.017003	1		60.167	3.11667	0.035483	0.023033	1		57.595	3.11667	0.033451	0.020718	1
59.126	3.13333	0.034918	0.023067	1		54.505	3.13333	0.028425	0.017318	1		60.462	3.13333	0.035863	0.023305	1		57.892	3.13333	0.033798	0.020995	1
59.412	3.15	0.035292	0.023373	1		54.76	3.15	0.028689	0.017646	1		60.756	3.15	0.036259	0.023519	1		58.162	3.15	0.034138	0.021211	1
59.704	3.16667	0.035703	0.023592	1		55.027	3.16667	0.02901	0.017904	1		61.053	3.16667	0.036657	0.023668	1		58.439	3.16667	0.034499	0.021368	1
59.982	3.18333	0.036106	0.023739	1		55.286	3.18333	0.029335	0.018058	1		61.343	3.18333	0.037043	0.023782	1		58.722	3.18333	0.034863	0.021504	1
60.273	3.2	0.036499	0.023857	1		55.546	3.2	0.029619	0.018143	1		61.672	3.2	0.037467	0.02391	1		59.026	3.2	0.035239	0.021654	1
60.574	3.21667	0.036874	0.023981	1		55.817	3.21667	0.029917	0.01823	1		61.981	3.21667	0.037831	0.024082	1		59.307	3.21667	0.035553	0.021837	1
60.871	3.23333	0.037288	0.024133	1		56.094	3.23333	0.030219	0.018391	1		62.272	3.23333	0.038234	0.0243	1		59.605	3.23333	0.035942	0.022045	1
61.162	3.25	0.037708	0.024302	1		56.368	3.25	0.030528	0.018617	1		62.599	3.25	0.038666	0.02453	1		59.889	3.25	0.036324	0.022236	1
61.465	3.26667	0.038092	0.024466	1		56.645	3.26667	0.03083	0.018839	1		62.907	3.26667	0.039055	0.024738	1		60.193	3.26667	0.036684	0.022377	1
61.765	3.28333	0.038501	0.024618	1		56.911	3.28333	0.03116	0.019006	1		63.223	3.28333	0.039489	0.024902	1		60.497	3.28333	0.03707	0.022472	1
62.07	3.3	0.038936	0.02478	1		57.207	3.3	0.031498	0.019118	1		63.53	3.3	0.039894	0.025059	1		60.78	3.3	0.037435	0.022569	1
62.376	3.31667	0.039332	0.02498	1		57.472	3.31667	0.031794	0.019219	1		63.846	3.31667	0.04032	0.025244	1		61.079	3.31667	0.037817	0.02271	1
62.679	3.33333	0.03975	0.025212	1		57.764	3.33333	0.032113	0.019359	1		64.153	3.33333	0.040725	0.025445	1		61.392	3.33333	0.038191	0.022895	1
62.997	3.35	0.040152	0.025466	1		58.043	3.35	0.032434	0.019557	1		64.485	3.35	0.041152	0.025652	1		61.704	3.35	0.038557	0.0231	1
63.305	3.36667	0.040623	0.025699	1		58.32	3.36667	0.03277	0.019775	1		64.812	3.36667	0.041619	0.02584	1		62.012	3.36667	0.038979	0.02329	1
63.61	3.38333	0.041018	0.025868	1		58.608	3.38333	0.033096	0.019972	1		65.138	3.38333	0.042002	0.025994	1		62.322	3.38333	0.039351	0.023454	1
63.922	3.4	0.041476	0.025984	1		58.893	3.4	0.033445	0.020149	1		65.462	3.4	0.042467	0.026113	1		62.629	3.4	0.039748	0.023604	1
64.243	3.41667	0.041905	0.026091	1		59.209	3.41667	0.033771	0.020325	1		65.784	3.41667	0.042898	0.026218	1		62.934	3.41667	0.040134	0.02376	1
64.569	3.43333	0.042329	0.026224	1		59.492	3.43333	0.034102	0.020502	1		66.128	3.43333	0.043341	0.026343	1		63.253	3.43333	0.040537	0.023937	1
64.878	3.45	0.042768	0.026386	1		59.794	3.45	0.034454	0.020667	1		66.463	3.45	0.043772	0.026506	1		63.568	3.45	0.040939	0.024113	1
65.21	3.46667	0.043213	0.026572	1		60.108	3.46667	0.034812	0.020812	1		66.788	3.46667	0.044197	0.026725	1		63.901	3.46667	0.041334	0.024278	1
65.52	3.48333	0.043661	0.026774	1		60.41	3.48333	0.035155	0.020964	1		67.133	3.48333	0.044674	0.026987	1		64.209	3.48333	0.041756	0.024444	1
65.851	3.5	0.044105	0.026999	1		60.712	3.5	0.035498	0.021162	1		67.463	3.5	0.04511	0.027253	1		64.539	3.5	0.042158	0.024629	1
66.174	3.51667	0.044553	0.027265	1		61.01	3.51667	0.035839	0.021409	1		67.802	3.51667	0.04556	0.027487	1		64.858	3.51667	0.042553	0.024845	1
66.513	3.53333	0.045003	0.027552	1		61.341	3.53333	0.036207	0.021655	1		68.15	3.53333	0.04604	0.027663	1		65.183	3.53333	0.042986	0.025069	1
66.828	3.55	0.045471	0.027807	1		61.647	3.55	0.036586	0.021836	1		68.479	3.55	0.046493	0.027775	1		65.504	3.55	0.043392	0.02526	1
67.152	3.56667	0.045945	0.027996	1		61.955	3.56667	0.036942	0.021932	1		68.836	3.56667	0.04697	0.027849	1		65.857	3.56667	0.043841	0.025404	1
67.504	3.58333	0.046427	0.028114	1		62.268	3.58333	0.037325	0.021986	1		69.172	3.58333	0.047427	0.027937	1		66.182	3.58333	0.044257	0.025526	1
67.836	3.6	0.046864	0.028194	1		62.584	3.6	0.037669	0.022072	1		69.527	3.6	0.047879	0.028083	1		66.506	3.6	0.044665	0.025673	1
68.166	3.61667	0.047367	0.028298	1		62.913	3.61667	0.038045	0.022229	1		69.867	3.61667	0.048363	0.028295	1		66.852	3.61667	0.04511	0.025878	1
68.511	3.63333	0.04782	0.028459	1		63.223	3.63333	0.038402	0.022445	1		70.203	3.63333	0.04882	0.028532	1		67.2	3.63333	0.045532	0.026132	1
68.842	3.65	0.048282	0.028657	1		63.548	3.65	0.038792	0.02268	1		70.564	3.65	0.049301	0.028732	1		67.538	3.65	0.045965	0.026386	1
69.186	3.66667	0.048777	0.028862	1		63.882	3.66667	0.039173	0.022903	1		70.932	3.66667	0.049811	0.028883	1		67.879	3.66667	0.046425	0.026594	1
69.531	3.68333	0.049272	0.029053	1		64.187	3.68333	0.03956	0.023111	1		71.282	3.68333	0.050277	0.029011	1		68.229	3.68333	0.046865	0.026751	1
69.888	3.7	0.049741	0.029224	1		64.53	3.7	0.039928	0.023316	1		71.633	3.7	0.050743	0.029142	1		68.578	3.7	0.04732	0.026885	1
70.229	3.71667	0.050235	0.029396	1		64.872	3.71667	0.040338	0.023522	1		72.001	3.71667	0.051245	0.029306	1		68.918	3.71667	0.047755	0.02704	1
70.58	3.73333	0.050718	0.029573	1		65.208	3.73333	0.040719	0.023724	1		72.36	3.73333	0.051742	0.029512	1		69.262	3.73333	0.0482	0.027235	1
70.923	3.75	0.051221	0.029741	1		65.549	3.75	0.041129	0.02391	1		72.705	3.75	0.052222	0.02975	1		69.621	3.75	0.048671	0.027452	1
71.292	3.76667	0.051731	0.029908	1		65.884	3.76667	0.041518	0.024083	1		73.07	3.76667	0.052714	0.030022	1		69.974	3.76667	0.049122	0.027672	1
71.638	3.78333	0.052211	0.030084	1		66.228	3.78333	0.041929	0.024241	1		73.444	3.78333	0.053229	0.030303	1		70.338	3.78333	0.049596	0.027874	1
72.004	3.8	0.052703	0.030272	1		66.559	3.8	0.042325	0.024382	1		73.801	3.8	0.053725	0.030548	1		70.682	3.8	0.050042	0.028049	1
72.364	3.81667	0.053242	0.030472	1		66.898	3.81667	0.042751	0.02451	1		74.18	3.81667	0.054259	0.030722	1		71.046	3.81667	0.050534	0.028195	1
72.718	3.83333	0.053728	0.030665	1		67.239	3.83333	0.043144	0.024631	1		74.553	3.83333	0.054756	0.030816	1		71.419	3.83333	0.050997	0.028309	1
73.077	3.85	0.054249	0.030834	1		67.595	3.85	0.043563	0.024755	1		74.916	3.85	0.055281	0.030865	1		71.773	3.85	0.051474	0.028407	1
73.434	3.86667	0.054761	0.030969	1		67.947	3.86667	0.043971	0.02488	1		75.292	3.86667	0.055806	0.030923	1		72.13	3.86667	0.051944	0.028523	1
73.807	3.88333	0.055283	0.031055	1		68.301	3.88333	0.044389	0.025013	1		75.659	3.88333	0.056292	0.031036	1		72.49	3.88333	0.052417	0.02868	1
74.17	3.9	0.055808	0.031105	1		68.65	3.9	0.044821	0.025173	1		76.028	3.9	0.056821	0.031217	1		72.866	3.9	0.052891	0.028882	1
74.533	3.91667	0.056332	0.031167	1		69.005	3.91667	0.045215	0.025374	1		76.419	3.91667	0.057346	0.031459	1		73.226	3.91667	0.053389	0.029121	1
74.91	3.93333	0.056824	0.031284	1		69.365	3.93333	0.045645	0.025607	1		76.802	3.93333	0.057867	0.031722	1		73.61	3.93333	0.053859	0.029362	1
75.28	3.95	0.057361	0.031476	1		69.722	3.95	0.046082	0.02586	1		77.179	3.95	0.058393	0.031968	1		73.985	3.95	0.05435	0.02957	1
75.651	3.96667	0.057883	0.031725	1		70.082	3.96667	0.046521	0.026119	1		77.568	3.96667	0.058943	0.032172	1		74.357	3.96667	0.054872	0.029739	1
76.029	3.98333	0.058409	0.031981	1		70.451	3.98333	0.04694	0.026368	1		77.939	3.98333	0.059473	0.032323	1		74.739	3.98333	0.05535	0.02989	1
76.397	4	0.058954	0.032209	1		70.813	4	0.047389	0.026606	1		78.33	4	0.060025	0.03243	1		75.112	4	0.055856	0.030065	1
76.773	4.01667	0.059495	0.032409	1		71.184	4.01667	0.047843	0.026808	1		78.713	4.01667	0.060555	0.032514	1		75.48	4.01667	0.056343	0.030279	1
77.145	4.03333	0.060034	0.032596	1		71.555	4.03333	0.048281	0.026935	1		79.096	4.03333	0.061094	0.032584	1		75.858	4.03333	0.056844	0.030479	1
77.53	4.05	0.060574	0.032781	1		71.934	4.05	0.048748	0.027003	1		79.491	4.05	0.061656	0.032661	1		76.261	4.05	0.057378	0.030611	1
77.908	4.06667	0.061117	0.032948	1		72.312	4.06667	0.049207	0.02706	1		79.882	4.06667	0.062192	0.032773	1		76.655	4.06667	0.057913	0.030686	1
78.289	4.08333	0.061678	0.03308	1		72.682	4.08333	0.049619	0.027159	1		80.27	4.08333	0.062725	0.032947	1		77.027	4.08333	0.058378	0.030759	1
78.671	4.1	0.062257	0.033214	1		73.059	4.1	0.050103	0.027332	1		80.648	4.1	0.063287	0.033204	1		77.42	4.1	0.058906	0.030903	1
79.041	4.11667	0.062771	0.033382	1		73.436	4.11667	0.050536	0.027569	1		81.065	4.11667	0.063829	0.033528	1		77.815	4.11667	0.059418	0.031144	1
79.432	4.13333	0.063314	0.033581	1		73.824	4.13333	0.05101	0.027818	1		81.462	4.13333	0.064394	0.033858	1		78.205	4.13333	0.059935	0.031441	1
79.815	4.15	0.063911	0.033788	1		74.211	4.15	0.051475	0.028038	1		81.854	4.15	0.064964	0.034144	1		78.597	4.15	0.060471	0.031754	1
80.209	4.16667	0.06449	0.033985	1		74.588	4.16667	0.051951	0.028226	1		82.264	4.16667	0.065554	0.03436	1		78.989	4.16667	0.060999	0.032055	1
80.594	4.18333	0.065022	0.034179	1		74.981	4.18333	0.052419	0.028391	1		82.683	4.18333	0.066107	0.034491	1		79.382	4.18333	0.061527	0.032307	1
80.987	4.2	0.0656	0.034398	1		75.363	4.2	0.05289	0.028569	1		83.063	4.2	0.066695	0.034564	1		79.771	4.2	0.062086	0.032489	1
81.367	4.21667	0.066171	0.034643	1		75.759	4.21667	0.05337	0.028781	1		83.485	4.21667	0.067284	0.034624	1		80.176	4.21667	0.06263	0.032601	1
81.775	4.23333	0.066775	0.03488	1		76.15	4.23333	0.053846	0.029019	1		83.888	4.23333	0.067837	0.034712	1		80.581	4.23333	0.063166	0.032664	1
82.186	4.25	0.06734	0.035091	1		76.55	4.25	0.054336	0.029263	1		84.303	4.25	0.068431	0.034868	1		80.999	4.25	0.063727	0.03274	1
82.574	4.26667	0.067924	0.035287	1		76.958	4.26667	0.054823	0.029475	1		84.718	4.26667	0.069	0.035095	1		81.378	4.26667	0.064247	0.032867	1
82.979	4.28333	0.068527	0.03549	1		77.355	4.28333	0.05532	0.029629	1		85.122	4.28333	0.069578	0.03534	1		81.784	4.28333	0.064801	0.033036	1
83.38	4.3	0.069112	0.035695	1		77.753	4.3	0.055826	0.029745	1		85.532	4.3	0.070194	0.035553	1		82.191	4.3	0.065356	0.033236	1
83.773	4.31667	0.0697	0.035864	1		78.161	4.31667	0.056322	0.029862	1		85.955	4.31667	0.070785	0.035712	1		82.606	4.31667	0.065932	0.033456	1
84.181	4.33333	0.070313	0.035975	1		78.552	4.33333	0.056791	0.030016	1		86.361	4.33333	0.071374	0.035826	1		82.998	4.33333	0.066453	0.033698	1
84.582	4.35	0.070932	0.03604	1		78.958	4.35	0.057319	0.030228	1		86.765	4.35	0.071979	0.035944	1		83.429	4.35	0.06704	0.033963	1
84.997	4.36667	0.071509	0.036088	1		79.364	4.36667	0.057814	0.030486	1		87.183	4.36667	0.072575	0.036093	1		83.83	4.36667	0.067591	0.03422	1
85.396	4.38333	0.072109	0.036172	1		79.776	4.38333	0.058321	0.030763	1		87.612	4.38333	0.073163	0.036265	1		84.256	4.38333	0.068191	0.034445	1
85.815	4.4	0.072722	0.036325	1		80.197	4.4	0.058842	0.031026	1		88.019	4.4	0.073795	0.036451	1		84.676	4.4	0.068755	0.034626	1
86.226	4.41667	0.073314	0.036532	1		80.582	4.41667	0.05935	0.031246	1		88.443	4.41667	0.074387	0.036636	1		85.103	4.41667	0.069323	0.034763	1
86.63	4.43333	0.073935	0.036782	1		81.019	4.43333	0.059898	0.031403	1		88.861	4.43333	0.075001	0.036809	1		85.527	4.43333	0.069915	0.034872	1
87.057	4.45	0.074553	0.037066	1		81.437	4.45	0.060417	0.031529	1		89.294	4.45	0.075625	0.036972	1		85.961	4.45	0.070521	0.034988	1
87.46	4.46667	0.075149	0.037338	1		81.851	4.46667	0.060935	0.031676	1		89.709	4.46667	0.076229	0.037108	1		86.37	4.46667	0.071062	0.035131	1
87.893	4.48333	0.075788	0.037542	1		82.288	4.48333	0.061458	0.031859	1		90.133	4.48333	0.076856	0.037198	1		86.793	4.48333	0.071661	0.035303	1
88.31	4.5	0.076442	0.037665	1		82.699	4.5	0.061983	0.032066	1		90.571	4.5	0.077492	0.037276	1		87.219	4.5	0.072255	0.035501	1
88.72	4.51667	0.07706	0.03775	1		83.131	4.51667	0.062553	0.03225	1		90.979	4.51667	0.078109	0.037396	1		87.649	4.51667	0.07286	0.035704	1
89.147	4.53333	0.077679	0.037862	1		83.558	4.53333	0.063063	0.032393	1		91.4	4.53333	0.078702	0.037589	1		88.082	4.53333	0.073441	0.035912	1
89.56	4.55	0.078291	0.038027	1		83.992	4.55	0.063627	0.032518	1		91.821	4.55	0.079344	0.037836	1		88.518	4.55	0.074041	0.036136	1
89.992	4.56667	0.078947	0.03819	1		84.401	4.56667	0.064151	0.032655	1		92.284	4.56667	0.07998	0.038059	1		88.958	4.56667	0.074644	0.036329	1
90.415	4.58333	0.079598	0.038301	1		84.833	4.58333	0.064698	0.032819	1		92.689	4.58333	0.08063	0.038198	1		89.377	4.58333	0.075252	0.03644	1
90.838	4.6	0.080241	0.03837	1		85.267	4.6	0.065254	0.033004	1		93.132	4.6	0.08127	0.038261	1		89.83	4.6	0.075896	0.03648	1
91.25	4.61667	0.080852	0.038447	1		85.715	4.61667	0.065802	0.033216	1		93.555	4.61667	0.081897	0.038321	1		90.243	4.61667	0.076482	0.036522	1
91.689	4.63333	0.081506	0.038593	1		86.145	4.63333	0.066357	0.033455	1		94.004	4.63333	0.082534	0.038435	1		90.685	4.63333	0.077071	0.036653	1
92.122	4.65	0.082155	0.038795	1		86.572	4.65	0.066909	0.033702	1		94.437	4.65	0.083168	0.038597	1		91.133	4.65	0.077688	0.036884	1
92.546	4.66667	0.082775	0.038987	1		87.011	4.66667	0.067469	0.033919	1		94.871	4.66667	0.083812	0.038763	1		91.59	4.66667	0.078287	0.03712	1
92.983	4.68333	0.083469	0.039112	1		87.451	4.68333	0.068064	0.034074	1		95.322	4.68333	0.084492	0.038897	1		92.021	4.68333	0.078952	0.037261	1
93.406	4.7	0.084105	0.039167	1		87.905	4.7	0.068625	0.034185	1		95.742	4.7	0.085111	0.038998	1		92.456	4.7	0.079579	0.037322	1
93.836	4.71667	0.084771	0.039191	1		88.346	4.71667	0.069187	0.034284	1		96.188	4.71667	0.085772	0.03908	1		92.903	4.71667	0.08018	0.037372	1
94.274	4.73333	0.085408	0.039252	1		88.8	4.73333	0.069749	0.034408	1		96.62	4.73333	0.086415	0.039144	1		93.348	4.73333	0.080772	0.037483	1
94.702	4.75	0.086056	0.039385	1		89.257	4.75	0.070346	0.034571	1		97.079	4.75	0.087084	0.039209	1		93.8	4.75	0.081443	0.037673	1
95.142	4.76667	0.08672	0.039544	1		89.698	4.76667	0.070909	0.034747	1		97.515	4.76667	0.087747	0.039294	1		94.247	4.76667	0.082045	0.037878	1
95.583	4.78333	0.087376	0.039692	1		90.143	4.78333	0.071483	0.034914	1		97.952	4.78333	0.088361	0.039434	1		94.712	4.78333	0.082691	0.038055	1
96.025	4.8	0.088076	0.039792	1		90.6	4.8	0.072089	0.035065	1		98.392	4.8	0.089045	0.039629	1		95.15	4.8	0.083338	0.038207	1
96.455	4.81667	0.088676	0.039833	1		91.06	4.81667	0.072656	0.03521	1		98.847	4.81667	0.089695	0.039827	1		95.602	4.81667	0.083943	0.038339	1
96.902	4.83333	0.089404	0.039829	1		91.5	4.83333	0.073261	0.035348	1		99.291	4.83333	0.090373	0.039974	1		96.064	4.83333	0.084614	0.038444	1
97.345	4.85	0.090038	0.039816	1		91.951	4.85	0.073823	0.035492	1		99.727	4.85	0.091054	0.040048	1		96.495	4.85	0.085248	0.038542	1
97.768	4.86667	0.090709	0.039834	1		92.417	4.86667	0.074452	0.03564	1		100.174	4.86667	0.091701	0.040065	1		96.948	4.86667	0.085897	0.03863	1
98.208	4.88333	0.091358	0.039915	1		92.863	4.88333	0.075011	0.035764	1		100.644	4.88333	0.09237	0.040042	1		97.412	4.88333	0.086511	0.038688	1
98.653	4.9	0.092028	0.040085	1		93.335	4.9	0.075637	0.035868	1		101.078	4.9	0.093059	0.040011	1		97.875	4.9	0.087192	0.038711	1
99.106	4.91667	0.092702	0.040313	1		93.805	4.91667	0.076236	0.035984	1		101.518	4.91667	0.093711	0.040025	1		98.333	4.91667	0.087836	0.038721	1
99.544	4.93333	0.093359	0.040551	1		94.256	4.93333	0.076815	0.036136	1		101.976	4.93333	0.094382	0.040124	1		98.797	4.93333	0.088484	0.038784	1
99.991	4.95	0.094055	0.040766	1		94.728	4.95	0.077417	0.036324	1		102.427	4.95	0.095016	0.040306	1		99.241	4.95	0.089095	0.03897	1
100.449	4.96667	0.094742	0.040952	1		95.2	4.96667	0.078043	0.036526	1		102.878	4.96667	0.095717	0.040508	1		99.709	4.96667	0.089755	0.039261	1
100.886	4.98333	0.095415	0.041101	1		95.652	4.98333	0.078641	0.036703	1		103.316	4.98333	0.096401	0.040653	1		100.156	4.98333	0.090402	0.03954	1
101.337	5	0.09609	0.041205	1		96.143	5	0.079264	0.036827	1		103.78	5	0.097086	0.040727	1		100.615	5	0.091106	0.039713	1
101.792	5.01667	0.096809	0.041256	1		96.617	5.01667	0.079876	0.036913	1		104.233	5.01667	0.097756	0.040762	1		101.096	5.01667	0.091767	0.039756	1
102.226	5.03333	0.097481	0.041229	1		97.1	5.03333	0.080493	0.036981	1		104.674	5.03333	0.098418	0.040794	1		101.547	5.03333	0.0924	0.039729	1
102.671	5.05	0.098169	0.041145	1		97.572	5.05	0.081113	0.037052	1		105.135	5.05	0.099126	0.040841	1		102.028	5.05	0.093086	0.039725	1
103.127	5.06667	0.098881	0.041069	1		98.037	5.06667	0.08172	0.037152	1		105.586	5.06667	0.099803	0.040913	1		102.484	5.06667	0.09374	0.039789	1
103.581	5.08333	0.099518	0.041046	1		98.509	5.08333	0.082348	0.03727	1		106.044	5.08333	0.10047	0.040995	1		102.965	5.08333	0.094376	0.039891	1
104.034	5.1	0.10022	0.041071	1		98.989	5.1	0.082958	0.037387	1		106.493	5.1	0.10115	0.041055	1		103.435	5.1	0.095081	0.040003	1
104.474	5.11667	0.10091	0.041127	1		99.464	5.11667	0.083605	0.037478	1		106.96	5.11667	0.10187	0.04108	1		103.893	5.11667	0.095737	0.040105	1
104.928	5.13333	0.1016	0.041181	1		99.944	5.13333	0.084215	0.037524	1		107.407	5.13333	0.10254	0.041057	1		104.363	5.13333	0.096392	0.040164	1
105.386	5.15	0.10227	0.041225	1		100.416	5.15	0.084844	0.037542	1		107.857	5.15	0.1032	0.041004	1		104.849	5.15	0.097075	0.040195	1
105.839	5.16667	0.10297	0.041289	1		100.894	5.16667	0.085486	0.037565	1		108.32	5.16667	0.10391	0.040964	1		105.317	5.16667	0.097762	0.040227	1
106.287	5.18333	0.10365	0.041386	1		101.381	5.18333	0.086084	0.037643	1		108.795	5.18333	0.10459	0.040982	1		105.785	5.18333	0.098401	0.040285	1
106.743	5.2	0.10434	0.041508	1		101.883	5.2	0.086734	0.037803	1		109.237	5.2	0.10526	0.04106	1		106.256	5.2	0.099091	0.040399	1
107.204	5.21667	0.10503	0.041625	1		102.338	5.21667	0.087329	0.038024	1		109.697	5.21667	0.10593	0.041168	1		106.738	5.21667	0.099747	0.040552	1
107.657	5.23333	0.10574	0.041711	1		102.839	5.23333	0.087994	0.038253	1		110.167	5.23333	0.10663	0.041267	1		107.21	5.23333	0.10043	0.040687	1
108.105	5.25	0.10643	0.041745	1		103.32	5.25	0.088632	0.038423	1		110.614	5.25	0.10734	0.041316	1		107.699	5.25	0.10113	0.04075	1
108.562	5.26667	0.10712	0.041711	1		103.818	5.26667	0.089271	0.038502	1		111.075	5.26667	0.10801	0.041309	1		108.142	5.26667	0.10179	0.040736	1
109.02	5.28333	0.10783	0.04166	1		104.288	5.28333	0.089919	0.038513	1		111.536	5.28333	0.10871	0.041286	1		108.629	5.28333	0.10249	0.040705	1
109.487	5.3	0.10854	0.041677	1		104.777	5.3	0.090578	0.03853	1		111.985	5.3	0.10939	0.041275	1		109.11	5.3	0.10316	0.040751	1
109.934	5.31667	0.10918	0.041801	1		105.271	5.31667	0.091183	0.038608	1		112.463	5.31667	0.11008	0.041271	1		109.574	5.31667	0.10381	0.040902	1
110.386	5.33333	0.10988	0.041989	1		105.753	5.33333	0.091839	0.038759	1		112.907	5.33333	0.11077	0.041266	1		110.047	5.33333	0.1045	0.041098	1
110.854	5.35	0.11061	0.042139	1		106.252	5.35	0.092481	0.038934	1		113.363	5.35	0.11146	0.041237	1		110.527	5.35	0.10521	0.041228	1
111.312	5.36667	0.11132	0.042141	1		106.726	5.36667	0.09314	0.039058	1		113.819	5.36667	0.11213	0.041167	1		111.001	5.36667	0.1059	0.041219	1
111.768	5.38333	0.11202	0.04199	1		107.217	5.38333	0.09381	0.039116	1		114.304	5.38333	0.11285	0.041084	1		111.49	5.38333	0.10661	0.041122	1
112.224	5.4	0.11273	0.041795	1		107.712	5.4	0.09445	0.039143	1		114.751	5.4	0.11351	0.041033	1		111.956	5.4	0.10726	0.041045	1
112.674	5.41667	0.1134	0.041663	1		108.206	5.41667	0.095081	0.039177	1		115.227	5.41667	0.11418	0.041032	1		112.437	5.41667	0.10792	0.041045	1
113.148	5.43333	0.1141	0.041671	1		108.708	5.43333	0.09576	0.039243	1		115.687	5.43333	0.11488	0.041072	1		112.913	5.43333	0.10864	0.041113	1
113.611	5.45	0.1148	0.041819	1		109.204	5.45	0.09641	0.039331	1		116.156	5.45	0.11557	0.041106	1		113.401	5.45	0.10932	0.041203	1
114.077	5.46667	0.11545	0.042018	1		109.699	5.46667	0.097051	0.039418	1		116.612	5.46667	0.11625	0.041079	1		113.89	5.46667	0.11001	0.041279	1
114.52	5.48333	0.1162	0.042163	1		110.19	5.48333	0.097731	0.039504	1		117.081	5.48333	0.11694	0.04099	1		114.354	5.48333	0.11069	0.041358	1
114.989	5.5	0.11692	0.042212	1		110.682	5.5	0.098371	0.039595	1		117.549	5.5	0.11763	0.040899	1		114.852	5.5	0.11138	0.041435	1
115.457	5.51667	0.1176	0.042187	1		111.195	5.51667	0.099041	0.039702	1		118.009	5.51667	0.1183	0.040852	1		115.324	5.51667	0.11205	0.041462	1
115.913	5.53333	0.11831	0.042153	1		111.694	5.53333	0.09971	0.039848	1		118.463	5.53333	0.11896	0.04086	1		115.82	5.53333	0.11279	0.041429	1
116.38	5.55	0.119	0.042177	1		112.184	5.55	0.10035	0.04006	1		118.931	5.55	0.11966	0.04093	1		116.303	5.55	0.11347	0.041387	1
116.845	5.56667	0.11972	0.042251	1		112.684	5.56667	0.10104	0.040331	1		119.403	5.56667	0.12035	0.041041	1		116.797	5.56667	0.11414	0.041409	1
117.305	5.58333	0.1204	0.042335	1		113.178	5.58333	0.1017	0.040648	1		119.87	5.58333	0.121	0.041181	1		117.269	5.58333	0.11481	0.041535	1
117.759	5.6	0.12113	0.04239	1		113.687	5.6	0.1024	0.040973	1		120.336	5.6	0.12172	0.041345	1		117.744	5.6	0.11553	0.041718	1
118.231	5.61667	0.12182	0.042379	1		114.184	5.61667	0.10306	0.04124	1		120.799	5.61667	0.12239	0.041481	1		118.23	5.61667	0.11621	0.041843	1
118.7	5.63333	0.12255	0.042306	1		114.69	5.63333	0.10376	0.041375	1		121.278	5.63333	0.12308	0.041504	1		118.73	5.63333	0.11694	0.041853	1
119.158	5.65	0.12325	0.042201	1		115.203	5.65	0.10447	0.04136	1		121.751	5.65	0.12382	0.041388	1		119.215	5.65	0.11763	0.041772	1
119.611	5.66667	0.12394	0.042105	1		115.708	5.66667	0.10518	0.041268	1		122.22	5.66667	0.1245	0.04121	1		119.689	5.66667	0.11831	0.041686	1
120.088	5.68333	0.12464	0.042054	1		116.178	5.68333	0.10583	0.041227	1		122.689	5.68333	0.12517	0.041096	1		120.189	5.68333	0.11902	0.041688	1
120.562	5.7	0.12536	0.04206	1		116.698	5.7	0.10651	0.041332	1		123.147	5.7	0.12583	0.041152	1		120.683	5.7	0.11969	0.041797	1
121.021	5.71667	0.12604	0.042126	1		117.198	5.71667	0.10719	0.041567	1		123.607	5.71667	0.12651	0.041375	1		121.17	5.71667	0.12038	0.041965	1
121.476	5.73333	0.12675	0.042234	1		117.7	5.73333	0.1079	0.041804	1		124.091	5.73333	0.12721	0.041636	1		121.657	5.73333	0.12112	0.042137	1
121.952	5.75	0.12744	0.042353	1		118.202	5.75	0.10861	0.04193	1		124.568	5.75	0.12791	0.041809	1		122.123	5.75	0.1218	0.04226	1
122.421	5.76667	0.12816	0.04245	1		118.716	5.76667	0.10932	0.041941	1		125.028	5.76667	0.12864	0.041858	1		122.599	5.76667	0.1225	0.042309	1
122.889	5.78333	0.12888	0.042524	1		119.22	5.78333	0.11001	0.041897	1		125.49	5.78333	0.12932	0.04181	1		123.096	5.78333	0.12324	0.042303	1
123.353	5.8	0.12957	0.042597	1		119.71	5.8	0.11068	0.041849	1		125.964	5.8	0.12999	0.041698	1		123.596	5.8	0.12392	0.042272	1
123.819	5.81667	0.13028	0.042658	1		120.225	5.81667	0.1114	0.041785	1		126.444	5.81667	0.13072	0.04153	1		124.09	5.81667	0.12464	0.042226	1
124.295	5.83333	0.13099	0.042662	1		120.743	5.83333	0.1121	0.041678	1		126.924	5.83333	0.13141	0.041318	1		124.577	5.83333	0.12532	0.042191	1
124.758	5.85	0.13174	0.042588	1		121.257	5.85	0.11282	0.041547	1		127.378	5.85	0.13211	0.041123	1		125.077	5.85	0.12605	0.042176	1
125.221	5.86667	0.13244	0.042485	1		121.751	5.86667	0.11347	0.041468	1		127.857	5.86667	0.13276	0.041033	1		125.578	5.86667	0.12673	0.042175	1
125.698	5.88333	0.13312	0.042452	1		122.249	5.88333	0.11416	0.041511	1		128.347	5.88333	0.13343	0.041099	1		126.066	5.88333	0.12744	0.042195	1
126.165	5.9	0.13381	0.042543	1		122.736	5.9	0.11485	0.041654	1		128.818	5.9	0.13413	0.0413	1		126.575	5.9	0.12814	0.042239	1
126.63	5.91667	0.13454	0.042717	1		123.257	5.91667	0.11556	0.041812	1		129.283	5.91667	0.13483	0.041561	1		127.061	5.91667	0.12885	0.042307	1
127.119	5.93333	0.13526	0.042864	1		123.767	5.93333	0.11626	0.041893	1		129.756	5.93333	0.1355	0.041787	1		127.55	5.93333	0.12955	0.042385	1
127.592	5.95	0.13597	0.042888	1		124.266	5.95	0.11696	0.041856	1		130.23	5.95	0.13622	0.041905	1		128.043	5.95	0.13025	0.042437	1
128.052	5.96667	0.13669	0.042775	1		124.753	5.96667	0.11766	0.041731	1		130.701	5.96667	0.13692	0.041896	1		128.538	5.96667	0.13097	0.042424	1
128.538	5.98333	0.13743	0.042603	1		125.278	5.98333	0.11837	0.041607	1		131.166	5.98333	0.13764	0.041799	1		129.03	5.98333	0.13169	0.042349	1
128.998	6	0.13812	0.042469	1		125.759	6	0.11904	0.041572	1		131.636	6	0.13831	0.041691	1		129.526	6	0.13239	0.042248	1
129.466	6.01667	0.13879	0.042434	1		126.261	6.01667	0.11971	0.041664	1		132.111	6.01667	0.13899	0.041648	1		130.004	6.01667	0.13307	0.042167	1
129.953	6.03333	0.13953	0.042501	1		126.758	6.03333	0.12042	0.041864	1		132.615	6.03333	0.13972	0.041699	1		130.507	6.03333	0.1338	0.042161	1
130.411	6.05	0.14023	0.042631	1		127.266	6.05	0.12112	0.042109	1		133.074	6.05	0.14038	0.041826	1		131.003	6.05	0.1345	0.042251	1
130.877	6.06667	0.14094	0.042758	1		127.767	6.06667	0.12183	0.042324	1		133.547	6.06667	0.14109	0.04197	1		131.471	6.06667	0.13517	0.042393	1
131.369	6.08333	0.14164	0.042821	1		128.269	6.08333	0.12253	0.042456	1		134.027	6.08333	0.14179	0.042061	1		131.968	6.08333	0.13589	0.042511	1
131.843	6.1	0.14237	0.042792	1		128.772	6.1	0.12325	0.042475	1		134.509	6.1	0.1425	0.042043	1		132.468	6.1	0.13662	0.042542	1
132.322	6.11667	0.14311	0.042688	1		129.268	6.11667	0.12397	0.042385	1		134.99	6.11667	0.14321	0.041918	1		132.966	6.11667	0.13734	0.042463	1
132.795	6.13333	0.1438	0.042582	1		129.77	6.13333	0.12468	0.042246	1		135.463	6.13333	0.14391	0.041773	1		133.443	6.13333	0.13802	0.042336	1
133.271	6.15	0.1445	0.042567	1		130.264	6.15	0.12536	0.04215	1		135.937	6.15	0.14459	0.04169	1		133.947	6.15	0.13875	0.042261	1
133.737	6.16667	0.1452	0.042669	1		130.772	6.16667	0.12607	0.042164	1		136.408	6.16667	0.14527	0.041705	1		134.408	6.16667	0.13942	0.04229	1
134.209	6.18333	0.14591	0.042804	1		131.266	6.18333	0.12675	0.042276	1		136.892	6.18333	0.14599	0.041781	1		134.916	6.18333	0.14014	0.042379	1
134.687	6.2	0.14664	0.042872	1		131.758	6.2	0.12746	0.042396	1		137.359	6.2	0.14667	0.041836	1		135.404	6.2	0.14083	0.042445	1
135.17	6.21667	0.14738	0.04283	1		132.256	6.21667	0.12818	0.042462	1		137.835	6.21667	0.14738	0.041819	1		135.912	6.21667	0.14158	0.042444	1
135.635	6.23333	0.14806	0.04269	1		132.755	6.23333	0.12892	0.042474	1		138.315	6.23333	0.14809	0.041725	1		136.386	6.23333	0.14228	0.042368	1
136.106	6.25	0.14878	0.042512	1		133.219	6.25	0.12957	0.042481	1		138.791	6.25	0.14876	0.041592	1		136.867	6.25	0.14294	0.042243	1
136.591	6.26667	0.1495	0.042366	1		133.728	6.26667	0.13031	0.042533	1		139.276	6.26667	0.14947	0.041464	1		137.37	6.26667	0.14369	0.042082	1
137.059	6.28333	0.15019	0.042285	1		134.22	6.28333	0.13101	0.04264	1		139.736	6.28333	0.15015	0.041392	1		137.834	6.28333	0.14438	0.041923	1
137.54	6.3	0.15089	0.042278	1		134.72	6.3	0.13173	0.042764	1		140.213	6.3	0.15084	0.041389	1		138.325	6.3	0.1451	0.041822	1
138	6.31667	0.15159	0.042333	1		135.213	6.31667	0.13243	0.042856	1		140.678	6.31667	0.15151	0.041408	1		138.799	6.31667	0.14574	0.041818	1
138.474	6.33333	0.15231	0.042416	1		135.717	6.33333	0.13316	0.042906	1		141.159	6.33333	0.15222	0.041423	1		139.284	6.33333	0.14645	0.041909	1
138.96	6.35	0.15302	0.042502	1		136.203	6.35	0.13388	0.042941	1		141.648	6.35	0.15294	0.041435	1		139.771	6.35	0.14717	0.042029	1
139.441	6.36667	0.15371	0.042571	1		136.706	6.36667	0.13459	0.042982	1		142.122	6.36667	0.15357	0.041433	1		140.236	6.36667	0.14786	0.042107	1
139.916	6.38333	0.15442	0.042591	1		137.193	6.38333	0.13528	0.043025	1		142.604	6.38333	0.15427	0.041395	1		140.724	6.38333	0.14856	0.042115	1
140.385	6.4	0.15516	0.042547	1		137.664	6.4	0.13604	0.043053	1		143.065	6.4	0.15501	0.041307	1		141.214	6.4	0.14927	0.042073	1
140.866	6.41667	0.15586	0.042436	1		138.165	6.41667	0.13675	0.043053	1		143.549	6.41667	0.15568	0.04116	1		141.685	6.41667	0.14998	0.042008	1
141.337	6.43333	0.15655	0.042262	1		138.651	6.43333	0.13745	0.043014	1		144.019	6.43333	0.15635	0.040966	1		142.155	6.43333	0.15067	0.04193	1
141.82	6.45	0.15727	0.042057	1		139.132	6.45	0.13817	0.042946	1		144.483	6.45	0.15703	0.040768	1		142.635	6.45	0.15136	0.041838	1
142.304	6.46667	0.15798	0.041865	1		139.646	6.46667	0.13891	0.042872	1		144.958	6.46667	0.15773	0.040588	1		143.104	6.46667	0.15207	0.041735	1
142.773	6.48333	0.15866	0.041715	1		140.111	6.48333	0.13961	0.042803	1		145.428	6.48333	0.15839	0.040421	1		143.601	6.48333	0.15278	0.041639	1
143.244	6.5	0.15934	0.04164	1		140.604	6.5	0.14031	0.042751	1		145.892	6.5	0.15906	0.040294	1		144.059	6.5	0.15344	0.041563	1
143.728	6.51667	0.16005	0.041652	1		141.094	6.51667	0.14102	0.042758	1		146.385	6.51667	0.15973	0.040231	1		144.53	6.51667	0.15414	0.041526	1
144.21	6.53333	0.16072	0.041701	1		141.571	6.53333	0.14176	0.04283	1		146.841	6.53333	0.16039	0.040209	1		145.03	6.53333	0.15485	0.041534	1
144.663	6.55	0.16143	0.041725	1		142.054	6.55	0.14242	0.04292	1		147.314	6.55	0.16105	0.040181	1		145.501	6.55	0.15552	0.041557	1
145.151	6.56667	0.16213	0.0417	1		142.555	6.56667	0.14318	0.042995	1		147.782	6.56667	0.16176	0.040125	1		145.97	6.56667	0.15622	0.041567	1
145.614	6.58333	0.16283	0.041612	1		143.043	6.58333	0.1439	0.04303	1		148.245	6.58333	0.16241	0.040063	1		146.446	6.58333	0.15692	0.041548	1
146.098	6.6	0.1635	0.041475	1		143.532	6.6	0.14459	0.043004	1		148.712	6.6	0.16307	0.040007	1		146.924	6.6	0.1576	0.041488	1
146.59	6.61667	0.16424	0.041345	1		144.019	6.61667	0.14533	0.042936	1		149.176	6.61667	0.16372	0.039957	1		147.401	6.61667	0.15831	0.041406	1
147.051	6.63333	0.16489	0.041253	1		144.498	6.63333	0.14605	0.042848	1		149.65	6.63333	0.16442	0.0399	1		147.862	6.63333	0.15899	0.041334	1
147.527	6.65	0.16557	0.041208	1		144.981	6.65	0.14674	0.04274	1		150.104	6.65	0.16508	0.03983	1		148.319	6.65	0.15966	0.041278	1
148.008	6.66667	0.16628	0.041212	1		145.457	6.66667	0.14748	0.042631	1		150.563	6.66667	0.16572	0.039779	1		148.813	6.66667	0.16037	0.041224	1
148.48	6.68333	0.16695	0.041262	1		145.942	6.68333	0.14817	0.042554	1		151.042	6.68333	0.1664	0.039788	1		149.268	6.68333	0.16105	0.041176	1
148.94	6.7	0.16764	0.041338	1		146.432	6.7	0.14888	0.042556	1		151.494	6.7	0.16705	0.039885	1		149.74	6.7	0.16174	0.041162	1
149.411	6.71667	0.16832	0.041425	1		146.916	6.71667	0.1496	0.042679	1		151.949	6.71667	0.16773	0.040041	1		150.185	6.71667	0.16241	0.041225	1
149.894	6.73333	0.16902	0.0415	1		147.396	6.73333	0.15026	0.042899	1		152.422	6.73333	0.16835	0.040186	1		150.656	6.73333	0.16309	0.041371	1
150.375	6.75	0.16973	0.041537	1		147.868	6.75	0.15101	0.043125	1		152.864	6.75	0.16908	0.040267	1		151.134	6.75	0.16379	0.041536	1
150.839	6.76667	0.17041	0.041535	1		148.353	6.76667	0.15175	0.043277	1		153.339	6.76667	0.16976	0.040269	1		151.593	6.76667	0.16449	0.041649	1
151.309	6.78333	0.17109	0.041504	1		148.842	6.78333	0.15248	0.043312	1		153.771	6.78333	0.1704	0.040205	1		152.079	6.78333	0.16519	0.041654	1
151.776	6.8	0.17181	0.041446	1		149.313	6.8	0.15317	0.043234	1		154.236	6.8	0.17107	0.040093	1		152.523	6.8	0.16588	0.04154	1
152.242	6.81667	0.17248	0.041355	1		149.793	6.81667	0.15391	0.043094	1		154.7	6.81667	0.17175	0.039964	1		152.98	6.81667	0.16659	0.041341	1
152.738	6.83333	0.17318	0.04122	1		150.269	6.83333	0.15463	0.042928	1		155.157	6.83333	0.17243	0.039827	1		153.443	6.83333	0.16727	0.041104	1
153.214	6.85	0.17386	0.041062	1		150.753	6.85	0.15534	0.042761	1		155.603	6.85	0.17306	0.03969	1		153.908	6.85	0.16794	0.04088	1
153.677	6.86667	0.17455	0.040897	1		151.229	6.86667	0.15605	0.042633	1		156.06	6.86667	0.17373	0.039574	1		154.372	6.86667	0.16864	0.040717	1
154.14	6.88333	0.17522	0.040735	1		151.701	6.88333	0.15676	0.042555	1		156.514	6.88333	0.1744	0.039462	1		154.828	6.88333	0.16929	0.040638	1
154.618	6.9	0.1759	0.040604	1		152.17	6.9	0.15745	0.042499	1		156.964	6.9	0.17504	0.039333	1		155.287	6.9	0.16997	0.040609	1
155.089	6.91667	0.17659	0.040517	1		152.653	6.91667	0.1582	0.042458	1		157.41	6.91667	0.17572	0.039188	1		155.737	6.91667	0.17064	0.040592	1
155.552	6.93333	0.17723	0.040482	1		153.121	6.93333	0.15888	0.042437	1		157.86	6.93333	0.17634	0.039058	1		156.197	6.93333	0.17135	0.040552	1
156.017	6.95	0.17794	0.040505	1		153.588	6.95	0.15957	0.042445	1		158.309	6.95	0.17702	0.038973	1		156.654	6.95	0.172	0.040473	1
156.469	6.96667	0.17858	0.04056	1		154.078	6.96667	0.16029	0.042481	1		158.745	6.96667	0.17765	0.03894	1		157.113	6.96667	0.17269	0.040392	1
156.945	6.98333	0.17927	0.040582	1		154.538	6.98333	0.16101	0.042505	1		159.209	6.98333	0.1783	0.038939	1		157.563	6.98333	0.17336	0.04032	1
157.403	7	0.17995	0.040531	1		155.009	7	0.16169	0.042476	1		159.648	7	0.17894	0.038946	1		158.035	7	0.174	0.040248	1
157.861	7.01667	0.18065	0.0404	1		155.489	7.01667	0.16246	0.042389	1		160.079	7.01667	0.17962	0.038957	1		158.459	7.01667	0.17473	0.040175	1
158.348	7.03333	0.18129	0.040214	1		155.956	7.03333	0.1631	0.042283	1		160.529	7.03333	0.18022	0.03896	1		158.914	7.03333	0.17536	0.04011	1
158.798	7.05	0.18198	0.040037	1		156.423	7.05	0.16386	0.042188	1		160.978	7.05	0.18091	0.038941	1		159.368	7.05	0.17602	0.040053	1
159.259	7.06667	0.18263	0.039883	1		156.882	7.06667	0.1645	0.042108	1		161.421	7.06667	0.18154	0.038883	1		159.825	7.06667	0.1767	0.039978	1
159.708	7.08333	0.18328	0.039717	1		157.357	7.08333	0.16524	0.042007	1		161.859	7.08333	0.18221	0.038759	1		160.259	7.08333	0.17736	0.039855	1
160.162	7.1	0.18398	0.039546	1		157.813	7.1	0.16594	0.04188	1		162.298	7.1	0.18283	0.038592	1		160.721	7.1	0.17806	0.039689	1
160.642	7.11667	0.18463	0.039428	1		158.283	7.11667	0.16666	0.041784	1		162.749	7.11667	0.18351	0.038446	1		161.158	7.11667	0.17869	0.039546	1
161.094	7.13333	0.18525	0.039419	1		158.73	7.13333	0.1673	0.041747	1		163.203	7.13333	0.1841	0.038367	1		161.626	7.13333	0.17932	0.039475	1
161.541	7.15	0.18591	0.039534	1		159.2	7.15	0.168	0.041776	1		163.639	7.15	0.18476	0.038359	1		162.063	7.15	0.18	0.039474	1
161.996	7.16667	0.18659	0.039703	1		159.677	7.16667	0.16874	0.041819	1		164.065	7.16667	0.18539	0.038378	1		162.51	7.16667	0.18067	0.039503	1
162.46	7.18333	0.18724	0.039826	1		160.138	7.18333	0.1694	0.041824	1		164.51	7.18333	0.18604	0.038361	1		162.95	7.18333	0.18131	0.039508	1
162.928	7.2	0.18793	0.039855	1		160.597	7.2	0.17012	0.041787	1		164.954	7.2	0.18669	0.038268	1		163.388	7.2	0.18198	0.039465	1
163.353	7.21667	0.18857	0.039792	1		161.052	7.21667	0.17079	0.041734	1		165.378	7.21667	0.18731	0.038118	1		163.834	7.21667	0.18263	0.039379	1
163.81	7.23333	0.18925	0.039669	1		161.523	7.23333	0.1715	0.041676	1		165.82	7.23333	0.18797	0.03796	1		164.27	7.23333	0.1833	0.039252	1
164.283	7.25	0.18991	0.039505	1		161.976	7.25	0.1722	0.041589	1		166.265	7.25	0.18858	0.03784	1		164.729	7.25	0.18394	0.039093	1
164.726	7.26667	0.19055	0.039316	1		162.432	7.26667	0.17288	0.041479	1		166.701	7.26667	0.1892	0.03776	1		165.166	7.26667	0.1846	0.038931	1
165.168	7.28333	0.19124	0.039144	1		162.89	7.28333	0.17359	0.041373	1		167.116	7.28333	0.18984	0.037699	1		165.594	7.28333	0.18525	0.03881	1
165.61	7.3	0.19186	0.039036	1		163.343	7.3	0.17426	0.041302	1		167.566	7.3	0.19048	0.037634	1		166.038	7.3	0.18588	0.038735	1
166.053	7.31667	0.1925	0.03901	1		163.794	7.31667	0.17494	0.041277	1		167.981	7.31667	0.19109	0.037553	1		166.476	7.31667	0.18651	0.038665	1
166.491	7.33333	0.19317	0.039073	1		164.253	7.33333	0.17565	0.041298	1		168.408	7.33333	0.19172	0.03748	1		166.916	7.33333	0.1872	0.038594	1
166.943	7.35	0.19382	0.03918	1		164.712	7.35	0.17633	0.041355	1		168.838	7.35	0.19234	0.037434	1		167.352	7.35	0.18784	0.038534	1
167.388	7.36667	0.19444	0.039227	1		165.179	7.36667	0.17701	0.04141	1		169.267	7.36667	0.19295	0.037412	1		167.785	7.36667	0.18843	0.038484	1
167.815	7.38333	0.19514	0.039156	1		165.609	7.38333	0.17771	0.04144	1		169.709	7.38333	0.1936	0.037403	1		168.226	7.38333	0.1891	0.038443	1
168.285	7.4	0.1958	0.038976	1		166.065	7.4	0.17841	0.041432	1		170.131	7.4	0.19421	0.037396	1		168.65	7.4	0.18975	0.038387	1
168.713	7.41667	0.19642	0.03875	1		166.507	7.41667	0.17909	0.041384	1		170.56	7.41667	0.19483	0.037381	1		169.089	7.41667	0.19039	0.038288	1
169.165	7.43333	0.19707	0.038586	1		166.955	7.43333	0.17979	0.041322	1		170.987	7.43333	0.19546	0.037339	1		169.504	7.43333	0.19101	0.038186	1
169.587	7.45	0.1977	0.038548	1		167.412	7.45	0.18047	0.041268	1		171.396	7.45	0.19608	0.037251	1		169.947	7.45	0.19166	0.038147	1
170.008	7.46667	0.19833	0.038581	1		167.871	7.46667	0.18116	0.041195	1		171.827	7.46667	0.19671	0.037103	1		170.375	7.46667	0.19227	0.038167	1
170.466	7.48333	0.19899	0.038631	1		168.305	7.48333	0.18184	0.041069	1		172.255	7.48333	0.19732	0.036907	1		170.802	7.48333	0.19292	0.038189	1
170.9	7.5	0.19967	0.038693	1		168.759	7.5	0.18256	0.0409	1		172.674	7.5	0.19793	0.0367	1		171.238	7.5	0.19356	0.038152	1
171.326	7.51667	0.20026	0.038757	1		169.213	7.51667	0.18321	0.040733	1		173.114	7.51667	0.19857	0.036546	1		171.682	7.51667	0.19421	0.038034	1
171.767	7.53333	0.20092	0.038821	1		169.633	7.53333	0.18388	0.040626	1		173.516	7.53333	0.19913	0.036484	1		172.099	7.53333	0.19484	0.03787	1
172.208	7.55	0.20159	0.038871	1		170.088	7.55	0.18456	0.040612	1		173.935	7.55	0.19975	0.036476	1		172.534	7.55	0.19546	0.037723	1
172.646	7.56667	0.20223	0.038881	1		170.521	7.56667	0.18524	0.040671	1		174.348	7.56667	0.20036	0.036475	1		172.944	7.56667	0.19608	0.037632	1
173.075	7.58333	0.20287	0.038829	1		170.946	7.58333	0.1859	0.040733	1		174.773	7.58333	0.20101	0.036456	1		173.369	7.58333	0.19671	0.037591	1
173.526	7.6	0.20352	0.038738	1		171.409	7.6	0.1866	0.040749	1		175.191	7.6	0.20156	0.036399	1		173.803	7.6	0.19734	0.037566	1
173.948	7.61667	0.20418	0.038632	1		171.84	7.61667	0.18728	0.040725	1		175.608	7.61667	0.20218	0.036325	1		174.217	7.61667	0.19797	0.037547	1
174.38	7.63333	0.20482	0.038539	1		172.282	7.63333	0.18797	0.040695	1		176.031	7.63333	0.20281	0.036254	1		174.639	7.63333	0.1986	0.037542	1
174.817	7.65	0.20544	0.038523	1		172.698	7.65	0.1886	0.040701	1		176.448	7.65	0.20339	0.036178	1		175.055	7.65	0.1992	0.037556	1
175.247	7.66667	0.20609	0.038597	1		173.162	7.66667	0.18931	0.040745	1		176.85	7.66667	0.20399	0.036112	1		175.49	7.66667	0.19984	0.037586	1
175.674	7.68333	0.20672	0.038711	1		173.589	7.68333	0.18998	0.040811	1		177.277	7.68333	0.20461	0.036104	1		175.928	7.68333	0.20048	0.037627	1
176.12	7.7	0.20739	0.038784	1		174.022	7.7	0.19069	0.04087	1		177.679	7.7	0.20518	0.036158	1		176.332	7.7	0.20108	0.037647	1
176.535	7.71667	0.20804	0.038735	1		174.447	7.71667	0.19133	0.040892	1		178.109	7.71667	0.20579	0.036231	1		176.76	7.71667	0.20172	0.037591	1
176.951	7.73333	0.20867	0.03855	1		174.9	7.73333	0.19203	0.040856	1		178.527	7.73333	0.20641	0.036262	1		177.166	7.73333	0.20235	0.037443	1
177.399	7.75	0.20935	0.038259	1		175.33	7.75	0.19273	0.040742	1		178.925	7.75	0.20702	0.036205	1		177.601	7.75	0.20302	0.037227	1
177.808	7.76667	0.20994	0.037939	1		175.779	7.76667	0.19339	0.040568	1		179.346	7.76667	0.20764	0.036072	1		178.017	7.76667	0.20357	0.037002	1
178.238	7.78333	0.21061	0.037671	1		176.207	7.78333	0.19408	0.040377	1		179.749	7.78333	0.20821	0.035923	1		178.429	7.78333	0.20421	0.036827	1
178.662	7.8	0.21119	0.037513	1		176.644	7.8	0.19473	0.04023	1		180.174	7.8	0.20881	0.035781	1		178.842	7.8	0.20481	0.036716	1
179.095	7.81667	0.21183	0.037477	1		177.082	7.81667	0.19542	0.040154	1		180.584	7.81667	0.20941	0.035649	1		179.269	7.81667	0.20545	0.036656	1
179.523	7.83333	0.21245	0.037521	1		177.501	7.83333	0.19607	0.040122	1		181.003	7.83333	0.21002	0.035541	1		179.668	7.83333	0.20603	0.036614	1
179.949	7.85	0.21308	0.037596	1		177.944	7.85	0.19674	0.040091	1		181.405	7.85	0.21059	0.035464	1		180.102	7.85	0.20664	0.036571	1
180.367	7.86667	0.2137	0.037636	1		178.372	7.86667	0.19742	0.040018	1		181.81	7.86667	0.21116	0.035432	1		180.503	7.86667	0.20727	0.036511	1
180.798	7.88333	0.21434	0.037622	1		178.811	7.88333	0.19808	0.039893	1		182.232	7.88333	0.21179	0.035445	1		180.911	7.88333	0.20788	0.036425	1
181.226	7.9	0.21497	0.037598	1		179.234	7.9	0.19876	0.039755	1		182.635	7.9	0.21236	0.035472	1		181.328	7.9	0.20847	0.036332	1
181.645	7.91667	0.2156	0.037602	1		179.653	7.91667	0.1994	0.039661	1		183.032	7.91667	0.21295	0.035478	1		181.733	7.91667	0.20909	0.036261	1
182.051	7.93333	0.21618	0.037639	1		180.08	7.93333	0.20005	0.039625	1		183.458	7.93333	0.21355	0.035447	1		182.142	7.93333	0.20968	0.036227	1
182.474	7.95	0.21685	0.037678	1		180.517	7.95	0.20072	0.039625	1		183.846	7.95	0.21414	0.035368	1		182.577	7.95	0.21029	0.036225	1
182.894	7.96667	0.21748	0.037647	1		180.933	7.96667	0.2014	0.039628	1		184.257	7.96667	0.21473	0.035259	1		182.968	7.96667	0.21089	0.036236	1
183.311	7.98333	0.21809	0.037508	1		181.349	7.98333	0.20203	0.039595	1		184.668	7.98333	0.21533	0.035165	1		183.382	7.98333	0.21148	0.036228	1
183.734	8	0.21875	0.037318	1		181.805	8	0.20271	0.03953	1		185.063	8	0.21588	0.035117	1		183.797	8	0.21211	0.036171	1
184.16	8.01667	0.21934	0.037159	1		182.225	8.01667	0.20338	0.039464	1		185.471	8.01667	0.21648	0.035099	1		184.205	8.01667	0.21271	0.036074	1
184.574	8.03333	0.21995	0.037075	1		182.64	8.03333	0.20401	0.039434	1		185.87	8.03333	0.21707	0.035082	1		184.624	8.03333	0.21331	0.035995	1
184.998	8.05	0.22058	0.03706	1		183.075	8.05	0.20468	0.039465	1		186.272	8.05	0.21766	0.035055	1		185.03	8.05	0.21389	0.035992	1
185.415	8.06667	0.22119	0.037072	1		183.495	8.06667	0.20532	0.039532	1		186.68	8.06667	0.21824	0.035029	1		185.442	8.06667	0.21448	0.036069	1
185.808	8.08333	0.22181	0.037075	1		183.92	8.08333	0.20599	0.039581	1		187.073	8.08333	0.2188	0.035022	1		185.846	8.08333	0.21509	0.036174	1
186.23	8.1	0.22245	0.03709	1		184.333	8.1	0.20668	0.039577	1		187.476	8.1	0.21941	0.03504	1		186.246	8.1	0.21572	0.036244	1
186.642	8.11667	0.22303	0.037153	1		184.753	8.11667	0.20731	0.039547	1		187.877	8.11667	0.21999	0.035096	1		186.661	8.11667	0.2163	0.036267	1
187.061	8.13333	0.22367	0.037252	1		185.182	8.13333	0.20798	0.039548	1		188.277	8.13333	0.22057	0.03521	1		187.073	8.13333	0.21693	0.036267	1
187.466	8.15	0.22427	0.037331	1		185.606	8.15	0.20861	0.039589	1		188.67	8.15	0.22114	0.03538	1		187.459	8.15	0.21749	0.036253	1
187.891	8.16667	0.22492	0.037315	1		186.024	8.16667	0.20928	0.039631	1		189.077	8.16667	0.22174	0.035563	1		187.884	8.16667	0.21813	0.03622	1
188.3	8.18333	0.22555	0.037195	1		186.444	8.18333	0.20998	0.039644	1		189.479	8.18333	0.22234	0.035673	1		188.27	8.18333	0.21875	0.03617	1
188.715	8.2	0.22617	0.037052	1		186.851	8.2	0.21061	0.039647	1		189.866	8.2	0.22295	0.035657	1		188.685	8.2	0.21932	0.03613	1
189.125	8.21667	0.22676	0.036989	1		187.26	8.21667	0.21126	0.039664	1		190.269	8.21667	0.22355	0.035529	1		189.088	8.21667	0.21993	0.036119	1
189.525	8.23333	0.22737	0.037053	1		187.689	8.23333	0.21193	0.039682	1		190.673	8.23333	0.22413	0.035357	1		189.48	8.23333	0.22053	0.036131	1
189.924	8.25	0.22799	0.037192	1		188.116	8.25	0.2126	0.039636	1		191.048	8.25	0.22472	0.03522	1		189.899	8.25	0.22113	0.036104	1
190.331	8.26667	0.22862	0.037284	1		188.532	8.26667	0.21328	0.039496	1		191.442	8.26667	0.22531	0.03514	1		190.281	8.26667	0.22174	0.035992	1
190.747	8.28333	0.22925	0.037252	1		188.943	8.28333	0.21393	0.039324	1		191.843	8.28333	0.22586	0.035075	1		190.693	8.28333	0.22236	0.035835	1
191.153	8.3	0.22989	0.037118	1		189.344	8.3	0.21455	0.039187	1		192.247	8.3	0.22649	0.034978	1		191.091	8.3	0.22293	0.035692	1
191.555	8.31667	0.23049	0.036953	1		189.756	8.31667	0.21521	0.039124	1		192.633	8.31667	0.22707	0.034855	1		191.489	8.31667	0.22351	0.035616	1
191.954	8.33333	0.23109	0.036821	1		190.172	8.33333	0.21589	0.039126	1		193.023	8.33333	0.22763	0.034745	1		191.884	8.33333	0.22412	0.035611	1
192.369	8.35	0.23173	0.036744	1		190.581	8.35	0.21651	0.039145	1		193.415	8.35	0.2282	0.034686	1		192.276	8.35	0.22471	0.035622	1
192.76	8.36667	0.23231	0.036684	1		190.989	8.36667	0.21717	0.039145	1		193.806	8.36667	0.22878	0.034679	1		192.685	8.36667	0.2253	0.035587	1
193.179	8.38333	0.23294	0.036592	1		191.399	8.38333	0.21783	0.03911	1		194.195	8.38333	0.22937	0.034665	1		193.072	8.38333	0.22591	0.035481	1
193.581	8.4	0.23355	0.036489	1		191.814	8.4	0.21848	0.039023	1		194.594	8.4	0.22994	0.034615	1		193.475	8.4	0.22649	0.035318	1
193.981	8.41667	0.23418	0.036434	1		192.221	8.41667	0.21914	0.038884	1		194.99	8.41667	0.23054	0.03455	1		193.865	8.41667	0.22709	0.035154	1
194.374	8.43333	0.23473	0.036449	1		192.624	8.43333	0.21978	0.038746	1		195.371	8.43333	0.23108	0.034501	1		194.255	8.43333	0.22766	0.035046	1
194.774	8.45	0.23535	0.036502	1		193.059	8.45	0.22043	0.038648	1		195.761	8.45	0.23167	0.03448	1		194.638	8.45	0.22822	0.035002	1
195.19	8.46667	0.23598	0.036533	1		193.45	8.46667	0.22104	0.038608	1		196.146	8.46667	0.23224	0.034471	1		195.043	8.46667	0.22882	0.035004	1
195.578	8.48333	0.23661	0.03653	1		193.855	8.48333	0.22172	0.038652	1		196.541	8.48333	0.23283	0.034487	1		195.438	8.48333	0.22944	0.035068	1
195.983	8.5	0.23719	0.036547	1		194.261	8.5	0.22236	0.038805	1		196.931	8.5	0.2334	0.034557	1		195.831	8.5	0.22999	0.035233	1
196.371	8.51667	0.23778	0.036617	1		194.661	8.51667	0.22298	0.039036	1		197.302	8.51667	0.23394	0.034684	1		196.22	8.51667	0.23056	0.035494	1
196.787	8.53333	0.23839	0.036698	1		195.081	8.53333	0.22363	0.039243	1		197.698	8.53333	0.23453	0.034809	1		196.604	8.53333	0.23114	0.035746	1
197.162	8.55	0.23906	0.036717	1		195.479	8.55	0.22432	0.039306	1		198.085	8.55	0.23515	0.034818	1		197.008	8.55	0.23179	0.035825	1
197.567	8.56667	0.23964	0.036632	1		195.871	8.56667	0.22499	0.039157	1		198.463	8.56667	0.23571	0.034633	1		197.392	8.56667	0.2324	0.035638	1
197.949	8.58333	0.24024	0.036461	1		196.278	8.58333	0.22563	0.03886	1		198.861	8.58333	0.23633	0.034278	1		197.778	8.58333	0.23299	0.035249	1
198.362	8.6	0.24086	0.036245	1		196.689	8.6	0.22627	0.038536	1		199.236	8.6	0.23685	0.033852	1		198.177	8.6	0.23356	0.034817	1
198.757	8.61667	0.24146	0.035999	1		197.085	8.61667	0.22689	0.03825	1		199.619	8.61667	0.23742	0.033449	1		198.554	8.61667	0.23414	0.034477	1
199.147	8.63333	0.24207	0.035735	1		197.502	8.63333	0.22755	0.038004	1		199.998	8.63333	0.23798	0.03314	1		198.946	8.63333	0.23469	0.034261	1
199.544	8.65	0.24265	0.035485	1		197.89	8.65	0.22819	0.037795	1		200.372	8.65	0.23853	0.032955	1		199.345	8.65	0.23526	0.034129	1
199.93	8.66667	0.24323	0.035303	1		198.292	8.66667	0.22879	0.037624	1		200.757	8.66667	0.23905	0.032881	1		199.717	8.66667	0.23584	0.034019	1
200.32	8.68333	0.24383	0.035233	1		198.693	8.68333	0.22941	0.037504	1		201.155	8.68333	0.23962	0.032903	1		200.106	8.68333	0.2364	0.03391	1
200.709	8.7	0.24441	0.035328	1		199.096	8.7	0.23006	0.037434	1		201.523	8.7	0.24016	0.032972	1		200.485	8.7	0.23698	0.033817	1
201.106	8.71667	0.24499	0.035605	1		199.494	8.71667	0.23066	0.037397	1		201.905	8.71667	0.2407	0.033029	1		200.871	8.71667	0.23751	0.033766	1
201.496	8.73333	0.24558	0.035948	1		199.888	8.73333	0.2313	0.037384	1		202.295	8.73333	0.24127	0.033054	1		201.262	8.73333	0.23809	0.033773	1
201.879	8.75	0.24614	0.036107	1		200.281	8.75	0.23191	0.037384	1		202.666	8.75	0.24182	0.033065	1		201.642	8.75	0.23866	0.033831	1
202.277	8.76667	0.24685	0.03584	1		200.687	8.76667	0.23253	0.037366	1		203.048	8.76667	0.24236	0.033078	1		202.027	8.76667	0.2392	0.033887	1
202.671	8.78333	0.24745	0.035149	1		201.091	8.78333	0.23317	0.037283	1		203.422	8.78333	0.24291	0.033086	1		202.409	8.78333	0.23978	0.033868	1
203.054	8.8	0.24805	0.034326	1		201.485	8.8	0.23379	0.037154	1		203.804	8.8	0.24347	0.033052	1		202.806	8.8	0.24036	0.033738	1
203.436	8.81667	0.24852	0.033743	1		201.882	8.81667	0.23442	0.037028	1		204.199	8.81667	0.24403	0.032926	1		203.193	8.81667	0.24093	0.033506	1
203.833	8.83333	0.24906	0.033583	1		202.272	8.83333	0.235	0.036933	1		204.581	8.83333	0.24457	0.032704	1		203.564	8.83333	0.24147	0.033236	1
204.207	8.85	0.24965	0.033729	1		202.671	8.85	0.23562	0.036852	1		204.956	8.85	0.24513	0.032448	1		203.955	8.85	0.24202	0.033027	1
204.606	8.86667	0.25023	0.033945	1		203.065	8.86667	0.23627	0.036733	1		205.321	8.86667	0.24565	0.032227	1		204.329	8.86667	0.24257	0.032921	1
204.975	8.88333	0.25079	0.034063	1		203.454	8.88333	0.23685	0.036554	1		205.705	8.88333	0.24617	0.03207	1		204.718	8.88333	0.2431	0.032894	1
205.367	8.9	0.25135	0.034073	1		203.846	8.9	0.23748	0.036351	1		206.076	8.9	0.24672	0.031966	1		205.093	8.9	0.24367	0.032908	1
205.759	8.91667	0.25194	0.034049	1		204.242	8.91667	0.23806	0.0362	1		206.457	8.91667	0.24726	0.0319	1		205.489	8.91667	0.24421	0.032927	1
206.137	8.93333	0.25249	0.03402	1		204.649	8.93333	0.23867	0.036134	1		206.84	8.93333	0.24778	0.031871	1		205.855	8.93333	0.24476	0.032929	1
206.521	8.95	0.25305	0.033972	1		205.018	8.95	0.23926	0.03611	1		207.205	8.95	0.2483	0.031866	1		206.253	8.95	0.2453	0.032902	1
206.913	8.96667	0.25364	0.033892	1		205.41	8.96667	0.23987	0.036077	1		207.584	8.96667	0.24883	0.031858	1		206.628	8.96667	0.24586	0.032831	1
207.295	8.98333	0.2542	0.033795	1		205.808	8.98333	0.24049	0.035999	1		207.962	8.98333	0.24939	0.03182	1		207.003	8.98333	0.24641	0.032717	1
207.669	9	0.25475	0.033694	1		206.2	9	0.24107	0.035873	1		208.332	9	0.24991	0.031735	1		207.397	9	0.24696	0.032585	1
208.047	9.01667	0.2553	0.03361	1		206.569	9.01667	0.24166	0.035725	1		208.704	9.01667	0.25042	0.031626	1		207.753	9.01667	0.24748	0.032447	1
208.431	9.03333	0.25589	0.033542	1		206.966	9.03333	0.24228	0.035594	1		209.074	9.03333	0.25098	0.03153	1		208.133	9.03333	0.24803	0.03231	1
208.816	9.05	0.25642	0.033465	1		207.341	9.05	0.24285	0.035522	1		209.451	9.05	0.25148	0.031461	1		208.513	9.05	0.24858	0.03217	1
209.195	9.06667	0.25699	0.033381	1		207.732	9.06667	0.24345	0.035522	1		209.815	9.06667	0.252	0.03141	1		208.89	9.06667	0.2491	0.032045	1
209.581	9.08333	0.25755	0.033297	1		208.119	9.08333	0.24402	0.035581	1		210.182	9.08333	0.25254	0.03137	1		209.263	9.08333	0.24964	0.031978	1
209.965	9.1	0.25809	0.033211	1		208.505	9.1	0.24463	0.035631	1		210.556	9.1	0.25304	0.031342	1		209.642	9.1	0.25015	0.031998	1
210.349	9.11667	0.25866	0.033117	1		208.892	9.11667	0.24523	0.035601	1		210.929	9.11667	0.25359	0.03133	1		209.998	9.11667	0.25069	0.032092	1
210.727	9.13333	0.25921	0.033034	1		209.276	9.13333	0.24583	0.035474	1		211.295	9.13333	0.25408	0.031359	1		210.373	9.13333	0.25124	0.032209	1
211.106	9.15	0.25975	0.032986	1		209.677	9.15	0.24641	0.035293	1		211.667	9.15	0.25461	0.031428	1		210.755	9.15	0.25177	0.032285	1
211.486	9.16667	0.2603	0.032988	1		210.053	9.16667	0.24701	0.035127	1		212.045	9.16667	0.25514	0.03151	1		211.144	9.16667	0.25231	0.032258	1
211.864	9.18333	0.26084	0.033021	1		210.453	9.18333	0.24758	0.035037	1		212.404	9.18333	0.25567	0.031575	1		211.516	9.18333	0.25286	0.032122	1
212.25	9.2	0.2614	0.033026	1		210.817	9.2	0.24816	0.035019	1		212.78	9.2	0.25619	0.03157	1		211.885	9.2	0.2534	0.031913	1
212.619	9.21667	0.26195	0.032962	1		211.201	9.21667	0.24874	0.035017	1		213.152	9.21667	0.25672	0.031478	1		212.253	9.21667	0.25391	0.031672	1
212.991	9.23333	0.26252	0.032832	1		211.581	9.23333	0.24934	0.034991	1		213.516	9.23333	0.25727	0.031318	1		212.638	9.23333	0.25444	0.031455	1
213.37	9.25	0.26304	0.03269	1		211.982	9.25	0.24994	0.034942	1		213.889	9.25	0.25777	0.031139	1		213.003	9.25	0.25498	0.03131	1
213.754	9.26667	0.26359	0.032595	1		212.347	9.26667	0.25048	0.034916	1		214.268	9.26667	0.25828	0.031013	1		213.376	9.26667	0.25548	0.031261	1
214.12	9.28333	0.26413	0.032587	1		212.737	9.28333	0.25108	0.034962	1		214.633	9.28333	0.25881	0.030988	1		213.735	9.28333	0.25599	0.031304	1
214.508	9.3	0.26468	0.032656	1		213.114	9.3	0.25165	0.035066	1		214.991	9.3	0.25929	0.031049	1		214.11	9.3	0.25652	0.031414	1
214.867	9.31667	0.26521	0.032744	1		213.495	9.31667	0.25224	0.035155	1		215.363	9.31667	0.25984	0.031138	1		214.484	9.31667	0.25705	0.031538	1
215.253	9.33333	0.26576	0.032797	1		213.887	9.33333	0.25284	0.035147	1		215.741	9.33333	0.26035	0.031205	1		214.858	9.33333	0.25757	0.031618	1
215.615	9.35	0.26634	0.032784	1		214.271	9.35	0.25343	0.035024	1		216.103	9.35	0.26088	0.031218	1		215.225	9.35	0.2581	0.031639	1
215.985	9.36667	0.26685	0.032714	1		214.649	9.36667	0.25402	0.034832	1		216.47	9.36667	0.26139	0.031173	1		215.58	9.36667	0.25864	0.031614	1
216.368	9.38333	0.26742	0.03262	1		215.029	9.38333	0.25459	0.034654	1		216.83	9.38333	0.26193	0.031096	1		215.957	9.38333	0.25916	0.03156	1
216.739	9.4	0.26794	0.032538	1		215.402	9.4	0.25514	0.03456	1		217.199	9.4	0.26243	0.031012	1		216.341	9.4	0.25968	0.031496	1
217.104	9.41667	0.2685	0.032477	1		215.788	9.41667	0.25573	0.034567	1		217.576	9.41667	0.26296	0.030951	1		216.689	9.41667	0.26021	0.031436	1
217.481	9.43333	0.26903	0.03243	1		216.161	9.43333	0.2563	0.034642	1		217.92	9.43333	0.26345	0.030932	1		217.063	9.43333	0.26073	0.031365	1
217.849	9.45	0.26957	0.032411	1		216.545	9.45	0.25688	0.034716	1		218.294	9.45	0.26398	0.030925	1		217.431	9.45	0.26126	0.031286	1
218.216	9.46667	0.27011	0.0324	1		216.915	9.46667	0.25746	0.034719	1		218.661	9.46667	0.26448	0.030882	1		217.796	9.46667	0.26178	0.031212	1
218.583	9.48333	0.27064	0.032381	1		217.288	9.48333	0.25805	0.034621	1		219.027	9.48333	0.26503	0.030783	1		218.159	9.48333	0.26228	0.031139	1
218.976	9.5	0.27121	0.03235	1		217.67	9.5	0.25864	0.03444	1		219.378	9.5	0.26552	0.030645	1		218.541	9.5	0.26281	0.031065	1
219.336	9.51667	0.27173	0.032308	1		218.03	9.51667	0.25919	0.034234	1		219.756	9.51667	0.26603	0.030515	1		218.902	9.51667	0.26335	0.030983	1
219.71	9.53333	0.27225	0.03227	1		218.414	9.53333	0.25976	0.034069	1		220.117	9.53333	0.26654	0.030436	1		219.267	9.53333	0.26383	0.030907	1
220.072	9.55	0.27281	0.032227	1		218.783	9.55	0.26033	0.033983	1		220.474	9.55	0.26704	0.030417	1		219.629	9.55	0.26438	0.030859	1
220.448	9.56667	0.27333	0.032171	1		219.159	9.56667	0.26089	0.033981	1		220.834	9.56667	0.26754	0.03042	1		219.995	9.56667	0.26485	0.030859	1
220.829	9.58333	0.2739	0.032126	1		219.532	9.58333	0.26146	0.03405	1		221.203	9.58333	0.26806	0.03043	1		220.351	9.58333	0.26539	0.0309	1
221.189	9.6	0.2744	0.032126	1		219.906	9.6	0.26202	0.034171	1		221.558	9.6	0.26858	0.030436	1		220.729	9.6	0.2659	0.030975	1
221.562	9.61667	0.27493	0.032178	1		220.277	9.61667	0.26259	0.03431	1		221.922	9.61667	0.26906	0.03042	1		221.099	9.61667	0.26642	0.031078	1
221.914	9.63333	0.27549	0.03224	1		220.662	9.63333	0.26317	0.034419	1		222.287	9.63333	0.26958	0.030392	1		221.471	9.63333	0.26693	0.031189	1
222.28	9.65	0.27602	0.032262	1		221.031	9.65	0.26374	0.03446	1		222.657	9.65	0.2701	0.030364	1		221.829	9.65	0.26746	0.031264	1
222.67	9.66667	0.27657	0.032226	1		221.413	9.66667	0.26433	0.034418	1		223.012	9.66667	0.27058	0.030339	1		222.194	9.66667	0.26798	0.03124	1
223.023	9.68333	0.2771	0.032155	1		221.767	9.68333	0.26489	0.034301	1		223.376	9.68333	0.2711	0.030327	1		222.563	9.68333	0.26852	0.031094	1
223.398	9.7	0.27762	0.032086	1		222.146	9.7	0.26547	0.034142	1		223.736	9.7	0.27161	0.030337	1		222.944	9.7	0.26904	0.030878	1
223.761	9.71667	0.27817	0.032041	1		222.515	9.71667	0.26604	0.033996	1		224.087	9.71667	0.2721	0.030367	1		223.294	9.71667	0.26953	0.030696	1
224.127	9.73333	0.2787	0.03203	1		222.897	9.73333	0.2666	0.033903	1		224.468	9.73333	0.27262	0.030415	1		223.658	9.73333	0.27004	0.030626	1
224.507	9.75	0.27922	0.032062	1		223.269	9.75	0.26715	0.033854	1		224.835	9.75	0.2731	0.030465	1		224.015	9.75	0.27053	0.03067	1
224.87	9.76667	0.27978	0.032123	1		223.647	9.76667	0.26772	0.033819	1		225.186	9.76667	0.27363	0.03047	1		224.37	9.76667	0.27106	0.030766	1
225.234	9.78333	0.28028	0.032181	1		224.008	9.78333	0.26831	0.033762	1		225.55	9.78333	0.27414	0.030407	1		224.746	9.78333	0.27158	0.030838	1
225.606	9.8	0.28086	0.032193	1		224.376	9.8	0.26884	0.033675	1		225.923	9.8	0.27466	0.030304	1		225.105	9.8	0.27209	0.030858	1
225.963	9.81667	0.28138	0.032149	1		224.744	9.81667	0.26942	0.033604	1		226.276	9.81667	0.27515	0.030222	1		225.476	9.81667	0.27261	0.030831	1
226.341	9.83333	0.28192	0.03207	1		225.108	9.83333	0.26997	0.033619	1		226.63	9.83333	0.27564	0.030213	1		225.843	9.83333	0.27311	0.03078	1
226.719	9.85	0.28245	0.031979	1		225.48	9.85	0.27052	0.03373	1		226.989	9.85	0.27614	0.030268	1		226.195	9.85	0.27364	0.030716	1
227.054	9.86667	0.28298	0.031911	1		225.843	9.86667	0.27107	0.033881	1		227.354	9.86667	0.27666	0.030339	1		226.567	9.86667	0.27415	0.030661	1
227.427	9.88333	0.28352	0.03188	1		226.221	9.88333	0.27167	0.033987	1		227.717	9.88333	0.27718	0.030387	1		226.919	9.88333	0.27466	0.03066	1
227.798	9.9	0.28403	0.031871	1		226.589	9.9	0.27223	0.033967	1		228.063	9.9	0.27767	0.030409	1		227.276	9.9	0.27516	0.030728	1
228.165	9.91667	0.28456	0.031864	1		226.969	9.91667	0.27281	0.033826	1		228.425	9.91667	0.27818	0.030417	1		227.636	9.91667	0.27566	0.030841	1
228.524	9.93333	0.28513	0.031845	1		227.328	9.93333	0.27337	0.03365	1		228.77	9.93333	0.27868	0.030417	1		228.006	9.93333	0.2762	0.03093	1
228.883	9.95	0.28563	0.03182	1		227.699	9.95	0.27391	0.033544	1		229.142	9.95	0.27919	0.030408	1		228.365	9.95	0.27671	0.030927	1
229.257	9.96667	0.28616	0.03181	1		228.052	9.96667	0.27448	0.033551	1		229.499	9.96667	0.27971	0.030388	1		228.721	9.96667	0.27723	0.030804	1
229.601	9.98333	0.28669	0.03184	1		228.419	9.98333	0.27501	0.033621	1		229.845	9.98333	0.28019	0.030364	1		229.096	9.98333	0.27775	0.03062	1
229.98	10	0.28722	0.031907	1		228.796	10	0.27559	0.033677	1		230.216	10	0.28072	0.030334	1		229.444	10	0.27826	0.030483	1
230.335	10.0167	0.28776	0.031984	1		229.162	10.0167	0.27618	0.033694	1		230.569	10.0167	0.28122	0.030304	1		229.801	10.0167	0.27874	0.030454	1
230.693	10.0333	0.28828	0.03205	1		229.525	10.0333	0.27671	0.033688	1		230.939	10.0333	0.28173	0.030295	1		230.16	10.0333	0.27923	0.030522	1
231.057	10.05	0.28882	0.032078	1		229.88	10.05	0.27726	0.033677	1		231.303	10.05	0.28222	0.030317	1		230.532	10.05	0.27978	0.030611	1
231.427	10.0667	0.28937	0.032047	1		230.269	10.0667	0.27785	0.033669	1		231.644	10.0667	0.28272	0.030357	1		230.883	10.0667	0.28028	0.030621	1
231.775	10.0833	0.28989	0.03197	1		230.635	10.0833	0.2784	0.033643	1		232.008	10.0833	0.28325	0.030384	1		231.252	10.0833	0.28079	0.030525	1
232.134	10.1	0.29044	0.031878	1		230.995	10.1	0.27897	0.0336	1		232.37	10.1	0.28375	0.03038	1		231.601	10.1	0.28132	0.030398	1
232.497	10.1167	0.29095	0.031816	1		231.369	10.1167	0.27952	0.033585	1		232.732	10.1167	0.28425	0.030353	1		231.963	10.1167	0.2818	0.030351	1
232.855	10.1333	0.29149	0.031801	1		231.718	10.1333	0.28007	0.033611	1		233.081	10.1333	0.28476	0.030338	1		232.3	10.1333	0.28229	0.030442	1
233.232	10.15	0.29201	0.031816	1		232.08	10.15	0.28063	0.033645	1		233.435	10.15	0.28526	0.030348	1		232.674	10.15	0.2828	0.030626	1
233.602	10.1667	0.29254	0.031836	1		232.467	10.1667	0.28121	0.033651	1		233.795	10.1667	0.28576	0.030368	1		233.033	10.1667	0.28331	0.030778	1
233.961	10.1833	0.29309	0.031841	1		232.826	10.1833	0.28176	0.033596	1		234.145	10.1833	0.28629	0.030394	1		233.397	10.1833	0.28387	0.030804	1
234.313	10.2	0.2936	0.031834	1		233.189	10.2	0.28232	0.033474	1		234.504	10.2	0.28678	0.030425	1		233.765	10.2	0.28437	0.030721	1
234.681	10.2167	0.29414	0.031815	1		233.552	10.2167	0.28289	0.033332	1		234.861	10.2167	0.28728	0.030451	1		234.111	10.2167	0.28486	0.030613	1
235.034	10.2333	0.29466	0.031785	1		233.915	10.2333	0.28345	0.033214	1		235.217	10.2333	0.28779	0.030448	1		234.474	10.2333	0.28537	0.03054	1
235.389	10.25	0.29521	0.031758	1		234.265	10.25	0.28397	0.033163	1		235.567	10.25	0.28832	0.030406	1		234.832	10.25	0.28589	0.030513	1
235.754	10.2667	0.29573	0.031753	1		234.633	10.2667	0.28455	0.033205	1		235.923	10.2667	0.28882	0.030354	1		235.206	10.2667	0.28641	0.030506	1
236.106	10.2833	0.29625	0.031774	1		234.991	10.2833	0.28508	0.033317	1		236.276	10.2833	0.28931	0.030337	1		235.564	10.2833	0.2869	0.030512	1
236.478	10.3	0.29678	0.031798	1		235.36	10.3	0.28564	0.033435	1		236.629	10.3	0.2898	0.03039	1		235.904	10.3	0.2874	0.030545	1
236.825	10.3167	0.29733	0.031807	1		235.73	10.3167	0.28622	0.033515	1		236.995	10.3167	0.29034	0.030497	1		236.272	10.3167	0.28792	0.030609	1
237.192	10.3333	0.29784	0.0318	1		236.087	10.3333	0.28677	0.033561	1		237.341	10.3333	0.29082	0.030601	1		236.625	10.3333	0.28843	0.030663	1
237.551	10.35	0.29838	0.031801	1		236.465	10.35	0.28733	0.033581	1		237.707	10.35	0.29135	0.030669	1		236.982	10.35	0.28894	0.030671	1
237.909	10.3667	0.2989	0.031833	1		236.812	10.3667	0.28787	0.033589	1		238.075	10.3667	0.29188	0.030715	1		237.344	10.3667	0.28947	0.030627	1
238.273	10.3833	0.29944	0.031886	1		237.187	10.3833	0.28846	0.033587	1		238.413	10.3833	0.29236	0.030751	1		237.691	10.3833	0.28996	0.030561	1
238.619	10.4	0.29996	0.031937	1		237.541	10.4	0.28901	0.03356	1		238.78	10.4	0.29288	0.030759	1		238.051	10.4	0.29048	0.03052	1
238.983	10.4167	0.30051	0.031965	1		237.897	10.4167	0.28956	0.033514	1		239.137	10.4167	0.2934	0.030732	1		238.413	10.4167	0.29097	0.030544	1
239.345	10.4333	0.30102	0.031955	1		238.269	10.4333	0.29013	0.033462	1		239.49	10.4333	0.29393	0.030671	1		238.771	10.4333	0.29148	0.030631	1
239.705	10.45	0.30158	0.031923	1		238.618	10.45	0.29067	0.033398	1		239.843	10.45	0.29441	0.030583	1		239.128	10.45	0.29199	0.030738	1
240.056	10.4667	0.30211	0.0319	1		238.978	10.4667	0.29125	0.033315	1		240.19	10.4667	0.29492	0.030501	1		239.482	10.4667	0.29251	0.030818	1
240.419	10.4833	0.30262	0.031898	1		239.351	10.4833	0.2918	0.033245	1		240.556	10.4833	0.29545	0.030441	1		239.834	10.4833	0.29303	0.030838	1
240.775	10.5	0.30315	0.031897	1		239.703	10.5	0.29234	0.03321	1		240.894	10.5	0.29595	0.030401	1		240.189	10.5	0.29355	0.0308	1
241.134	10.5167	0.30371	0.031873	1		240.071	10.5167	0.29288	0.033205	1		241.26	10.5167	0.29645	0.03038	1		240.551	10.5167	0.29405	0.030733	1
241.502	10.5333	0.30423	0.031809	1		240.438	10.5333	0.29346	0.033221	1		241.623	10.5333	0.29696	0.030392	1		240.908	10.5333	0.29457	0.03066	1
241.856	10.55	0.30476	0.031727	1		240.793	10.55	0.29402	0.033224	1		241.976	10.55	0.29746	0.030429	1		241.258	10.55	0.29507	0.030601	1
242.219	10.5667	0.30528	0.031674	1		241.135	10.5667	0.29454	0.03321	1		242.316	10.5667	0.29797	0.030475	1		241.634	10.5667	0.2956	0.030553	1
242.577	10.5833	0.30581	0.031668	1		241.514	10.5833	0.29514	0.033211	1		242.676	10.5833	0.29849	0.030532	1		241.987	10.5833	0.29608	0.030532	1
242.93	10.6	0.30633	0.031693	1		241.859	10.6	0.29564	0.033239	1		243.026	10.6	0.29898	0.030594	1		242.341	10.6	0.29662	0.030545	1
243.276	10.6167	0.30687	0.031735	1		242.225	10.6167	0.29622	0.03329	1		243.386	10.6167	0.29949	0.03065	1		242.701	10.6167	0.2971	0.03059	1
243.641	10.6333	0.3074	0.031767	1		242.598	10.6333	0.29678	0.033359	1		243.747	10.6333	0.30002	0.030694	1		243.06	10.6333	0.29763	0.030658	1
243.997	10.65	0.30792	0.031776	1		242.95	10.65	0.29733	0.03344	1		244.103	10.65	0.30052	0.030717	1		243.404	10.65	0.29814	0.030726	1
244.365	10.6667	0.30847	0.031769	1		243.313	10.6667	0.29788	0.033494	1		244.451	10.6667	0.30103	0.030709	1		243.751	10.6667	0.29863	0.030779	1
244.71	10.6833	0.30898	0.031748	1		243.672	10.6833	0.29844	0.033497	1		244.798	10.6833	0.30155	0.030668	1		244.124	10.6833	0.29918	0.030795	1
245.066	10.7	0.30951	0.031711	1		244.038	10.7	0.29902	0.033432	1		245.147	10.7	0.30206	0.030592	1		244.467	10.7	0.29966	0.030778	1
245.433	10.7167	0.31006	0.031672	1		244.397	10.7167	0.29957	0.033305	1		245.503	10.7167	0.30258	0.030515	1		244.832	10.7167	0.30021	0.03073	1
245.79	10.7333	0.31057	0.031649	1		244.757	10.7333	0.30011	0.033152	1		245.873	10.7333	0.30308	0.030472	1		245.175	10.7333	0.30068	0.030659	1
246.137	10.75	0.31109	0.031662	1		245.115	10.75	0.30068	0.033027	1		246.211	10.75	0.30356	0.030483	1		245.536	10.75	0.30123	0.030594	1
246.506	10.7667	0.31163	0.031732	1		245.481	10.7667	0.30122	0.032977	1		246.563	10.7667	0.3041	0.030543	1		245.895	10.7667	0.30172	0.030576	1
246.854	10.7833	0.31214	0.031823	1		245.83	10.7833	0.30176	0.033017	1		246.914	10.7833	0.30459	0.030598	1		246.238	10.7833	0.30223	0.030624	1
247.209	10.8	0.31267	0.031862	1		246.186	10.8	0.3023	0.033128	1		247.277	10.8	0.30509	0.030605	1		246.594	10.8	0.30271	0.030705	1
247.57	10.8167	0.31324	0.031815	1		246.548	10.8167	0.30287	0.033252	1		247.627	10.8167	0.30565	0.03057	1		246.949	10.8167	0.30326	0.030775	1
247.927	10.8333	0.31376	0.031708	1		246.894	10.8333	0.30342	0.033306	1		247.967	10.8333	0.30612	0.030531	1		247.313	10.8333	0.30378	0.030789	1
248.278	10.85	0.31428	0.031619	1		247.254	10.85	0.30399	0.033266	1		248.34	10.85	0.30664	0.030537	1		247.655	10.85	0.30428	0.030767	1
248.629	10.8667	0.31479	0.031626	1		247.624	10.8667	0.30455	0.03316	1		248.7	10.8667	0.30715	0.030626	1		247.993	10.8667	0.3048	0.03078	1
248.987	10.8833	0.31532	0.031715	1		247.971	10.8833	0.30508	0.033041	1		249.036	10.8833	0.30764	0.030774	1		248.358	10.8833	0.30528	0.030855	1
249.346	10.9	0.31585	0.031818	1		248.317	10.9	0.30564	0.032968	1		249.383	10.9	0.30817	0.030923	1		248.711	10.9	0.30581	0.030959	1
249.702	10.9167	0.31641	0.031879	1		248.683	10.9167	0.3062	0.032964	1		249.733	10.9167	0.3087	0.031047	1		249.077	10.9167	0.30635	0.031031	1
250.055	10.9333	0.31691	0.03188	1		249.035	10.9333	0.30671	0.033004	1		250.087	10.9333	0.3092	0.031118	1		249.427	10.9333	0.30685	0.031033	1
250.403	10.95	0.31746	0.031858	1		249.381	10.95	0.30729	0.033039	1		250.436	10.95	0.30972	0.031128	1		249.786	10.95	0.30737	0.030984	1
250.757	10.9667	0.31799	0.031851	1		249.757	10.9667	0.30783	0.033031	1		250.801	10.9667	0.31026	0.031093	1		250.149	10.9667	0.3079	0.030959	1
251.123	10.9833	0.31849	0.031879	1		250.107	10.9833	0.3084	0.032982	1		251.162	10.9833	0.31076	0.031019	1		250.49	10.9833	0.30839	0.031018	1
251.466	11	0.31906	0.031945	1		250.475	11	0.30894	0.032943	1		251.516	11	0.31128	0.030935	1		250.848	11	0.30891	0.031185	1
251.811	11.0167	0.31956	0.032049	1		250.827	11.0167	0.30948	0.032971	1		251.848	11.0167	0.3118	0.030893	1		251.203	11.0167	0.30943	0.031407	1
252.173	11.0333	0.32011	0.032145	1		251.181	11.0333	0.31002	0.033061	1		252.2	11.0333	0.3123	0.0309	1		251.555	11.0333	0.30994	0.031579	1
252.528	11.05	0.32064	0.032176	1		251.54	11.05	0.31058	0.033157	1		252.558	11.05	0.31281	0.030926	1		251.911	11.05	0.31052	0.03161	1
252.901	11.0667	0.3212	0.032112	1		251.889	11.0667	0.31114	0.033196	1		252.912	11.0667	0.31335	0.030943	1		252.247	11.0667	0.31102	0.031497	1
253.259	11.0833	0.32173	0.031958	1		252.242	11.0833	0.31171	0.033174	1		253.277	11.0833	0.31386	0.030949	1		252.616	11.0833	0.31156	0.031313	1
253.602	11.1	0.32226	0.031788	1		252.603	11.1	0.31225	0.033133	1		253.62	11.1	0.31437	0.030956	1		252.96	11.1	0.31207	0.031165	1
253.958	11.1167	0.32279	0.031688	1		252.962	11.1167	0.31279	0.033118	1		253.966	11.1167	0.31488	0.030972	1		253.315	11.1167	0.31258	0.031134	1
254.301	11.1333	0.3233	0.031683	1		253.319	11.1333	0.31335	0.033126	1		254.318	11.1333	0.3154	0.03098	1		253.665	11.1333	0.3131	0.03119	1
254.669	11.15	0.32382	0.031731	1		253.672	11.15	0.3139	0.033114	1		254.677	11.15	0.31594	0.030957	1		254.025	11.15	0.31359	0.031244	1
255.016	11.1667	0.32437	0.031784	1		254.024	11.1667	0.31445	0.03305	1		255.013	11.1667	0.31644	0.030915	1		254.381	11.1667	0.31417	0.031222	1
255.372	11.1833	0.3249	0.031814	1		254.379	11.1833	0.31503	0.032952	1		255.371	11.1833	0.31695	0.030878	1		254.746	11.1833	0.31468	0.031115	1
255.725	11.2	0.32541	0.031819	1		254.737	11.2	0.31554	0.032872	1		255.725	11.2	0.31745	0.030854	1		255.091	11.2	0.31518	0.030959	1
256.066	11.2167	0.32596	0.031815	1		255.102	11.2167	0.31611	0.032855	1		256.081	11.2167	0.31799	0.030832	1		255.44	11.2167	0.3157	0.030824	1
256.429	11.2333	0.32648	0.031797	1		255.442	11.2333	0.31663	0.032908	1		256.437	11.2333	0.3185	0.030807	1		255.8	11.2333	0.31623	0.030764	1
256.786	11.25	0.32702	0.031754	1		255.791	11.25	0.3172	0.032997	1		256.775	11.25	0.319	0.030789	1		256.161	11.25	0.3167	0.030763	1
257.139	11.2667	0.32755	0.0317	1		256.161	11.2667	0.31774	0.033082	1		257.136	11.2667	0.31951	0.030779	1		256.513	11.2667	0.31723	0.030787	1
257.486	11.2833	0.32807	0.031668	1		256.517	11.2833	0.31831	0.03316	1		257.487	11.2833	0.32003	0.03078	1		256.86	11.2833	0.31775	0.030814	1
257.843	11.3	0.32859	0.031674	1		256.867	11.3	0.31885	0.03323	1		257.84	11.3	0.32056	0.030791	1		257.221	11.3	0.31827	0.030829	1
258.2	11.3167	0.32912	0.031696	1		257.215	11.3167	0.3194	0.03328	1		258.194	11.3167	0.32105	0.030812	1		257.565	11.3167	0.31877	0.030831	1
258.55	11.3333	0.32965	0.03171	1		257.584	11.3333	0.31996	0.033283	1		258.539	11.3333	0.32157	0.030856	1		257.933	11.3333	0.31929	0.030839	1
258.904	11.35	0.3302	0.031715	1		257.942	11.35	0.32053	0.033231	1		258.887	11.35	0.32209	0.030933	1		258.275	11.35	0.31981	0.030857	1
259.258	11.3667	0.3307	0.031744	1		258.303	11.3667	0.32107	0.033151	1		259.24	11.3667	0.3226	0.031036	1		258.634	11.3667	0.32032	0.030875	1
259.613	11.3833	0.33124	0.031847	1		258.651	11.3833	0.32161	0.033094	1		259.58	11.3833	0.32311	0.031167	1		258.976	11.3833	0.32083	0.030903	1
259.961	11.4	0.33177	0.032043	1		258.995	11.4	0.32218	0.033103	1		259.947	11.4	0.32365	0.031314	1		259.335	11.4	0.32136	0.030971	1
260.319	11.4167	0.33228	0.032267	1		259.358	11.4167	0.32271	0.033161	1		260.301	11.4167	0.32414	0.031425	1		259.682	11.4167	0.32185	0.031081	1
260.673	11.4333	0.33284	0.032407	1		259.712	11.4333	0.32327	0.033215	1		260.652	11.4333	0.3247	0.031452	1		260.036	11.4333	0.32237	0.031208	1
261.025	11.45	0.33341	0.032391	1		260.062	11.45	0.32383	0.033229	1		260.989	11.45	0.32523	0.031392	1		260.39	11.45	0.32291	0.031331	1
261.385	11.4667	0.33395	0.03224	1		260.424	11.4667	0.32439	0.033193	1		261.36	11.4667	0.32574	0.03127	1		260.75	11.4667	0.32343	0.031423	1
261.725	11.4833	0.33448	0.032074	1		260.757	11.4833	0.32494	0.033136	1		261.707	11.4833	0.32626	0.031139	1		261.092	11.4833	0.32394	0.031455	1
262.083	11.5	0.33499	0.032017	1		261.12	11.5	0.32549	0.033094	1		262.063	11.5	0.32678	0.031066	1		261.43	11.5	0.32448	0.031425	1
262.446	11.5167	0.33551	0.032095	1		261.479	11.5167	0.32603	0.033083	1		262.411	11.5167	0.32729	0.031056	1		261.803	11.5167	0.32502	0.03134	1
262.814	11.5333	0.33607	0.032235	1		261.833	11.5333	0.3266	0.033095	1		262.765	11.5333	0.32779	0.031081	1		262.15	11.5333	0.32552	0.031214	1
263.164	11.55	0.3366	0.032333	1		262.192	11.55	0.32715	0.033126	1		263.112	11.55	0.32834	0.031107	1		262.503	11.55	0.32604	0.031092	1
263.501	11.5667	0.33714	0.032332	1		262.543	11.5667	0.3277	0.033186	1		263.47	11.5667	0.32885	0.031129	1		262.855	11.5667	0.32656	0.031032	1
263.861	11.5833	0.3377	0.032261	1		262.899	11.5833	0.32824	0.033275	1		263.825	11.5833	0.32937	0.031181	1		263.205	11.5833	0.32707	0.031059	1
264.219	11.6	0.33823	0.032207	1		263.245	11.6	0.32879	0.033367	1		264.167	11.6	0.32987	0.031288	1		263.553	11.6	0.32758	0.031175	1
264.565	11.6167	0.33875	0.032207	1		263.615	11.6167	0.32937	0.033421	1		264.528	11.6167	0.33039	0.03144	1		263.907	11.6167	0.32811	0.031346	1
264.917	11.6333	0.33926	0.032212	1		263.973	11.6333	0.32993	0.033401	1		264.875	11.6333	0.33094	0.031556	1		264.263	11.6333	0.32862	0.031482	1
265.271	11.65	0.33985	0.032163	1		264.33	11.65	0.33047	0.033306	1		265.22	11.65	0.33145	0.03156	1		264.623	11.65	0.32916	0.031506	1
265.622	11.6667	0.3404	0.032064	1		264.678	11.6667	0.33105	0.033186	1		265.583	11.6667	0.33201	0.031461	1		264.972	11.6667	0.32972	0.031429	1
265.97	11.6833	0.34091	0.031985	1		265.034	11.6833	0.33158	0.033106	1		265.925	11.6833	0.33252	0.031333	1		265.318	11.6833	0.33021	0.031332	1
266.319	11.7	0.3414	0.031997	1		265.384	11.7	0.33213	0.033089	1		266.27	11.7	0.33301	0.031247	1		265.674	11.7	0.33073	0.031303	1
266.678	11.7167	0.34197	0.032102	1		265.734	11.7167	0.33267	0.03313	1		266.632	11.7167	0.33355	0.031237	1		266.013	11.7167	0.33124	0.031377	1
267.021	11.7333	0.3425	0.032227	1		266.098	11.7333	0.33325	0.033194	1		266.974	11.7333	0.33407	0.031286	1		266.376	11.7333	0.33178	0.031495	1
267.386	11.75	0.34305	0.032327	1		266.452	11.75	0.33378	0.033248	1		267.33	11.75	0.33459	0.031352	1		266.741	11.75	0.33231	0.031579	1
267.733	11.7667	0.34358	0.032411	1		266.809	11.7667	0.33436	0.033287	1		267.69	11.7667	0.33512	0.03142	1		267.087	11.7667	0.33284	0.031601	1
268.079	11.7833	0.34411	0.032477	1		267.149	11.7833	0.33489	0.033306	1		268.042	11.7833	0.33563	0.031475	1		267.442	11.7833	0.33335	0.03157	1
268.444	11.8	0.34466	0.032513	1		267.513	11.8	0.33546	0.033307	1		268.392	11.8	0.33616	0.0315	1		267.796	11.8	0.33388	0.031523	1
268.792	11.8167	0.34523	0.032516	1		267.86	11.8167	0.33603	0.033306	1		268.746	11.8167	0.3367	0.031494	1		268.159	11.8167	0.33442	0.031495	1
269.151	11.8333	0.34573	0.032508	1		268.204	11.8333	0.33656	0.033329	1		269.072	11.8333	0.33721	0.031465	1		268.496	11.8333	0.33492	0.031505	1
269.522	11.85	0.34629	0.032517	1		268.562	11.85	0.33711	0.033383	1		269.415	11.85	0.33774	0.031444	1		268.843	11.85	0.33546	0.031543	1
269.855	11.8667	0.34682	0.032532	1		268.912	11.8667	0.33768	0.033443	1		269.802	11.8667	0.33828	0.03146	1		269.192	11.8667	0.33598	0.031567	1
270.209	11.8833	0.34737	0.032518	1		269.26	11.8833	0.33823	0.033479	1		270.125	11.8833	0.33877	0.031499	1		269.546	11.8833	0.33652	0.031549	1
270.574	11.9	0.34794	0.032456	1		269.619	11.9	0.33882	0.033482	1		270.472	11.9	0.33932	0.031539	1		269.895	11.9	0.33706	0.031496	1
270.916	11.9167	0.34845	0.032374	1		269.966	11.9167	0.33935	0.033488	1		270.838	11.9167	0.33985	0.031564	1		270.253	11.9167	0.33754	0.031435	1
271.271	11.9333	0.34899	0.032312	1		270.321	11.9333	0.3399	0.033499	1		271.196	11.9333	0.34035	0.031564	1		270.61	11.9333	0.33809	0.031392	1
271.631	11.95	0.34954	0.032302	1		270.674	11.95	0.34047	0.033483	1		271.542	11.95	0.3409	0.031548	1		270.964	11.95	0.33862	0.031377	1
271.965	11.9667	0.35007	0.032353	1		271.036	11.9667	0.34104	0.033432	1		271.881	11.9667	0.34141	0.031547	1		271.302	11.9667	0.33912	0.031374	1
272.317	11.9833	0.35061	0.032446	1		271.4	11.9833	0.3416	0.033359	1		272.237	11.9833	0.34195	0.031591	1		271.652	11.9833	0.33966	0.031383	1
272.679	12	0.35114	0.032576	1		271.747	12	0.34213	0.033322	1		272.597	12	0.34247	0.031693	1		272.01	12	0.34018	0.031453	1
273.028	12.0167	0.3517	0.032722	1		272.102	12.0167	0.3427	0.033367	1		272.938	12.0167	0.34298	0.031838	1		272.361	12.0167	0.3407	0.031594	1
273.378	12.0333	0.35223	0.032844	1		272.459	12.0333	0.34324	0.033468	1		273.288	12.0333	0.34353	0.031967	1		272.711	12.0333	0.3412	0.031766	1
273.728	12.05	0.35279	0.032903	1		272.808	12.05	0.3438	0.033557	1		273.637	12.05	0.34407	0.032029	1		273.073	12.05	0.34176	0.031905	1
274.077	12.0667	0.35335	0.032863	1		273.151	12.0667	0.34438	0.033597	1		273.983	12.0667	0.3446	0.032023	1		273.428	12.0667	0.3423	0.031934	1
274.443	12.0833	0.35389	0.032727	1		273.498	12.0833	0.34493	0.033578	1		274.344	12.0833	0.34514	0.031988	1		273.771	12.0833	0.34283	0.031831	1
274.807	12.1	0.35445	0.032543	1		273.852	12.1	0.34548	0.033508	1		274.693	12.1	0.34565	0.031935	1		274.136	12.1	0.34337	0.031644	1
275.158	12.1167	0.35497	0.032377	1		274.214	12.1167	0.34605	0.03343	1		275.036	12.1167	0.34619	0.03186	1		274.48	12.1167	0.34388	0.031455	1
275.498	12.1333	0.35551	0.032288	1		274.578	12.1333	0.34663	0.033406	1		275.401	12.1333	0.34676	0.031785	1		274.837	12.1333	0.34441	0.03134	1
275.857	12.15	0.35605	0.032304	1		274.91	12.15	0.34714	0.033477	1		275.758	12.15	0.34725	0.031758	1		275.184	12.15	0.34493	0.031367	1
276.218	12.1667	0.35658	0.0324	1		275.276	12.1667	0.34771	0.033629	1		276.096	12.1667	0.34777	0.031802	1		275.534	12.1667	0.34543	0.031534	1
276.573	12.1833	0.35711	0.032526	1		275.624	12.1833	0.34825	0.033784	1		276.45	12.1833	0.34831	0.031908	1		275.881	12.1833	0.34594	0.031738	1
276.909	12.2	0.35769	0.032642	1		275.986	12.2	0.34887	0.033843	1		276.799	12.2	0.34886	0.032004	1		276.241	12.2	0.34651	0.03187	1
277.261	12.2167	0.3582	0.032705	1		276.333	12.2167	0.34942	0.033775	1		277.146	12.2167	0.34938	0.032007	1		276.605	12.2167	0.34706	0.03187	1
277.62	12.2333	0.35876	0.032677	1		276.679	12.2333	0.34998	0.033616	1		277.497	12.2333	0.34992	0.031905	1		276.944	12.2333	0.34757	0.031748	1
277.98	12.25	0.35931	0.032561	1		277.046	12.25	0.35052	0.033432	1		277.853	12.25	0.35047	0.031741	1		277.299	12.25	0.3481	0.031594	1
278.328	12.2667	0.35987	0.032387	1		277.394	12.2667	0.3511	0.033271	1		278.202	12.2667	0.35097	0.03157	1		277.633	12.2667	0.34863	0.03147	1
278.675	12.2833	0.36039	0.032219	1		277.753	12.2833	0.35164	0.033141	1		278.55	12.2833	0.35151	0.031456	1		277.976	12.2833	0.34913	0.031386	1
279.028	12.3	0.36092	0.03213	1		278.094	12.3	0.35219	0.033056	1		278.906	12.3	0.35202	0.031434	1		278.344	12.3	0.34968	0.031347	1
279.386	12.3167	0.36145	0.032125	1		278.464	12.3167	0.35275	0.033026	1		279.244	12.3167	0.35253	0.031473	1		278.687	12.3167	0.35018	0.031344	1
279.74	12.3333	0.36198	0.032164	1		278.808	12.3333	0.35328	0.033055	1		279.601	12.3333	0.35307	0.031532	1		279.054	12.3333	0.3507	0.031364	1
280.098	12.35	0.36255	0.032211	1		279.158	12.35	0.35385	0.033134	1		279.953	12.35	0.35361	0.031599	1		279.402	12.35	0.35125	0.0314	1
280.447	12.3667	0.36305	0.032251	1		279.509	12.3667	0.35438	0.03324	1		280.31	12.3667	0.35411	0.031667	1		279.759	12.3667	0.35174	0.031434	1
280.783	12.3833	0.3636	0.032294	1		279.865	12.3833	0.35495	0.033353	1		280.648	12.3833	0.35465	0.031728	1		280.099	12.3833	0.35229	0.031444	1
281.151	12.4	0.36415	0.032361	1		280.212	12.4	0.35552	0.03347	1		280.993	12.4	0.35519	0.031769	1		280.458	12.4	0.35282	0.031452	1
281.506	12.4167	0.36468	0.032445	1		280.564	12.4167	0.35606	0.033583	1		281.35	12.4167	0.35572	0.031761	1		280.806	12.4167	0.35334	0.03148	1
281.858	12.4333	0.36521	0.032498	1		280.903	12.4333	0.35661	0.033658	1		281.706	12.4333	0.35624	0.031699	1		281.156	12.4333	0.35384	0.031524	1
282.209	12.45	0.36576	0.032484	1		281.273	12.45	0.3572	0.03366	1		282.052	12.45	0.35677	0.031617	1		281.506	12.45	0.35438	0.031565	1
282.555	12.4667	0.36632	0.032402	1		281.628	12.4667	0.35776	0.033589	1		282.403	12.4667	0.35731	0.031578	1		281.867	12.4667	0.35491	0.031552	1
282.911	12.4833	0.36686	0.032298	1		281.989	12.4833	0.35833	0.033501	1		282.758	12.4833	0.35782	0.031626	1		282.214	12.4833	0.35545	0.031488	1
283.254	12.5	0.36738	0.032258	1		282.327	12.5	0.35886	0.033456	1		283.1	12.5	0.35833	0.03176	1		282.574	12.5	0.35598	0.031439	1
283.605	12.5167	0.3679	0.032319	1		282.684	12.5167	0.3594	0.033461	1		283.459	12.5167	0.35887	0.031939	1		282.921	12.5167	0.35646	0.031467	1
283.954	12.5333	0.36845	0.03243	1		283.055	12.5333	0.36	0.033467	1		283.804	12.5333	0.35942	0.032103	1		283.262	12.5333	0.35699	0.031574	1
284.307	12.55	0.36899	0.032501	1		283.399	12.55	0.36054	0.033416	1		284.152	12.55	0.35994	0.032184	1		283.613	12.55	0.35753	0.0317	1
284.663	12.5667	0.36957	0.032498	1		283.749	12.5667	0.3611	0.033312	1		284.518	12.5667	0.36049	0.03217	1		283.96	12.5667	0.35806	0.03178	1
285.014	12.5833	0.37008	0.032456	1		284.097	12.5833	0.36167	0.03323	1		284.861	12.5833	0.36104	0.032099	1		284.314	12.5833	0.3586	0.031791	1
285.38	12.6	0.37062	0.032439	1		284.44	12.6	0.36219	0.033222	1		285.221	12.6	0.36156	0.032012	1		284.665	12.6	0.35912	0.031768	1
285.717	12.6167	0.37116	0.03249	1		284.798	12.6167	0.36274	0.033278	1		285.563	12.6167	0.36209	0.03196	1		285.02	12.6167	0.35965	0.031741	1
286.07	12.6333	0.37171	0.032578	1		285.152	12.6333	0.36332	0.033358	1		285.917	12.6333	0.36263	0.031965	1		285.364	12.6333	0.36018	0.031712	1
286.408	12.65	0.37224	0.03262	1		285.503	12.65	0.36387	0.0334	1		286.258	12.65	0.36314	0.031973	1		285.726	12.65	0.36071	0.031673	1
286.781	12.6667	0.37281	0.032568	1		285.845	12.6667	0.36442	0.033381	1		286.61	12.6667	0.36369	0.031929	1		286.077	12.6667	0.36124	0.031618	1
287.12	12.6833	0.37336	0.032436	1		286.209	12.6833	0.365	0.033337	1		286.978	12.6833	0.36425	0.031847	1		286.422	12.6833	0.36176	0.031556	1
287.483	12.7	0.37388	0.032279	1		286.566	12.7	0.36553	0.033303	1		287.314	12.7	0.36475	0.031781	1		286.781	12.7	0.36229	0.031515	1
287.828	12.7167	0.37441	0.032169	1		286.905	12.7167	0.36609	0.033293	1		287.655	12.7167	0.36527	0.031791	1		287.127	12.7167	0.36282	0.031523	1
288.176	12.7333	0.37495	0.032145	1		287.268	12.7333	0.36665	0.033314	1		288.007	12.7333	0.3658	0.031887	1		287.479	12.7333	0.36333	0.031575	1
288.521	12.75	0.37548	0.032204	1		287.613	12.75	0.36721	0.033354	1		288.369	12.75	0.36634	0.032	1		287.83	12.75	0.36386	0.03164	1
288.881	12.7667	0.37602	0.032313	1		287.97	12.7667	0.36774	0.033376	1		288.718	12.7667	0.36688	0.03208	1		288.178	12.7667	0.3644	0.031682	1
289.233	12.7833	0.37654	0.032436	1		288.324	12.7833	0.36831	0.033365	1		289.073	12.7833	0.36742	0.032114	1		288.537	12.7833	0.36493	0.031687	1
289.576	12.8	0.37711	0.032546	1		288.675	12.8	0.36889	0.033342	1		289.415	12.8	0.36792	0.032107	1		288.903	12.8	0.36546	0.031681	1
289.933	12.8167	0.37765	0.032622	1		289.026	12.8167	0.36943	0.033349	1		289.77	12.8167	0.3685	0.032098	1		289.239	12.8167	0.36598	0.031701	1
290.28	12.8333	0.37818	0.032661	1		289.375	12.8333	0.36996	0.033413	1		290.123	12.8333	0.36903	0.032119	1		289.583	12.8333	0.36649	0.031743	1
290.635	12.85	0.37875	0.032672	1		289.718	12.85	0.37053	0.033528	1		290.459	12.85	0.36953	0.032174	1		289.94	12.85	0.36704	0.031786	1
290.972	12.8667	0.37928	0.032668	1		290.079	12.8667	0.37111	0.03364	1		290.821	12.8667	0.37009	0.032257	1		290.296	12.8667	0.36758	0.031821	1
291.33	12.8833	0.37983	0.032656	1		290.422	12.8833	0.37166	0.033687	1		291.164	12.8833	0.37063	0.032336	1		290.645	12.8833	0.36809	0.031848	1
291.681	12.9	0.38036	0.032643	1		290.779	12.9	0.37223	0.033671	1		291.52	12.9	0.37116	0.032367	1		290.989	12.9	0.36863	0.031896	1
292.032	12.9167	0.38091	0.03263	1		291.129	12.9167	0.3728	0.033627	1		291.883	12.9167	0.37172	0.032342	1		291.349	12.9167	0.36917	0.031979	1
292.378	12.9333	0.38146	0.032607	1		291.486	12.9333	0.37333	0.033582	1		292.224	12.9333	0.37224	0.032289	1		291.69	12.9333	0.36967	0.032065	1
292.732	12.95	0.38201	0.032581	1		291.842	12.95	0.37391	0.033541	1		292.588	12.95	0.37279	0.032218	1		292.046	12.95	0.37024	0.032117	1
293.075	12.9667	0.38254	0.032549	1		292.19	12.9667	0.37445	0.033497	1		292.932	12.9667	0.37332	0.032132	1		292.403	12.9667	0.37077	0.032127	1
293.43	12.9833	0.38308	0.032486	1		292.544	12.9833	0.37504	0.03343	1		293.281	12.9833	0.37385	0.032031	1		292.753	12.9833	0.37131	0.032084	1
293.783	13	0.38363	0.032376	1		292.905	13	0.37557	0.033332	1		293.624	13	0.3744	0.031902	1		293.1	13	0.37182	0.031982	1
294.141	13.0167	0.38419	0.032232	1		293.256	13.0167	0.37614	0.033209	1		293.969	13.0167	0.37492	0.031764	1		293.456	13.0167	0.37239	0.031839	1
294.478	13.0333	0.3847	0.032076	1		293.611	13.0333	0.3767	0.033078	1		294.335	13.0333	0.37546	0.031661	1		293.814	13.0333	0.37291	0.031679	1
294.828	13.05	0.38522	0.031943	1		293.964	13.05	0.37724	0.032969	1		294.686	13.05	0.37597	0.031628	1		294.173	13.05	0.37342	0.031547	1
295.186	13.0667	0.38578	0.03186	1		294.311	13.0667	0.37778	0.03289	1		295.021	13.0667	0.37648	0.031654	1		294.513	13.0667	0.37394	0.031467	1
295.532	13.0833	0.3863	0.031834	1		294.657	13.0833	0.37833	0.032864	1		295.375	13.0833	0.37703	0.031695	1		294.864	13.0833	0.37447	0.031439	1
295.873	13.1	0.38682	0.031881	1		295.01	13.1	0.37889	0.032904	1		295.73	13.1	0.37757	0.031711	1		295.217	13.1	0.37502	0.031454	1
296.218	13.1167	0.38736	0.032012	1		295.349	13.1167	0.37941	0.032995	1		296.071	13.1167	0.37808	0.031689	1		295.563	13.1167	0.37551	0.031521	1
296.575	13.1333	0.38787	0.032169	1		295.702	13.1333	0.37996	0.033108	1		296.415	13.1333	0.37862	0.031651	1		295.92	13.1333	0.37603	0.031637	1
296.939	13.15	0.38843	0.032269	1		296.071	13.15	0.38054	0.033183	1		296.773	13.15	0.37914	0.031632	1		296.277	13.15	0.37656	0.031779	1
297.283	13.1667	0.38899	0.032283	1		296.414	13.1667	0.38108	0.033174	1		297.122	13.1667	0.37967	0.031628	1		296.629	13.1667	0.37711	0.031898	1
297.637	13.1833	0.38951	0.032206	1		296.758	13.1833	0.38166	0.033092	1		297.472	13.1833	0.38019	0.031622	1		296.983	13.1833	0.37763	0.031938	1
297.989	13.2	0.39002	0.032054	1		297.117	13.2	0.38219	0.03299	1		297.837	13.2	0.38072	0.031612	1		297.317	13.2	0.37817	0.031898	1
298.348	13.2167	0.3906	0.03189	1		297.465	13.2167	0.38273	0.03293	1		298.181	13.2167	0.38126	0.03162	1		297.68	13.2167	0.37872	0.031813	1
298.697	13.2333	0.39112	0.031767	1		297.824	13.2333	0.3833	0.032952	1		298.526	13.2333	0.38177	0.03169	1		298.029	13.2333	0.37923	0.031718	1
299.035	13.25	0.39162	0.031708	1		298.176	13.25	0.38382	0.033044	1		298.888	13.25	0.3823	0.031825	1		298.372	13.25	0.37975	0.03163	1
299.406	13.2667	0.39215	0.031736	1		298.526	13.2667	0.38437	0.033139	1		299.232	13.2667	0.3828	0.031947	1		298.73	13.2667	0.38029	0.031553	1
299.754	13.2833	0.3927	0.03183	1		298.878	13.2833	0.38494	0.033196	1		299.585	13.2833	0.38339	0.031976	1		299.076	13.2833	0.38081	0.031474	1
300.099	13.3	0.39322	0.031935	1		299.23	13.3	0.38551	0.033199	1		299.949	13.3	0.38393	0.031908	1		299.437	13.3	0.38135	0.031392	1
300.453	13.3167	0.39375	0.032038	1		299.587	13.3167	0.38604	0.033164	1		300.297	13.3167	0.38444	0.031807	1		299.781	13.3167	0.38185	0.031332	1
300.813	13.3333	0.3943	0.032116	1		299.949	13.3333	0.3866	0.033119	1		300.635	13.3333	0.38494	0.031743	1		300.124	13.3333	0.38238	0.031285	1
301.15	13.35	0.3948	0.03212	1		300.304	13.35	0.38714	0.033042	1		300.984	13.35	0.3855	0.031727	1		300.476	13.35	0.38289	0.031241	1
301.505	13.3667	0.39539	0.032026	1		300.651	13.3667	0.38771	0.032916	1		301.341	13.3667	0.38602	0.031704	1		300.842	13.3667	0.38344	0.031192	1
301.864	13.3833	0.3959	0.031852	1		301.002	13.3833	0.38828	0.032773	1		301.702	13.3833	0.38657	0.031638	1		301.183	13.3833	0.38393	0.031144	1
302.204	13.4	0.39642	0.031657	1		301.351	13.4	0.38877	0.032677	1		302.035	13.4	0.38707	0.031549	1		301.539	13.4	0.38447	0.031136	1
302.565	13.4167	0.39696	0.031512	1		301.704	13.4167	0.38933	0.032656	1		302.385	13.4167	0.3876	0.031467	1		301.891	13.4167	0.38498	0.031167	1
302.915	13.4333	0.39746	0.031454	1		302.062	13.4333	0.38987	0.032718	1		302.749	13.4333	0.38812	0.031404	1		302.228	13.4333	0.38547	0.031201	1
303.255	13.45	0.398	0.031454	1		302.413	13.45	0.39045	0.032816	1		303.096	13.45	0.38865	0.031364	1		302.587	13.45	0.38606	0.031209	1
303.62	13.4667	0.39852	0.031466	1		302.752	13.4667	0.39094	0.032873	1		303.441	13.4667	0.38917	0.031336	1		302.938	13.4667	0.38652	0.031187	1
303.957	13.4833	0.39905	0.031447	1		303.124	13.4833	0.39153	0.032858	1		303.795	13.4833	0.38969	0.031302	1		303.297	13.4833	0.38706	0.031129	1
304.32	13.5	0.39958	0.03137	1		303.485	13.5	0.3921	0.032774	1		304.141	13.5	0.39022	0.031254	1		303.649	13.5	0.38757	0.031045	1
304.653	13.5167	0.4001	0.031247	1		303.814	13.5167	0.39261	0.032638	1		304.494	13.5167	0.39074	0.031182	1		304.007	13.5167	0.38811	0.030951	1
305.006	13.5333	0.40062	0.03111	1		304.181	13.5333	0.39316	0.032487	1		304.841	13.5333	0.39125	0.031098	1		304.348	13.5333	0.38861	0.030835	1
305.352	13.55	0.40114	0.031002	1		304.53	13.55	0.3937	0.032372	1		305.203	13.55	0.39178	0.031057	1		304.696	13.55	0.38912	0.030733	1
305.696	13.5667	0.40164	0.030961	1		304.886	13.5667	0.39425	0.032287	1		305.548	13.5667	0.39229	0.031101	1		305.067	13.5667	0.38965	0.030672	1
306.066	13.5833	0.40216	0.031	1		305.239	13.5833	0.39476	0.032236	1		305.885	13.5833	0.39277	0.031223	1		305.41	13.5833	0.39013	0.030635	1
306.408	13.6	0.40267	0.031109	1		305.598	13.6	0.39533	0.032232	1		306.245	13.6	0.39333	0.031369	1		305.766	13.6	0.39065	0.0306	1
306.76	13.6167	0.4032	0.031255	1		305.942	13.6167	0.39582	0.032244	1		306.593	13.6167	0.39385	0.031485	1		306.123	13.6167	0.39118	0.030565	1
307.096	13.6333	0.40371	0.031395	1		306.295	13.6333	0.3964	0.032256	1		306.95	13.6333	0.39439	0.031536	1		306.469	13.6333	0.39167	0.030535	1
307.459	13.65	0.40425	0.03149	1		306.652	13.65	0.39694	0.032265	1		307.296	13.65	0.39489	0.031519	1		306.814	13.65	0.39217	0.030518	1
307.824	13.6667	0.40477	0.031505	1		307.002	13.6667	0.39745	0.032267	1		307.661	13.6667	0.39543	0.031462	1		307.169	13.6667	0.39269	0.030521	1
308.167	13.6833	0.4053	0.031404	1		307.354	13.6833	0.398	0.032253	1		308.011	13.6833	0.39596	0.031368	1		307.519	13.6833	0.3932	0.030507	1
308.515	13.7	0.40583	0.031187	1		307.717	13.7	0.39855	0.032229	1		308.373	13.7	0.39647	0.031234	1		307.86	13.7	0.39371	0.03045	1
308.883	13.7167	0.40636	0.030922	1		308.043	13.7167	0.39906	0.032198	1		308.714	13.7167	0.397	0.03109	1		308.234	13.7167	0.39423	0.030384	1
309.23	13.7333	0.40686	0.030699	1		308.41	13.7333	0.39963	0.032181	1		309.074	13.7333	0.39753	0.03098	1		308.565	13.7333	0.39472	0.030345	1
309.579	13.75	0.40734	0.030595	1		308.754	13.75	0.40012	0.03221	1		309.418	13.75	0.39801	0.030934	1		308.919	13.75	0.3952	0.030367	1
309.92	13.7667	0.40787	0.030614	1		309.102	13.7667	0.40069	0.032264	1		309.762	13.7667	0.39855	0.030959	1		309.28	13.7667	0.39575	0.030445	1
310.263	13.7833	0.40836	0.030684	1		309.461	13.7833	0.40121	0.032305	1		310.113	13.7833	0.39905	0.031031	1		309.627	13.7833	0.39621	0.03053	1
310.608	13.8	0.4089	0.030741	1		309.819	13.8	0.40178	0.032316	1		310.462	13.8	0.39957	0.0311	1		309.979	13.8	0.39676	0.030563	1
310.96	13.8167	0.40941	0.030754	1		310.18	13.8167	0.4023	0.032296	1		310.83	13.8167	0.4001	0.031143	1		310.334	13.8167	0.39726	0.030528	1
311.318	13.8333	0.4099	0.03074	1		310.526	13.8333	0.40283	0.032259	1		311.175	13.8333	0.40062	0.031166	1		310.68	13.8333	0.39777	0.030446	1
311.679	13.85	0.41045	0.030726	1		310.882	13.85	0.40338	0.032203	1		311.512	13.85	0.40112	0.031163	1		311.045	13.85	0.39828	0.030368	1
312.019	13.8667	0.41093	0.030716	1		311.242	13.8667	0.40392	0.032147	1		311.871	13.8667	0.40166	0.03113	1		311.382	13.8667	0.39878	0.030365	1
312.364	13.8833	0.41145	0.03069	1		311.597	13.8833	0.40446	0.032113	1		312.224	13.8833	0.40217	0.031071	1		311.73	13.8833	0.39928	0.03045	1
312.726	13.9	0.41198	0.030641	1		311.94	13.9	0.40495	0.032117	1		312.582	13.9	0.4027	0.031	1		312.089	13.9	0.39978	0.030593	1
313.076	13.9167	0.41248	0.030598	1		312.298	13.9167	0.40552	0.032154	1		312.944	13.9167	0.4032	0.030959	1		312.431	13.9167	0.40031	0.030743	1
313.417	13.9333	0.41298	0.030599	1		312.648	13.9333	0.40606	0.032212	1		313.29	13.9333	0.40372	0.030985	1		312.801	13.9333	0.40081	0.030839	1
313.781	13.95	0.41349	0.030676	1		312.999	13.95	0.4066	0.032279	1		313.639	13.95	0.40422	0.031066	1		313.137	13.95	0.40133	0.030858	1
314.134	13.9667	0.41398	0.030797	1		313.351	13.9667	0.40711	0.032338	1		313.987	13.9667	0.40475	0.031155	1		313.491	13.9667	0.40185	0.030821	1
314.501	13.9833	0.41453	0.030892	1		313.713	13.9833	0.40767	0.032375	1		314.342	13.9833	0.40527	0.031181	1		313.852	13.9833	0.40237	0.030779	1
314.844	14	0.41503	0.03091	1		314.059	14	0.40822	0.03236	1		314.696	14	0.4058	0.031125	1		314.195	14	0.40287	0.030787	1
315.183	14.0167	0.41556	0.030831	1		314.404	14.0167	0.40876	0.032297	1		315.047	14.0167	0.40634	0.031029	1		314.545	14.0167	0.40339	0.030855	1
315.537	14.0333	0.41606	0.030701	1		314.775	14.0333	0.40929	0.032224	1		315.385	14.0333	0.40681	0.030951	1		314.895	14.0333	0.40387	0.030924	1
315.893	14.05	0.41659	0.030581	1		315.115	14.05	0.40981	0.032165	1		315.74	14.05	0.40734	0.030914	1		315.261	14.05	0.40443	0.030928	1
316.237	14.0667	0.41707	0.030529	1		315.461	14.0667	0.41036	0.032109	1		316.101	14.0667	0.40786	0.030902	1		315.615	14.0667	0.40495	0.030856	1
316.586	14.0833	0.4176	0.03061	1		315.816	14.0833	0.4109	0.03205	1		316.463	14.0833	0.40838	0.03088	1		315.946	14.0833	0.40545	0.030759	1
316.931	14.1	0.41809	0.030827	1		316.187	14.1	0.41143	0.032003	1		316.81	14.1	0.40888	0.030829	1		316.301	14.1	0.40594	0.030692	1
317.276	14.1167	0.41857	0.031098	1		316.53	14.1167	0.41195	0.032	1		317.16	14.1167	0.4094	0.030757	1		316.654	14.1167	0.40647	0.030669	1
317.645	14.1333	0.41915	0.031284	1		316.883	14.1333	0.41248	0.032045	1		317.507	14.1333	0.40992	0.030678	1		317.013	14.1333	0.40698	0.030666	1
317.99	14.15	0.41966	0.031248	1		317.231	14.15	0.41302	0.0321	1		317.855	14.15	0.41044	0.030612	1		317.363	14.15	0.40751	0.030655	1
318.334	14.1667	0.42021	0.03095	1		317.598	14.1667	0.41357	0.032127	1		318.201	14.1667	0.41093	0.03057	1		317.7	14.1667	0.40798	0.030637	1
318.684	14.1833	0.42072	0.030488	1		317.946	14.1833	0.4141	0.032112	1		318.556	14.1833	0.41143	0.030547	1		318.064	14.1833	0.40852	0.030613	1
319.034	14.2	0.42121	0.030029	1		318.297	14.2	0.41462	0.032053	1		318.91	14.2	0.41196	0.030534	1		318.412	14.2	0.40902	0.030556	1
319.383	14.2167	0.4217	0.029716	1		318.653	14.2167	0.41517	0.031979	1		319.255	14.2167	0.41246	0.030528	1		318.76	14.2167	0.40953	0.03047	1
319.733	14.2333	0.42219	0.029629	1		319.002	14.2333	0.41572	0.031933	1		319.616	14.2333	0.41297	0.030531	1		319.132	14.2333	0.41007	0.030385	1
320.07	14.25	0.42266	0.02974	1		319.351	14.25	0.41622	0.031939	1		319.971	14.25	0.41347	0.03056	1		319.466	14.25	0.41051	0.030327	1
320.437	14.2667	0.42317	0.029982	1		319.702	14.2667	0.41675	0.031991	1		320.307	14.2667	0.414	0.030626	1		319.81	14.2667	0.41105	0.030305	1
320.784	14.2833	0.42368	0.030247	1		320.071	14.2833	0.4173	0.032051	1		320.664	14.2833	0.41449	0.0307	1		320.178	14.2833	0.41156	0.030316	1
321.11	14.3	0.42415	0.030408	1		320.413	14.3	0.41783	0.032073	1		321.014	14.3	0.415	0.030744	1		320.517	14.3	0.41205	0.030343	1
321.48	14.3167	0.42472	0.030416	1		320.76	14.3167	0.41837	0.032033	1		321.363	14.3167	0.41554	0.030739	1		320.875	14.3167	0.41257	0.030374	1
321.824	14.3333	0.42523	0.03034	1		321.123	14.3333	0.4189	0.031953	1		321.727	14.3333	0.41605	0.030687	1		321.219	14.3333	0.41307	0.030415	1
322.176	14.35	0.4257	0.030286	1		321.478	14.35	0.41944	0.031874	1		322.069	14.35	0.41654	0.030609	1		321.56	14.35	0.41357	0.030434	1
322.528	14.3667	0.42618	0.030311	1		321.826	14.3667	0.41996	0.031833	1		322.424	14.3667	0.41706	0.030533	1		321.927	14.3667	0.41409	0.030422	1
322.89	14.3833	0.42671	0.030402	1		322.185	14.3833	0.42049	0.031859	1		322.778	14.3833	0.41757	0.030482	1		322.3	14.3833	0.4146	0.03041	1
323.233	14.4	0.42725	0.030482	1		322.519	14.4	0.42101	0.031941	1		323.131	14.4	0.41808	0.030456	1		322.641	14.4	0.41509	0.030419	1
323.577	14.4167	0.42772	0.030506	1		322.878	14.4167	0.42155	0.032037	1		323.489	14.4167	0.41857	0.030455	1		322.982	14.4167	0.4156	0.030456	1
323.926	14.4333	0.42824	0.030496	1		323.233	14.4333	0.42209	0.03211	1		323.834	14.4333	0.4191	0.030505	1		323.34	14.4333	0.41611	0.030498	1
324.275	14.45	0.42875	0.030482	1		323.582	14.45	0.42263	0.032145	1		324.186	14.45	0.41959	0.030608	1		323.691	14.45	0.41663	0.030507	1
324.636	14.4667	0.42925	0.030455	1		323.937	14.4667	0.42315	0.032144	1		324.525	14.4667	0.42009	0.030724	1		324.053	14.4667	0.41714	0.030462	1
324.976	14.4833	0.42977	0.030396	1		324.289	14.4833	0.42371	0.032125	1		324.892	14.4833	0.42061	0.030804	1		324.388	14.4833	0.41763	0.030382	1
325.328	14.5	0.43028	0.030299	1		324.632	14.5	0.42424	0.0321	1		325.236	14.5	0.42115	0.030808	1		324.753	14.5	0.41816	0.030309	1
325.683	14.5167	0.43077	0.030149	1		324.987	14.5167	0.42476	0.032062	1		325.584	14.5167	0.42164	0.030716	1		325.096	14.5167	0.41864	0.030272	1
326.034	14.5333	0.43128	0.029926	1		325.352	14.5333	0.4253	0.032002	1		325.95	14.5333	0.42217	0.030576	1		325.448	14.5333	0.41915	0.030268	1
326.378	14.55	0.43178	0.029663	1		325.707	14.55	0.42585	0.031921	1		326.296	14.55	0.42268	0.030467	1		325.799	14.55	0.41965	0.030273	1
326.733	14.5667	0.4323	0.029444	1		326.051	14.5667	0.42636	0.031818	1		326.647	14.5667	0.42316	0.030426	1		326.151	14.5667	0.42017	0.030247	1
327.092	14.5833	0.43274	0.029342	1		326.406	14.5833	0.4269	0.031726	1		326.99	14.5833	0.42368	0.030441	1		326.497	14.5833	0.42066	0.030165	1
327.433	14.6	0.43321	0.029381	1		326.759	14.6	0.42744	0.031709	1		327.353	14.6	0.42419	0.030487	1		326.849	14.6	0.42119	0.030058	1
327.779	14.6167	0.43374	0.029532	1		327.111	14.6167	0.42795	0.031793	1		327.71	14.6167	0.42471	0.03054	1		327.212	14.6167	0.42167	0.029989	1
328.129	14.6333	0.43423	0.029755	1		327.455	14.6333	0.42846	0.031949	1		328.058	14.6333	0.4252	0.030598	1		327.555	14.6333	0.42217	0.030004	1
328.482	14.65	0.43472	0.030048	1		327.813	14.65	0.42901	0.032093	1		328.414	14.65	0.42571	0.030664	1		327.907	14.65	0.42265	0.030096	1
328.823	14.6667	0.43521	0.030435	1		328.166	14.6667	0.42955	0.032153	1		328.772	14.6667	0.42623	0.030721	1		328.242	14.6667	0.42316	0.030201	1
329.172	14.6833	0.43571	0.030855	1		328.513	14.6833	0.43011	0.032113	1		329.108	14.6833	0.42675	0.030721	1		328.614	14.6833	0.42368	0.030247	1
329.525	14.7	0.43624	0.031146	1		328.86	14.7	0.43061	0.032021	1		329.458	14.7	0.42725	0.030623	1		328.957	14.7	0.42419	0.030224	1
329.88	14.7167	0.43679	0.031154	1		329.228	14.7167	0.43116	0.031948	1		329.828	14.7167	0.42778	0.030455	1		329.301	14.7167	0.42468	0.030179	1
330.221	14.7333	0.43733	0.030815	1		329.568	14.7333	0.43169	0.031913	1		330.171	14.7333	0.42829	0.030275	1		329.65	14.7333	0.42518	0.030138	1
330.577	14.75	0.43783	0.030232	1		329.935	14.75	0.43221	0.031899	1		330.51	14.75	0.42875	0.030153	1		330.006	14.75	0.42568	0.030124	1
330.934	14.7667	0.43835	0.029648	1		330.275	14.7667	0.43276	0.031879	1		330.873	14.7667	0.42929	0.030159	1		330.369	14.7667	0.42622	0.030126	1
331.292	14.7833	0.43879	0.029291	1		330.629	14.7833	0.43328	0.031848	1		331.214	14.7833	0.42976	0.030293	1		330.703	14.7833	0.42667	0.030127	1
331.633	14.8	0.43926	0.029262	1		330.998	14.8	0.43382	0.031843	1		331.565	14.8	0.43026	0.030502	1		331.068	14.8	0.4272	0.030132	1
331.988	14.8167	0.43975	0.029508	1		331.331	14.8167	0.43435	0.031893	1		331.913	14.8167	0.4308	0.030721	1		331.429	14.8167	0.4277	0.03013	1
332.326	14.8333	0.44024	0.029842	1		331.696	14.8333	0.43485	0.031968	1		332.265	14.8333	0.4313	0.030869	1		331.76	14.8333	0.42818	0.030083	1
332.679	14.85	0.44075	0.03009	1		332.049	14.85	0.4354	0.031998	1		332.616	14.85	0.43181	0.030889	1		332.13	14.85	0.42872	0.029985	1
333.032	14.8667	0.44129	0.030217	1		332.376	14.8667	0.43597	0.031951	1		332.988	14.8667	0.43237	0.030798	1		332.467	14.8667	0.42921	0.029898	1
333.377	14.8833	0.44177	0.030268	1		332.738	14.8833	0.43649	0.031866	1		333.33	14.8833	0.43284	0.030644	1		332.817	14.8833	0.4297	0.029874	1
333.73	14.9	0.44225	0.030286	1		333.09	14.9	0.437	0.031825	1		333.689	14.9	0.43337	0.030496	1		333.171	14.9	0.43017	0.029939	1
334.082	14.9167	0.44278	0.030273	1		333.447	14.9167	0.43752	0.031866	1		334.031	14.9167	0.43387	0.030419	1		333.514	14.9167	0.43069	0.030056	1
334.44	14.9333	0.44329	0.030194	1		333.801	14.9333	0.43806	0.031928	1		334.38	14.9333	0.43436	0.030426	1		333.868	14.9333	0.43118	0.03015	1
334.777	14.95	0.4438	0.03006	1		334.144	14.95	0.43861	0.031928	1		334.745	14.95	0.43488	0.030482	1		334.227	14.95	0.43172	0.030194	1
335.123	14.9667	0.4443	0.029964	1		334.498	14.9667	0.43914	0.03186	1		335.084	14.9667	0.43538	0.030549	1		334.572	14.9667	0.43219	0.030203	1
335.471	14.9833	0.44477	0.029986	1		334.854	14.9833	0.43967	0.03179	1		335.444	14.9833	0.4359	0.03061	1		334.929	14.9833	0.4327	0.030195	1
335.82	15	0.44527	0.030104	1		335.2	15	0.44017	0.031775	1		335.797	15	0.43642	0.030667	1		335.277	15	0.43321	0.03018	1
336.176	15.0167	0.44578	0.030241	1		335.554	15.0167	0.44071	0.031824	1		336.144	15.0167	0.4369	0.030726	1		335.63	15.0167	0.43373	0.03016	1
336.526	15.0333	0.44631	0.03033	1		335.913	15.0333	0.44126	0.031909	1		336.502	15.0333	0.43744	0.030789	1		335.975	15.0333	0.4342	0.030137	1
336.875	15.05	0.4468	0.030358	1		336.26	15.05	0.44178	0.031995	1		336.863	15.05	0.43795	0.030847	1		336.34	15.05	0.43472	0.030124	1
337.22	15.0667	0.4473	0.030358	1		336.602	15.0667	0.44231	0.032062	1		337.197	15.0667	0.43845	0.030874	1		336.677	15.0667	0.43521	0.030128	1
337.573	15.0833	0.44781	0.030353	1		336.954	15.0833	0.44286	0.032119	1		337.551	15.0833	0.43898	0.030864	1		337.03	15.0833	0.43573	0.030144	1
337.919	15.1	0.44832	0.030338	1		337.321	15.1	0.44339	0.032165	1		337.902	15.1	0.4395	0.030833	1		337.378	15.1	0.43622	0.030168	1
338.27	15.1167	0.44883	0.030305	1		337.669	15.1167	0.44391	0.032159	1		338.252	15.1167	0.44	0.030781	1		337.715	15.1167	0.43672	0.030196	1
338.618	15.1333	0.44932	0.030263	1		338.007	15.1333	0.44446	0.032079	1		338.608	15.1333	0.44052	0.030701	1		338.088	15.1333	0.43723	0.030217	1
338.971	15.15	0.44983	0.030212	1		338.377	15.15	0.44503	0.031945	1		338.948	15.15	0.44102	0.030596	1		338.416	15.15	0.43773	0.030238	1
339.321	15.1667	0.45033	0.030163	1		338.716	15.1667	0.44552	0.031804	1		339.302	15.1667	0.44156	0.030481	1		338.792	15.1667	0.43825	0.03027	1
339.669	15.1833	0.45086	0.030137	1		339.071	15.1833	0.44605	0.031726	1		339.649	15.1833	0.44205	0.030401	1		339.133	15.1833	0.43872	0.030323	1
340.026	15.2	0.45132	0.030139	1		339.426	15.2	0.44658	0.031757	1		340.011	15.2	0.44253	0.030409	1		339.489	15.2	0.43925	0.030389	1
340.378	15.2167	0.45184	0.030167	1		339.775	15.2167	0.4471	0.031865	1		340.355	15.2167	0.44306	0.030513	1		339.834	15.2167	0.43975	0.030431	1
340.713	15.2333	0.45234	0.030218	1		340.123	15.2333	0.44763	0.031973	1		340.702	15.2333	0.44355	0.030654	1		340.185	15.2333	0.44026	0.030417	1
341.045	15.25	0.45285	0.030278	1		340.473	15.25	0.44819	0.032041	1		341.065	15.25	0.44409	0.030771	1		340.535	15.25	0.44078	0.030335	1
341.396	15.2667	0.45334	0.030348	1		340.835	15.2667	0.44872	0.032067	1		341.415	15.2667	0.4446	0.030836	1		340.887	15.2667	0.44127	0.030203	1
341.752	15.2833	0.45387	0.030437	1		341.189	15.2833	0.44924	0.032052	1		341.765	15.2833	0.4451	0.03085	1		341.242	15.2833	0.44178	0.030056	1
342.104	15.3	0.45435	0.030496	1		341.536	15.3	0.44977	0.032019	1		342.103	15.3	0.44562	0.030824	1		341.595	15.3	0.44228	0.029949	1
342.454	15.3167	0.45487	0.030472	1		341.898	15.3167	0.45034	0.031988	1		342.472	15.3167	0.44615	0.030775	1		341.934	15.3167	0.44276	0.029897	1
342.802	15.3333	0.45541	0.030346	1		342.247	15.3333	0.45084	0.031952	1		342.82	15.3333	0.44664	0.030713	1		342.283	15.3333	0.44326	0.029859	1
343.15	15.35	0.45589	0.030144	1		342.587	15.35	0.45137	0.031909	1		343.169	15.35	0.44716	0.030664	1		342.631	15.35	0.44377	0.029804	1
343.501	15.3667	0.4564	0.029964	1		342.943	15.3667	0.45192	0.031872	1		343.523	15.3667	0.44767	0.030635	1		342.975	15.3667	0.44429	0.029718	1
343.836	15.3833	0.45691	0.029918	1		343.305	15.3833	0.45245	0.031852	1		343.874	15.3833	0.44816	0.030608	1		343.325	15.3833	0.44474	0.029635	1
344.183	15.4	0.45735	0.030038	1		343.652	15.4	0.45297	0.031848	1		344.234	15.4	0.44871	0.030585	1		343.692	15.4	0.44527	0.029617	1
344.545	15.4167	0.45788	0.03026	1		344.007	15.4167	0.4535	0.031867	1		344.565	15.4167	0.4492	0.0306	1		344.038	15.4167	0.44574	0.029691	1
344.88	15.4333	0.45839	0.030464	1		344.363	15.4333	0.45404	0.031892	1		344.926	15.4333	0.44969	0.030681	1		344.392	15.4333	0.44623	0.029828	1
345.243	15.45	0.4589	0.03055	1		344.711	15.45	0.45457	0.031886	1		345.267	15.45	0.45022	0.030809	1		344.735	15.45	0.44674	0.029971	1
345.593	15.4667	0.45944	0.030529	1		345.072	15.4667	0.4551	0.031864	1		345.623	15.4667	0.45072	0.03093	1		345.088	15.4667	0.44724	0.030083	1
345.935	15.4833	0.45992	0.03048	1		345.417	15.4833	0.45564	0.03185	1		345.972	15.4833	0.45127	0.030976	1		345.433	15.4833	0.44775	0.030138	1
346.279	15.5	0.46041	0.030447	1		345.766	15.5	0.45614	0.031854	1		346.319	15.5	0.45176	0.030948	1		345.789	15.5	0.44824	0.030149	1
346.636	15.5167	0.46095	0.030438	1		346.111	15.5167	0.4567	0.031884	1		346.686	15.5167	0.4523	0.030922	1		346.151	15.5167	0.44875	0.030147	1
346.983	15.5333	0.46145	0.030417	1		346.467	15.5333	0.45722	0.031937	1		347.015	15.5333	0.4528	0.03096	1		346.495	15.5333	0.44925	0.030154	1
347.335	15.55	0.46194	0.030352	1		346.803	15.55	0.45774	0.031978	1		347.36	15.55	0.45328	0.031055	1		346.841	15.55	0.44975	0.030181	1
347.676	15.5667	0.46247	0.030286	1		347.184	15.5667	0.45828	0.031992	1		347.731	15.5667	0.45384	0.031133	1		347.182	15.5667	0.45025	0.030213	1
348.024	15.5833	0.46296	0.030273	1		347.519	15.5833	0.45884	0.031995	1		348.086	15.5833	0.45436	0.031144	1		347.545	15.5833	0.45076	0.030233	1
348.366	15.6	0.46344	0.030309	1		347.861	15.6	0.45935	0.031994	1		348.422	15.6	0.45488	0.031098	1		347.9	15.6	0.45127	0.030234	1
348.722	15.6167	0.46396	0.030375	1		348.211	15.6167	0.45987	0.031998	1		348.785	15.6167	0.45539	0.031075	1		348.243	15.6167	0.45177	0.030221	1
349.074	15.6333	0.46449	0.030437	1		348.57	15.6333	0.46043	0.032004	1		349.125	15.6333	0.45589	0.031132	1		348.58	15.6333	0.45227	0.030205	1
349.425	15.65	0.46498	0.030464	1		348.928	15.65	0.46095	0.031989	1		349.463	15.65	0.45641	0.03123	1		348.93	15.65	0.45278	0.030204	1
349.776	15.6667	0.46549	0.030463	1		349.267	15.6667	0.46151	0.031967	1		349.825	15.6667	0.45695	0.031294	1		349.289	15.6667	0.45328	0.030218	1
350.118	15.6833	0.466	0.030457	1		349.624	15.6833	0.46202	0.03199	1		350.178	15.6833	0.45748	0.03128	1		349.632	15.6833	0.45377	0.030233	1
350.473	15.7	0.46651	0.03045	1		349.975	15.7	0.46254	0.032072	1		350.536	15.7	0.45799	0.031204	1		349.987	15.7	0.45429	0.030237	1
350.825	15.7167	0.46702	0.030449	1		350.324	15.7167	0.46307	0.032155	1		350.883	15.7167	0.45851	0.031136	1		350.331	15.7167	0.4548	0.030219	1
351.179	15.7333	0.46752	0.030453	1		350.682	15.7333	0.46364	0.032164	1		351.235	15.7333	0.45903	0.031121	1		350.689	15.7333	0.45529	0.030167	1
351.519	15.75	0.46802	0.030455	1		351.033	15.75	0.46418	0.032061	1		351.58	15.75	0.45953	0.031146	1		351.029	15.75	0.4558	0.030093	1
351.875	15.7667	0.46855	0.030447	1		351.387	15.7667	0.46469	0.031858	1		351.913	15.7667	0.46007	0.031168	1		351.378	15.7667	0.45631	0.03003	1
352.21	15.7833	0.46904	0.030442	1		351.728	15.7833	0.46523	0.031618	1		352.257	15.7833	0.46059	0.031152	1		351.732	15.7833	0.45679	0.029996	1
352.571	15.8	0.46956	0.030468	1		352.101	15.8	0.46577	0.031427	1		352.606	15.8	0.46112	0.031109	1		352.079	15.8	0.45729	0.030009	1
352.912	15.8167	0.47005	0.030524	1		352.437	15.8167	0.46628	0.031358	1		352.964	15.8167	0.46162	0.031088	1		352.44	15.8167	0.45781	0.030116	1
353.271	15.8333	0.47055	0.030555	1		352.782	15.8333	0.46678	0.031447	1		353.308	15.8333	0.46213	0.031131	1		352.781	15.8333	0.45829	0.030355	1
353.622	15.85	0.47109	0.03053	1		353.138	15.85	0.4673	0.031663	1		353.668	15.85	0.46265	0.031228	1		353.138	15.85	0.45877	0.030692	1
353.965	15.8667	0.47162	0.030482	1		353.478	15.8667	0.46784	0.03191	1		354.007	15.8667	0.46318	0.031341	1		353.474	15.8667	0.4593	0.031028	1
354.302	15.8833	0.47207	0.030449	1		353.823	15.8833	0.46839	0.032074	1		354.346	15.8833	0.46371	0.031428	1		353.824	15.8833	0.45986	0.031239	1
354.652	15.9	0.47258	0.030446	1		354.184	15.9	0.46892	0.032104	1		354.707	15.9	0.46422	0.031467	1		354.176	15.9	0.46037	0.031253	1
355.002	15.9167	0.47312	0.030428	1		354.543	15.9167	0.46946	0.03203	1		355.065	15.9167	0.46476	0.031436	1		354.51	15.9167	0.4609	0.031088	1
355.338	15.9333	0.47362	0.030325	1		354.899	15.9333	0.47	0.03191	1		355.4	15.9333	0.46527	0.031325	1		354.876	15.9333	0.4614	0.030832	1
355.697	15.95	0.47414	0.030159	1		355.239	15.95	0.47051	0.031813	1		355.758	15.95	0.46583	0.031164	1		355.233	15.95	0.46194	0.030586	1
356.048	15.9667	0.47463	0.030037	1		355.595	15.9667	0.47106	0.031776	1		356.106	15.9667	0.46632	0.031028	1		355.58	15.9667	0.46243	0.030419	1
356.38	15.9833	0.4751	0.030024	1		355.942	15.9833	0.47156	0.031791	1		356.451	15.9833	0.46683	0.031001	1		355.923	15.9833	0.46291	0.030358	1
356.732	16	0.47561	0.030114	1		356.302	16	0.4721	0.03183	1		356.804	16	0.46734	0.031095	1		356.267	16	0.46343	0.030381	1
357.077	16.0167	0.47613	0.030255	1		356.637	16.0167	0.47265	0.031861	1		357.147	16.0167	0.46785	0.031228	1		356.625	16.0167	0.46394	0.030414	1
357.433	16.0333	0.47663	0.030378	1		356.981	16.0333	0.47316	0.031881	1		357.512	16.0333	0.4684	0.031306	1		356.968	16.0333	0.46445	0.030401	1
357.78	16.05	0.47713	0.030454	1		357.327	16.05	0.47371	0.031906	1		357.85	16.05	0.46893	0.031301	1		357.317	16.05	0.46497	0.030351	1
358.124	16.0667	0.47765	0.03049	1		357.68	16.0667	0.47422	0.031954	1		358.186	16.0667	0.46943	0.03124	1		357.663	16.0667	0.46545	0.030288	1
358.476	16.0833	0.47814	0.030487	1		358.029	16.0833	0.47475	0.031998	1		358.543	16.0833	0.46994	0.031167	1		358.01	16.0833	0.46596	0.030243	1
358.828	16.1	0.47868	0.030455	1		358.383	16.1	0.4753	0.031993	1		358.894	16.1	0.47049	0.031112	1		358.357	16.1	0.46649	0.030235	1
359.161	16.1167	0.47916	0.030437	1		358.735	16.1167	0.47585	0.031944	1		359.24	16.1167	0.47099	0.031076	1		358.707	16.1167	0.46695	0.030243	1
359.524	16.1333	0.47968	0.030454	1		359.086	16.1333	0.47637	0.031895	1		359.594	16.1333	0.47151	0.031026	1		359.058	16.1333	0.46747	0.030244	1
359.862	16.15	0.48016	0.030502	1		359.435	16.15	0.47688	0.031876	1		359.928	16.15	0.47201	0.030945	1		359.414	16.15	0.468	0.030252	1
360.217	16.1667	0.4807	0.030563	1		359.787	16.1667	0.47741	0.031888	1		360.288	16.1667	0.47257	0.030847	1		359.757	16.1667	0.46848	0.030287	1
360.56	16.1833	0.4812	0.030602	1		360.137	16.1833	0.47798	0.031883	1		360.629	16.1833	0.47306	0.030748	1		360.109	16.1833	0.46898	0.030326	1
360.905	16.2	0.48171	0.030622	1		360.479	16.2	0.47848	0.031842	1		360.987	16.2	0.47354	0.030677	1		360.461	16.2	0.46948	0.030355	1
361.247	16.2167	0.48224	0.030642	1		360.836	16.2167	0.47904	0.031805	1		361.321	16.2167	0.47409	0.030642	1		360.803	16.2167	0.47003	0.03035	1
361.589	16.2333	0.48271	0.030645	1		361.199	16.2333	0.47954	0.031822	1		361.665	16.2333	0.47458	0.030605	1		361.153	16.2333	0.4705	0.030287	1
361.945	16.25	0.48324	0.030587	1		361.529	16.25	0.48006	0.031878	1		362.007	16.25	0.4751	0.030531	1		361.506	16.25	0.471	0.030185	1
362.3	16.2667	0.48379	0.030461	1		361.888	16.2667	0.48062	0.031907	1		362.358	16.2667	0.47563	0.030444	1		361.858	16.2667	0.47153	0.030088	1
362.638	16.2833	0.48427	0.03032	1		362.234	16.2833	0.48115	0.031891	1		362.708	16.2833	0.4761	0.030399	1		362.202	16.2833	0.47201	0.030045	1
362.992	16.3	0.48476	0.030221	1		362.597	16.3	0.48169	0.031859	1		363.051	16.3	0.47662	0.030405	1		362.56	16.3	0.47251	0.030081	1
363.328	16.3167	0.48525	0.030214	1		362.932	16.3167	0.48218	0.031846	1		363.401	16.3167	0.47711	0.030454	1		362.895	16.3167	0.47299	0.030182	1
363.674	16.3333	0.48578	0.03028	1		363.286	16.3333	0.48273	0.031863	1		363.755	16.3333	0.47765	0.030537	1		363.241	16.3333	0.47352	0.030288	1
364.021	16.35	0.48627	0.030349	1		363.637	16.35	0.48329	0.031862	1		364.095	16.35	0.47814	0.030655	1		363.584	16.35	0.47403	0.030326	1
364.378	16.3667	0.48678	0.030378	1		363.987	16.3667	0.48379	0.031804	1		364.447	16.3667	0.47864	0.030809	1		363.943	16.3667	0.47453	0.030267	1
364.726	16.3833	0.4873	0.030359	1		364.339	16.3833	0.48434	0.031706	1		364.787	16.3833	0.47915	0.030948	1		364.299	16.3833	0.47504	0.030138	1
365.077	16.4	0.4878	0.030314	1		364.68	16.4	0.48486	0.03162	1		365.157	16.4	0.4797	0.030996	1		364.646	16.4	0.47555	0.03	1
365.421	16.4167	0.4883	0.030276	1		365.04	16.4167	0.48537	0.03159	1		365.499	16.4167	0.48022	0.030926	1		364.994	16.4167	0.47603	0.029911	1
365.771	16.4333	0.48881	0.030283	1		365.386	16.4333	0.48592	0.031632	1		365.843	16.4333	0.48073	0.030787	1		365.336	16.4333	0.47653	0.029906	1
366.114	16.45	0.48931	0.030353	1		365.736	16.45	0.48642	0.031738	1		366.182	16.45	0.48122	0.030675	1		365.682	16.45	0.47702	0.02999	1
366.455	16.4667	0.48981	0.030464	1		366.082	16.4667	0.48696	0.031875	1		366.532	16.4667	0.48174	0.030655	1		366.033	16.4667	0.47753	0.030132	1
366.8	16.4833	0.49032	0.030567	1		366.433	16.4833	0.4875	0.03201	1		366.881	16.4833	0.48225	0.03073	1		366.38	16.4833	0.47803	0.030277	1
367.14	16.5	0.49083	0.03062	1		366.774	16.5	0.48803	0.032107	1		367.221	16.5	0.48275	0.030848	1		366.725	16.5	0.47853	0.030383	1
367.499	16.5167	0.49136	0.030617	1		367.126	16.5167	0.48856	0.03212	1		367.579	16.5167	0.48328	0.030947	1		367.08	16.5167	0.47906	0.03043	1
367.827	16.5333	0.49186	0.030598	1		367.469	16.5333	0.48912	0.032057	1		367.927	16.5333	0.4838	0.031006	1		367.423	16.5333	0.47955	0.030435	1
368.184	16.55	0.49236	0.030604	1		367.823	16.55	0.48965	0.031945	1		368.264	16.55	0.48433	0.031024	1		367.766	16.55	0.48007	0.030437	1
368.53	16.5667	0.49286	0.030625	1		368.172	16.5667	0.49016	0.031807	1		368.617	16.5667	0.48481	0.031022	1		368.12	16.5667	0.48055	0.030461	1
368.882	16.5833	0.4934	0.030633	1		368.513	16.5833	0.4907	0.031694	1		368.972	16.5833	0.48536	0.031026	1		368.465	16.5833	0.48108	0.030517	1
369.233	16.6	0.49391	0.030611	1		368.866	16.6	0.49125	0.031633	1		369.307	16.6	0.48586	0.031021	1		368.81	16.6	0.48159	0.030591	1
369.566	16.6167	0.4944	0.030574	1		369.209	16.6167	0.49173	0.031633	1		369.658	16.6167	0.48637	0.030978	1		369.164	16.6167	0.48209	0.030645	1
369.915	16.6333	0.49491	0.030547	1		369.568	16.6333	0.49228	0.031716	1		370.004	16.6333	0.48691	0.0309	1		369.513	16.6333	0.4826	0.030662	1
370.254	16.65	0.49543	0.030539	1		369.912	16.65	0.49281	0.031882	1		370.345	16.65	0.48742	0.030817	1		369.855	16.65	0.48314	0.030641	1
370.611	16.6667	0.49593	0.030542	1		370.267	16.6667	0.49332	0.032064	1		370.691	16.6667	0.48793	0.030758	1		370.206	16.6667	0.48361	0.030587	1
370.97	16.6833	0.49645	0.030561	1		370.615	16.6833	0.49387	0.032173	1		371.035	16.6833	0.48843	0.030739	1		370.558	16.6833	0.48416	0.030536	1
371.295	16.7	0.49695	0.030606	1		370.97	16.7	0.49443	0.032161	1		371.382	16.7	0.48895	0.03074	1		370.892	16.7	0.48464	0.030519	1
371.638	16.7167	0.49746	0.030665	1		371.321	16.7167	0.49497	0.032044	1		371.719	16.7167	0.48946	0.030736	1		371.255	16.7167	0.48515	0.030533	1
372.001	16.7333	0.49798	0.030709	1		371.665	16.7333	0.49548	0.031891	1		372.073	16.7333	0.48999	0.030736	1		371.6	16.7333	0.48567	0.030571	1
372.329	16.75	0.49849	0.0307	1		372.012	16.75	0.49601	0.031769	1		372.408	16.75	0.49048	0.03076	1		371.937	16.75	0.48618	0.030614	1
372.673	16.7667	0.499	0.030626	1		372.357	16.7667	0.49655	0.031705	1		372.755	16.7667	0.49099	0.030827	1		372.301	16.7667	0.48667	0.030634	1
373.014	16.7833	0.49953	0.030526	1		372.711	16.7833	0.49708	0.031687	1		373.107	16.7833	0.49152	0.030934	1		372.645	16.7833	0.48721	0.030637	1
373.366	16.8	0.50002	0.030464	1		373.058	16.8	0.49758	0.031696	1		373.466	16.8	0.49203	0.031058	1		372.998	16.8	0.48771	0.030643	1
373.728	16.8167	0.50051	0.03049	1		373.411	16.8167	0.49813	0.031736	1		373.797	16.8167	0.49254	0.031169	1		373.338	16.8167	0.4882	0.030649	1
374.063	16.8333	0.50102	0.030601	1		373.747	16.8333	0.49866	0.031817	1		374.142	16.8333	0.49307	0.031213	1		373.69	16.8333	0.48873	0.030656	1
374.414	16.85	0.50154	0.030742	1		374.096	16.85	0.49917	0.03192	1		374.486	16.85	0.49358	0.031165	1		374.035	16.85	0.48925	0.030681	1
374.774	16.8667	0.50206	0.030851	1		374.443	16.8667	0.49971	0.032017	1		374.857	16.8667	0.49415	0.031063	1		374.377	16.8667	0.48975	0.030723	1
375.107	16.8833	0.50258	0.030886	1		374.806	16.8833	0.50026	0.032083	1		375.176	16.8833	0.49462	0.030976	1		374.729	16.8833	0.49025	0.030769	1
375.451	16.9	0.50307	0.030852	1		375.149	16.9	0.50079	0.032084	1		375.523	16.9	0.49512	0.030965	1		375.069	16.9	0.49077	0.030799	1
375.795	16.9167	0.50363	0.030787	1		375.482	16.9167	0.50133	0.032019	1		375.886	16.9167	0.49567	0.031034	1		375.425	16.9167	0.49131	0.030778	1
376.14	16.9333	0.5041	0.03072	1		375.843	16.9333	0.50187	0.031927	1		376.221	16.9333	0.49616	0.031129	1		375.771	16.9333	0.49179	0.030701	1
376.481	16.95	0.50462	0.030669	1		376.188	16.95	0.50239	0.031836	1		376.565	16.95	0.4967	0.031196	1		376.115	16.95	0.49232	0.030599	1
376.829	16.9667	0.50515	0.030632	1		376.531	16.9667	0.50291	0.031768	1		376.913	16.9667	0.49722	0.031229	1		376.462	16.9667	0.49282	0.0305	1
377.18	16.9833	0.50564	0.030602	1		376.876	16.9833	0.50345	0.031733	1		377.263	16.9833	0.49772	0.031214	1		376.817	16.9833	0.49333	0.0304	1
377.519	17	0.50617	0.030568	1		377.228	17	0.50398	0.031724	1		377.62	17	0.49827	0.031146	1		377.155	17	0.49385	0.030297	1
377.858	17.0167	0.50666	0.030543	1		377.574	17.0167	0.5045	0.031742	1		377.963	17.0167	0.4988	0.031075	1		377.503	17.0167	0.49435	0.030197	1
378.203	17.0333	0.50717	0.030528	1		377.934	17.0333	0.50504	0.031786	1		378.298	17.0333	0.49928	0.031024	1		377.853	17.0333	0.49484	0.030105	1
378.549	17.05	0.50769	0.030535	1		378.263	17.05	0.50555	0.031838	1		378.636	17.05	0.49979	0.031016	1		378.209	17.05	0.49535	0.030039	1
378.894	17.0667	0.50819	0.030574	1		378.607	17.0667	0.50611	0.031878	1		378.983	17.0667	0.50035	0.031063	1		378.555	17.0667	0.49585	0.030031	1
379.233	17.0833	0.50869	0.030622	1		378.953	17.0833	0.50662	0.031888	1		379.332	17.0833	0.50083	0.031127	1		378.896	17.0833	0.49634	0.030098	1
379.576	17.1	0.50921	0.030662	1		379.305	17.1	0.50715	0.03185	1		379.684	17.1	0.50136	0.031169	1		379.237	17.1	0.49683	0.030219	1
379.931	17.1167	0.50974	0.030663	1		379.665	17.1167	0.5077	0.031785	1		380.03	17.1167	0.50189	0.031173	1		379.586	17.1167	0.49734	0.030346	1
380.271	17.1333	0.51022	0.030643	1		380	17.1333	0.50823	0.031736	1		380.377	17.1333	0.5024	0.031155	1		379.932	17.1333	0.49788	0.030435	1
380.626	17.15	0.51077	0.03066	1		380.348	17.15	0.50874	0.031723	1		380.708	17.15	0.50294	0.031141	1		380.276	17.15	0.49837	0.030472	1
380.96	17.1667	0.51123	0.030727	1		380.695	17.1667	0.50926	0.031743	1		381.06	17.1667	0.50341	0.031167	1		380.627	17.1667	0.49886	0.030474	1
381.3	17.1833	0.51175	0.030796	1		381.032	17.1833	0.50982	0.031773	1		381.411	17.1833	0.50396	0.031227	1		380.968	17.1833	0.49939	0.030446	1
381.663	17.2	0.51232	0.03082	1		381.393	17.2	0.51034	0.03179	1		381.76	17.2	0.50448	0.03128	1		381.317	17.2	0.49989	0.030405	1
381.992	17.2167	0.51279	0.030797	1		381.733	17.2167	0.51086	0.031786	1		382.103	17.2167	0.505	0.031295	1		381.667	17.2167	0.50042	0.030378	1
382.346	17.2333	0.51332	0.030754	1		382.077	17.2333	0.51139	0.031766	1		382.458	17.2333	0.50553	0.031252	1		382	17.2333	0.50088	0.030395	1
382.683	17.25	0.5138	0.03074	1		382.426	17.25	0.51193	0.031749	1		382.79	17.25	0.50604	0.031172	1		382.352	17.25	0.5014	0.030455	1
383.034	17.2667	0.51435	0.030744	1		382.771	17.2667	0.51247	0.031739	1		383.133	17.2667	0.50659	0.03109	1		382.693	17.2667	0.50192	0.03052	1
383.369	17.2833	0.51483	0.03072	1		383.116	17.2833	0.51296	0.031737	1		383.48	17.2833	0.50708	0.031047	1		383.056	17.2833	0.50243	0.030546	1
383.709	17.3	0.51538	0.030672	1		383.459	17.3	0.51352	0.031754	1		383.818	17.3	0.50759	0.031052	1		383.399	17.3	0.50294	0.030528	1
384.068	17.3167	0.51586	0.030619	1		383.801	17.3167	0.51404	0.031786	1		384.173	17.3167	0.50811	0.031086	1		383.74	17.3167	0.50345	0.030508	1
384.405	17.3333	0.51638	0.030582	1		384.161	17.3333	0.51456	0.03181	1		384.517	17.3333	0.50865	0.031125	1		384.091	17.3333	0.50394	0.030497	1
384.744	17.35	0.51689	0.030563	1		384.5	17.35	0.5151	0.031821	1		384.852	17.35	0.50915	0.031146	1		384.433	17.35	0.50446	0.030478	1
385.078	17.3667	0.5174	0.030536	1		384.851	17.3667	0.51564	0.031825	1		385.193	17.3667	0.50967	0.031149	1		384.781	17.3667	0.50498	0.030453	1
385.437	17.3833	0.51791	0.030482	1		385.188	17.3833	0.51615	0.031809	1		385.543	17.3833	0.51019	0.031152	1		385.116	17.3833	0.50548	0.030438	1
385.775	17.4	0.51843	0.030428	1		385.543	17.4	0.5167	0.031777	1		385.894	17.4	0.51071	0.031151	1		385.458	17.4	0.50597	0.030472	1
386.114	17.4167	0.51892	0.030413	1		385.881	17.4167	0.51723	0.031762	1		386.231	17.4167	0.51122	0.03114	1		385.819	17.4167	0.5065	0.030591	1
386.461	17.4333	0.51942	0.030467	1		386.226	17.4333	0.51775	0.031792	1		386.583	17.4333	0.51175	0.031133	1		386.167	17.4333	0.50699	0.030803	1
386.813	17.45	0.51994	0.030592	1		386.573	17.45	0.51826	0.031859	1		386.933	17.45	0.51227	0.031131	1		386.515	17.45	0.50751	0.031079	1
387.145	17.4667	0.52043	0.030732	1		386.933	17.4667	0.5188	0.031917	1		387.26	17.4667	0.51277	0.031128	1		386.856	17.4667	0.50803	0.03138	1
387.504	17.4833	0.52095	0.030799	1		387.289	17.4833	0.51936	0.031918	1		387.614	17.4833	0.51332	0.031139	1		387.206	17.4833	0.50855	0.031668	1
387.836	17.5	0.52148	0.03077	1		387.619	17.5	0.51989	0.031853	1		387.961	17.5	0.51382	0.031172	1		387.547	17.5	0.50909	0.031891	1
388.191	17.5167	0.52201	0.030693	1		387.973	17.5167	0.5204	0.031743	1		388.3	17.5167	0.51433	0.031208	1		387.884	17.5167	0.50962	0.031996	1
388.529	17.5333	0.52249	0.03064	1		388.317	17.5333	0.52093	0.031622	1		388.646	17.5333	0.51486	0.031231	1		388.241	17.5333	0.51017	0.031944	1
388.875	17.55	0.52299	0.030645	1		388.66	17.55	0.52148	0.031503	1		388.997	17.55	0.5154	0.031229	1		388.58	17.55	0.51071	0.031711	1
389.209	17.5667	0.52351	0.030668	1		389.002	17.5667	0.52198	0.031404	1		389.334	17.5667	0.51589	0.031193	1		388.936	17.5667	0.51123	0.031342	1
389.55	17.5833	0.52404	0.030642	1		389.339	17.5833	0.52252	0.031371	1		389.68	17.5833	0.51644	0.031136	1		389.282	17.5833	0.51177	0.03095	1
389.901	17.6	0.52455	0.030555	1		389.673	17.6	0.52301	0.031438	1		390.024	17.6	0.51693	0.031087	1		389.607	17.6	0.51225	0.030659	1
390.254	17.6167	0.52505	0.030477	1		390.02	17.6167	0.52354	0.031567	1		390.372	17.6167	0.51748	0.031082	1		389.972	17.6167	0.51275	0.030543	1
390.594	17.6333	0.52555	0.030468	1		390.36	17.6333	0.52407	0.031687	1		390.708	17.6333	0.51797	0.031151	1		390.304	17.6333	0.51327	0.030584	1
390.927	17.65	0.52604	0.030509	1		390.712	17.65	0.52463	0.031756	1		391.05	17.65	0.51848	0.031279	1		390.656	17.65	0.51376	0.030672	1
391.276	17.6667	0.52658	0.030536	1		391.055	17.6667	0.52514	0.031771	1		391.394	17.6667	0.51901	0.031403	1		390.996	17.6667	0.51429	0.030676	1
391.616	17.6833	0.52709	0.030496	1		391.397	17.6833	0.52566	0.031754	1		391.733	17.6833	0.51956	0.031474	1		391.337	17.6833	0.51481	0.030532	1
391.951	17.7	0.5276	0.030399	1		391.743	17.7	0.5262	0.031717	1		392.09	17.7	0.52008	0.031484	1		391.693	17.7	0.51532	0.030255	1
392.284	17.7167	0.5281	0.030316	1		392.103	17.7167	0.52674	0.03166	1		392.43	17.7167	0.52059	0.031491	1		392.026	17.7167	0.51582	0.029932	1
392.62	17.7333	0.5286	0.03031	1		392.451	17.7333	0.52726	0.031592	1		392.765	17.7333	0.52113	0.031552	1		392.367	17.7333	0.51632	0.029674	1
392.973	17.75	0.52908	0.030391	1		392.782	17.75	0.52778	0.031543	1		393.117	17.75	0.52162	0.03164	1		392.716	17.75	0.51678	0.029548	1
393.321	17.7667	0.52962	0.030521	1		393.131	17.7667	0.52831	0.031548	1		393.447	17.7667	0.52218	0.031699	1		393.061	17.7667	0.5173	0.029558	1
393.646	17.7833	0.5301	0.030634	1		393.473	17.7833	0.52883	0.031607	1		393.797	17.7833	0.52272	0.031708	1		393.416	17.7833	0.51776	0.029683	1
394.001	17.8	0.53064	0.030694	1		393.824	17.8	0.52935	0.031686	1		394.14	17.8	0.52324	0.031687	1		393.758	17.8	0.51829	0.029899	1
394.352	17.8167	0.53116	0.030714	1		394.173	17.8167	0.52989	0.031756	1		394.494	17.8167	0.52374	0.031663	1		394.09	17.8167	0.51876	0.030199	1
394.68	17.8333	0.53165	0.030723	1		394.521	17.8333	0.53042	0.031799	1		394.842	17.8333	0.52429	0.031671	1		394.436	17.8333	0.51927	0.030549	1
395.029	17.85	0.53216	0.030733	1		394.868	17.85	0.53094	0.031796	1		395.173	17.85	0.52482	0.03172	1		394.787	17.85	0.51977	0.030859	1
395.371	17.8667	0.53269	0.030736	1		395.21	17.8667	0.53147	0.031754	1		395.516	17.8667	0.52534	0.031786	1		395.133	17.8667	0.52033	0.031053	1
395.714	17.8833	0.53319	0.030707	1		395.572	17.8833	0.53202	0.031686	1		395.852	17.8833	0.52586	0.031837	1		395.471	17.8833	0.52084	0.031106	1
396.054	17.9	0.53372	0.030643	1		395.896	17.9	0.53253	0.031612	1		396.201	17.9	0.52642	0.031833	1		395.815	17.9	0.52135	0.031061	1
396.403	17.9167	0.53421	0.030574	1		396.244	17.9167	0.53306	0.031568	1		396.542	17.9167	0.52695	0.031756	1		396.173	17.9167	0.52187	0.031008	1
396.741	17.9333	0.53473	0.030526	1		396.596	17.9333	0.53359	0.03158	1		396.885	17.9333	0.52748	0.031657	1		396.509	17.9333	0.52239	0.031007	1
397.083	17.95	0.53523	0.030511	1		396.924	17.95	0.53409	0.031618	1		397.226	17.95	0.52799	0.031618	1		396.847	17.95	0.52289	0.031046	1
397.431	17.9667	0.53574	0.030529	1		397.276	17.9667	0.53464	0.03162	1		397.57	17.9667	0.52851	0.031668	1		397.2	17.9667	0.52342	0.031098	1
397.764	17.9833	0.53625	0.030569	1		397.621	17.9833	0.53518	0.031585	1		397.907	17.9833	0.52903	0.031774	1		397.537	17.9833	0.52395	0.031146	1
398.106	18	0.53676	0.030633	1		397.973	18	0.53572	0.031547	1		398.254	18	0.52959	0.03187	1		397.879	18	0.52445	0.031177	1
398.461	18.0167	0.53727	0.030706	1		398.305	18.0167	0.53618	0.031552	1		398.609	18.0167	0.5301	0.031919	1		398.218	18.0167	0.52497	0.03119	1
398.79	18.0333	0.53777	0.030775	1		398.647	18.0333	0.53675	0.031608	1		398.942	18.0333	0.53066	0.031929	1		398.571	18.0333	0.5255	0.031186	1
399.128	18.05	0.53831	0.030829	1		398.99	18.05	0.53727	0.031664	1		399.28	18.05	0.53116	0.031913	1		398.917	18.05	0.52602	0.031169	1
399.479	18.0667	0.5388	0.030862	1		399.339	18.0667	0.53781	0.031669	1		399.625	18.0667	0.53171	0.031875	1		399.246	18.0667	0.52654	0.031149	1
399.822	18.0833	0.53933	0.030877	1		399.68	18.0833	0.53833	0.031607	1		399.968	18.0833	0.53225	0.031822	1		399.587	18.0833	0.52705	0.031144	1
400.153	18.1	0.53984	0.030854	1		400.02	18.1	0.53884	0.031516	1		400.318	18.1	0.53277	0.031769	1		399.943	18.1	0.52758	0.031154	1
400.5	18.1167	0.54035	0.030782	1		400.372	18.1167	0.5394	0.031435	1		400.644	18.1167	0.53329	0.031718	1		400.288	18.1167	0.5281	0.031171	1
400.843	18.1333	0.5409	0.030676	1		400.701	18.1333	0.5399	0.03138	1		400.992	18.1333	0.53382	0.031669	1		400.628	18.1333	0.52861	0.031181	1
401.18	18.15	0.54137	0.030587	1		401.047	18.15	0.54041	0.031338	1		401.324	18.15	0.53436	0.031601	1		400.971	18.15	0.52913	0.031183	1
401.518	18.1667	0.54189	0.030561	1		401.389	18.1667	0.54095	0.031304	1		401.665	18.1667	0.53488	0.031511	1		401.314	18.1667	0.52966	0.031224	1
401.848	18.1833	0.54239	0.030618	1		401.732	18.1833	0.54148	0.031301	1		402.011	18.1833	0.53541	0.03143	1		401.651	18.1833	0.53019	0.031366	1
402.2	18.2	0.54291	0.030743	1		402.073	18.2	0.54198	0.031358	1		402.35	18.2	0.53592	0.031401	1		401.993	18.2	0.53066	0.031648	1
402.536	18.2167	0.54341	0.030892	1		402.412	18.2167	0.5425	0.031507	1		402.683	18.2167	0.53645	0.031449	1		402.337	18.2167	0.53121	0.032016	1
402.877	18.2333	0.54393	0.031038	1		402.758	18.2333	0.54303	0.031696	1		403.022	18.2333	0.53697	0.031559	1		402.684	18.2333	0.53174	0.032315	1
403.218	18.25	0.54446	0.031135	1		403.104	18.25	0.54355	0.031824	1		403.361	18.25	0.53749	0.031698	1		403.031	18.25	0.53232	0.032402	1
403.558	18.2667	0.54496	0.031145	1		403.456	18.2667	0.54412	0.03184	1		403.715	18.2667	0.53804	0.031818	1		403.376	18.2667	0.53288	0.032261	1
403.905	18.2833	0.54551	0.031054	1		403.79	18.2833	0.54464	0.031773	1		404.047	18.2833	0.53855	0.031886	1		403.711	18.2833	0.53339	0.032015	1
404.245	18.3	0.54601	0.030891	1		404.142	18.3	0.54515	0.031701	1		404.398	18.3	0.5391	0.031892	1		404.049	18.3	0.53391	0.031814	1
404.594	18.3167	0.54654	0.030713	1		404.475	18.3167	0.5457	0.031696	1		404.74	18.3167	0.53963	0.03186	1		404.388	18.3167	0.53444	0.031756	1
404.923	18.3333	0.54703	0.030567	1		404.827	18.3333	0.5462	0.031763	1		405.078	18.3333	0.54016	0.031807	1		404.74	18.3333	0.53497	0.031831	1
405.256	18.35	0.54754	0.030507	1		405.166	18.35	0.54674	0.031834	1		405.412	18.35	0.54067	0.03174	1		405.077	18.35	0.53549	0.031962	1
405.61	18.3667	0.54807	0.030555	1		405.509	18.3667	0.54728	0.031853	1		405.772	18.3667	0.54123	0.031665	1		405.43	18.3667	0.53604	0.032083	1
405.951	18.3833	0.54853	0.030682	1		405.857	18.3833	0.54782	0.031806	1		406.108	18.3833	0.54174	0.031582	1		405.763	18.3833	0.53657	0.032154	1
406.291	18.4	0.54906	0.030814	1		406.198	18.4	0.54835	0.031705	1		406.437	18.4	0.54227	0.031498	1		406.104	18.4	0.53712	0.032189	1
406.641	18.4167	0.54959	0.030865	1		406.535	18.4167	0.54886	0.031596	1		406.791	18.4167	0.54279	0.031439	1		406.448	18.4167	0.53765	0.032232	1
406.966	18.4333	0.55012	0.030801	1		406.883	18.4333	0.5494	0.03151	1		407.137	18.4333	0.54332	0.031424	1		406.788	18.4333	0.53817	0.032314	1
407.303	18.45	0.55063	0.030675	1		407.224	18.45	0.54991	0.031458	1		407.465	18.45	0.54382	0.031436	1		407.133	18.45	0.53871	0.032427	1
407.649	18.4667	0.55113	0.030587	1		407.579	18.4667	0.55045	0.031444	1		407.817	18.4667	0.54436	0.031459	1		407.47	18.4667	0.53927	0.032521	1
407.987	18.4833	0.55161	0.030564	1		407.905	18.4833	0.55095	0.031451	1		408.148	18.4833	0.54489	0.031491	1		407.812	18.4833	0.5398	0.032564	1
408.347	18.5	0.55215	0.030569	1		408.247	18.5	0.55148	0.031458	1		408.493	18.5	0.54541	0.031529	1		408.164	18.5	0.54037	0.032557	1
408.676	18.5167	0.55267	0.030568	1		408.598	18.5167	0.55202	0.031446	1		408.84	18.5167	0.54592	0.03157	1		408.503	18.5167	0.54087	0.032501	1
409.011	18.5333	0.55317	0.030572	1		408.941	18.5333	0.55254	0.031424	1		409.18	18.5333	0.54647	0.0316	1		408.833	18.5333	0.54144	0.032398	1
409.349	18.55	0.55366	0.030622	1		409.282	18.55	0.55305	0.031409	1		409.525	18.55	0.54699	0.031588	1		409.189	18.55	0.542	0.032268	1
409.684	18.5667	0.55417	0.03072	1		409.624	18.5667	0.55358	0.031421	1		409.864	18.5667	0.54752	0.031537	1		409.53	18.5667	0.54251	0.032127	1
410.029	18.5833	0.55469	0.030811	1		409.97	18.5833	0.5541	0.031493	1		410.202	18.5833	0.54805	0.031505	1		409.851	18.5833	0.54303	0.03201	1
410.375	18.6	0.55523	0.030846	1		410.304	18.6	0.55464	0.031623	1		410.542	18.6	0.54856	0.031542	1		410.208	18.6	0.54359	0.031963	1
410.712	18.6167	0.55572	0.03082	1		410.642	18.6167	0.55512	0.03176	1		410.885	18.6167	0.54908	0.031632	1		410.548	18.6167	0.5441	0.031981	1
411.054	18.6333	0.55624	0.030779	1		411	18.6333	0.5557	0.031838	1		411.236	18.6333	0.54961	0.031698	1		410.891	18.6333	0.54463	0.032025	1
411.388	18.65	0.55675	0.030764	1		411.339	18.65	0.55624	0.031826	1		411.573	18.65	0.55016	0.031666	1		411.224	18.65	0.54518	0.032064	1
411.733	18.6667	0.55726	0.030752	1		411.685	18.6667	0.55676	0.03174	1		411.908	18.6667	0.55069	0.031526	1		411.563	18.6667	0.54571	0.032049	1
412.07	18.6833	0.55778	0.030728	1		412.02	18.6833	0.55727	0.031642	1		412.24	18.6833	0.55121	0.031366	1		411.897	18.6833	0.54624	0.031964	1
412.419	18.7	0.55832	0.030702	1		412.364	18.7	0.55782	0.031602	1		412.581	18.7	0.55172	0.031275	1		412.243	18.7	0.5468	0.031866	1
412.755	18.7167	0.55877	0.030659	1		412.708	18.7167	0.55833	0.03162	1		412.92	18.7167	0.55222	0.031254	1		412.582	18.7167	0.54731	0.03181	1
413.09	18.7333	0.55931	0.030597	1		413.046	18.7333	0.55886	0.031652	1		413.261	18.7333	0.55276	0.031243	1		412.926	18.7333	0.54782	0.031808	1
413.449	18.75	0.55985	0.030524	1		413.385	18.75	0.55938	0.031646	1		413.61	18.75	0.55331	0.031188	1		413.287	18.75	0.54837	0.031804	1
413.765	18.7667	0.56032	0.030438	1		413.724	18.7667	0.55993	0.031568	1		413.949	18.7667	0.5538	0.0311	1		413.62	18.7667	0.5489	0.031701	1
414.119	18.7833	0.56083	0.030359	1		414.066	18.7833	0.56045	0.03143	1		414.289	18.7833	0.55433	0.031052	1		413.953	18.7833	0.54944	0.031428	1
414.461	18.8	0.56135	0.030315	1		414.421	18.8	0.56097	0.031296	1		414.633	18.8	0.55483	0.031096	1		414.307	18.8	0.54997	0.031017	1
414.792	18.8167	0.56183	0.030283	1		414.752	18.8167	0.56147	0.031241	1		414.962	18.8167	0.55534	0.031212	1		414.632	18.8167	0.55047	0.030589	1
415.143	18.8333	0.56236	0.030245	1		415.079	18.8333	0.56201	0.031289	1		415.314	18.8333	0.55588	0.031343	1		414.984	18.8333	0.55098	0.030263	1
415.467	18.85	0.56286	0.030235	1		415.418	18.85	0.56251	0.031414	1		415.655	18.85	0.55641	0.031467	1		415.316	18.85	0.55145	0.030138	1
415.812	18.8667	0.56335	0.03027	1		415.764	18.8667	0.56306	0.031564	1		415.977	18.8667	0.55692	0.031588	1		415.656	18.8667	0.55198	0.030248	1
416.143	18.8833	0.56385	0.030348	1		416.112	18.8833	0.56356	0.031671	1		416.331	18.8833	0.55745	0.031735	1		415.99	18.8833	0.55244	0.030552	1
416.49	18.9	0.56438	0.030461	1		416.443	18.9	0.56411	0.031706	1		416.664	18.9	0.55798	0.03192	1		416.33	18.9	0.55297	0.030989	1
416.826	18.9167	0.56487	0.030541	1		416.783	18.9167	0.56465	0.031682	1		417.001	18.9167	0.55851	0.032086	1		416.671	18.9167	0.5535	0.031486	1
417.163	18.9333	0.56537	0.030535	1		417.128	18.9333	0.56516	0.031631	1		417.338	18.9333	0.55904	0.032158	1		417.018	18.9333	0.55401	0.031964	1
417.513	18.95	0.56592	0.030441	1		417.469	18.95	0.56568	0.031584	1		417.684	18.95	0.55962	0.032099	1		417.35	18.95	0.55456	0.032351	1
417.842	18.9667	0.56641	0.03031	1		417.816	18.9667	0.56622	0.031548	1		418.03	18.9667	0.56014	0.031937	1		417.706	18.9667	0.55512	0.032637	1
418.18	18.9833	0.56691	0.030229	1		418.149	18.9833	0.56674	0.031523	1		418.366	18.9833	0.56066	0.031748	1		418.039	18.9833	0.55566	0.032842	1
418.521	19	0.5674	0.03025	1		418.493	19	0.56728	0.031526	1		418.703	19	0.56118	0.031617	1		418.382	19	0.5562	0.032981	1
418.859	19.0167	0.56789	0.030334	1		418.821	19.0167	0.56779	0.031583	1		419.05	19.0167	0.5617	0.031585	1		418.717	19.0167	0.55674	0.033084	1
419.199	19.0333	0.56843	0.030398	1		419.161	19.0333	0.5683	0.031678	1		419.393	19.0333	0.56224	0.031636	1		419.062	19.0333	0.55734	0.033162	1
419.536	19.05	0.56894	0.030418	1		419.512	19.05	0.56885	0.03176	1		419.728	19.05	0.56276	0.031757	1		419.396	19.05	0.55785	0.033222	1
419.872	19.0667	0.56943	0.030419	1		419.859	19.0667	0.56939	0.031792	1		420.058	19.0667	0.5633	0.03192	1		419.737	19.0667	0.55842	0.033299	1
420.211	19.0833	0.56992	0.030433	1		420.21	19.0833	0.56992	0.031759	1		420.399	19.0833	0.5638	0.032061	1		420.073	19.0833	0.55897	0.033421	1
420.549	19.1	0.57045	0.030459	1		420.537	19.1	0.57042	0.031681	1		420.728	19.1	0.56436	0.032119	1		420.417	19.1	0.55952	0.033573	1
420.894	19.1167	0.57095	0.030452	1		420.88	19.1167	0.57098	0.031603	1		421.081	19.1167	0.56493	0.032078	1		420.753	19.1167	0.56009	0.033711	1
421.236	19.1333	0.57147	0.030389	1		421.211	19.1333	0.5715	0.031554	1		421.421	19.1333	0.56543	0.031993	1		421.104	19.1333	0.56066	0.033806	1
421.579	19.15	0.57197	0.030307	1		421.555	19.15	0.57201	0.031526	1		421.758	19.15	0.56597	0.031945	1		421.443	19.15	0.56122	0.033838	1
421.919	19.1667	0.57248	0.030256	1		421.891	19.1667	0.57253	0.031502	1		422.102	19.1667	0.56647	0.031993	1		421.798	19.1667	0.56179	0.033829	1
422.255	19.1833	0.57297	0.03025	1		422.236	19.1833	0.57309	0.031491	1		422.428	19.1833	0.56704	0.032137	1		422.125	19.1833	0.56236	0.033856	1
422.592	19.2	0.57348	0.030267	1		422.578	19.2	0.57359	0.031502	1		422.767	19.2	0.56756	0.032345	1		422.461	19.2	0.56291	0.03399	1
422.933	19.2167	0.57399	0.030262	1		422.916	19.2167	0.5741	0.031551	1		423.106	19.2167	0.5681	0.032586	1		422.799	19.2167	0.56346	0.034265	1
423.276	19.2333	0.5745	0.030217	1		423.243	19.2333	0.57464	0.031651	1		423.455	19.2333	0.56863	0.032826	1		423.129	19.2333	0.56404	0.03463	1
423.618	19.25	0.575	0.030177	1		423.601	19.25	0.57518	0.031776	1		423.796	19.25	0.56921	0.033035	1		423.482	19.25	0.56462	0.034973	1
423.949	19.2667	0.5755	0.030211	1		423.934	19.2667	0.57569	0.031905	1		424.126	19.2667	0.56975	0.033174	1		423.816	19.2667	0.56522	0.035196	1
424.282	19.2833	0.57598	0.030339	1		424.27	19.2833	0.57624	0.032035	1		424.473	19.2833	0.57031	0.033228	1		424.152	19.2833	0.56582	0.035258	1
424.633	19.3	0.5765	0.030511	1		424.611	19.3	0.57675	0.03212	1		424.825	19.3	0.57087	0.033196	1		424.508	19.3	0.56639	0.035193	1
424.956	19.3167	0.57701	0.030626	1		424.94	19.3167	0.5773	0.032106	1		425.15	19.3167	0.57141	0.033073	1		424.842	19.3167	0.567	0.03508	1
425.295	19.3333	0.57753	0.0306	1		425.293	19.3333	0.57788	0.031993	1		425.489	19.3333	0.57198	0.032866	1		425.167	19.3333	0.56756	0.034989	1
425.639	19.35	0.57806	0.030446	1		425.63	19.35	0.57837	0.031835	1		425.837	19.35	0.57253	0.032627	1		425.511	19.35	0.56814	0.034941	1
425.975	19.3667	0.57856	0.030263	1		425.969	19.3667	0.57891	0.031714	1		426.168	19.3667	0.57306	0.032422	1		425.85	19.3667	0.56873	0.034935	1
426.315	19.3833	0.57904	0.030144	1		426.308	19.3833	0.57942	0.031678	1		426.499	19.3833	0.57359	0.032301	1		426.205	19.3833	0.56933	0.034968	1
426.651	19.4	0.57953	0.030109	1		426.649	19.4	0.57995	0.031684	1		426.84	19.4	0.57412	0.032287	1		426.521	19.4	0.56988	0.035022	1
426.994	19.4167	0.58005	0.030102	1		426.988	19.4167	0.58048	0.031665	1		427.173	19.4167	0.57467	0.032356	1		426.866	19.4167	0.57047	0.035071	1
427.336	19.4333	0.58057	0.030055	1		427.323	19.4333	0.58103	0.031609	1		427.525	19.4333	0.5752	0.032461	1		427.2	19.4333	0.57107	0.03509	1
427.669	19.45	0.58106	0.029964	1		427.675	19.45	0.58154	0.031529	1		427.86	19.45	0.57574	0.03256	1		427.542	19.45	0.57166	0.035062	1
428.005	19.4667	0.58155	0.029878	1		428.003	19.4667	0.58206	0.031462	1		428.196	19.4667	0.57629	0.032616	1		427.879	19.4667	0.57224	0.035014	1
428.332	19.4833	0.58204	0.029862	1		428.343	19.4833	0.58259	0.031436	1		428.532	19.4833	0.57684	0.032629	1		428.217	19.4833	0.57281	0.035	1
428.675	19.5	0.58255	0.029925	1		428.682	19.5	0.58311	0.031444	1		428.877	19.5	0.5774	0.03266	1		428.549	19.5	0.57339	0.035047	1
429.012	19.5167	0.58303	0.030043	1		429.035	19.5167	0.58363	0.031476	1		429.209	19.5167	0.57792	0.032776	1		428.882	19.5167	0.57399	0.035148	1
429.36	19.5333	0.58356	0.030165	1		429.362	19.5333	0.58416	0.031523	1		429.539	19.5333	0.57844	0.032968	1		429.231	19.5333	0.57457	0.035266	1
429.693	19.55	0.58403	0.030223	1		429.696	19.55	0.58467	0.031577	1		429.884	19.55	0.57902	0.033168	1		429.562	19.55	0.57515	0.035352	1
430.025	19.5667	0.58456	0.030175	1		430.034	19.5667	0.58522	0.031637	1		430.223	19.5667	0.57961	0.033306	1		429.904	19.5667	0.57576	0.035369	1
430.369	19.5833	0.58508	0.030024	1		430.376	19.5833	0.58574	0.031692	1		430.552	19.5833	0.58013	0.03337	1		430.236	19.5833	0.57635	0.035279	1
430.698	19.6	0.58556	0.029843	1		430.723	19.6	0.58625	0.031701	1		430.898	19.6	0.58069	0.033388	1		430.584	19.6	0.57692	0.035059	1
431.039	19.6167	0.58606	0.029725	1		431.058	19.6167	0.58681	0.031639	1		431.227	19.6167	0.58123	0.033396	1		430.917	19.6167	0.57754	0.034739	1
431.362	19.6333	0.58653	0.029736	1		431.397	19.6333	0.58735	0.03153	1		431.571	19.6333	0.58183	0.033417	1		431.254	19.6333	0.5781	0.03439	1
431.701	19.65	0.58704	0.029862	1		431.735	19.65	0.58785	0.031441	1		431.902	19.65	0.58236	0.033451	1		431.591	19.65	0.57866	0.034086	1
432.044	19.6667	0.58753	0.030029	1		432.078	19.6667	0.58836	0.031435	1		432.242	19.6667	0.5829	0.033502	1		431.927	19.6667	0.57922	0.033868	1
432.384	19.6833	0.58804	0.030153	1		432.412	19.6833	0.58888	0.031521	1		432.594	19.6833	0.58349	0.033556	1		432.282	19.6833	0.57979	0.03372	1
432.724	19.7	0.58855	0.030189	1		432.753	19.7	0.58942	0.031648	1		432.917	19.7	0.58403	0.033573	1		432.606	19.7	0.58035	0.03355	1
433.059	19.7167	0.58907	0.030161	1		433.092	19.7167	0.58996	0.031745	1		433.258	19.7167	0.5846	0.033528	1		432.944	19.7167	0.5809	0.033291	1
433.393	19.7333	0.58955	0.030111	1		433.422	19.7333	0.59046	0.031781	1		433.592	19.7333	0.58517	0.033464	1		433.293	19.7333	0.58149	0.032973	1
433.734	19.75	0.59005	0.030074	1		433.775	19.75	0.59103	0.031773	1		433.932	19.75	0.58572	0.033432	1		433.63	19.75	0.58201	0.03267	1
434.072	19.7667	0.59056	0.030071	1		434.112	19.7667	0.59154	0.031762	1		434.267	19.7667	0.58625	0.033441	1		433.966	19.7667	0.58253	0.032455	1
434.412	19.7833	0.59106	0.030083	1		434.446	19.7833	0.59207	0.031767	1		434.606	19.7833	0.58684	0.033475	1		434.301	19.7833	0.58309	0.032342	1
434.743	19.8	0.59154	0.030069	1		434.785	19.8	0.59259	0.031771	1		434.95	19.8	0.58738	0.033504	1		434.628	19.8	0.58362	0.032283	1
435.074	19.8167	0.59207	0.030005	1		435.127	19.8167	0.59313	0.031751	1		435.28	19.8167	0.58796	0.033517	1		434.971	19.8167	0.58416	0.032236	1
435.406	19.8333	0.59256	0.029891	1		435.466	19.8333	0.59367	0.031679	1		435.622	19.8333	0.5885	0.033535	1		435.317	19.8333	0.58471	0.032226	1
435.759	19.85	0.59307	0.02976	1		435.794	19.85	0.59418	0.031564	1		435.966	19.85	0.58905	0.033581	1		435.644	19.85	0.58522	0.032325	1
436.091	19.8667	0.59354	0.029667	1		436.134	19.8667	0.59471	0.031446	1		436.301	19.8667	0.58963	0.033644	1		435.993	19.8667	0.58576	0.032558	1
436.428	19.8833	0.59404	0.029652	1		436.48	19.8833	0.59525	0.031369	1		436.634	19.8833	0.59017	0.033709	1		436.328	19.8833	0.58629	0.032872	1
436.761	19.9	0.59454	0.029705	1		436.817	19.9	0.59574	0.031361	1		436.971	19.9	0.59075	0.033777	1		436.663	19.9	0.58685	0.033164	1
437.088	19.9167	0.59503	0.029789	1		437.155	19.9167	0.59628	0.031415	1		437.308	19.9167	0.59131	0.033854	1		436.997	19.9167	0.58744	0.033351	1
437.433	19.9333	0.59553	0.029867	1		437.486	19.9333	0.59679	0.031511	1		437.642	19.9333	0.59185	0.033943	1		437.348	19.9333	0.58797	0.033432	1
437.76	19.95	0.59603	0.029918	1		437.825	19.95	0.59734	0.031617	1		437.995	19.95	0.59246	0.034039	1		437.675	19.95	0.58855	0.033468	1
438.102	19.9667	0.59653	0.029945	1		438.169	19.9667	0.59785	0.031699	1		438.324	19.9667	0.59301	0.034143	1		438.007	19.9667	0.58908	0.033485	1
438.451	19.9833	0.59703	0.029955	1		438.487	19.9833	0.59837	0.031735	1		438.653	19.9833	0.59357	0.034224	1		438.338	19.9833	0.58964	0.033422	1
438.769	20	0.59752	0.029955	1		438.828	20	0.59892	0.031715	1		438.989	20	0.59414	0.034251	1		438.685	20	0.59023	0.03321	1
439.127	20.0167	0.59803	0.029934	1		439.176	20.0167	0.59946	0.031662	1		439.332	20.0167	0.59474	0.034219	1		439.032	20.0167	0.59081	0.032865	1
439.46	20.0333	0.59853	0.029887	1		439.517	20.0333	0.59997	0.0316	1		439.68	20.0333	0.59531	0.034134	1		439.349	20.0333	0.59131	0.032495	1
439.79	20.05	0.59902	0.029834	1		439.851	20.05	0.60049	0.031556	1		439.998	20.05	0.59584	0.034044	1		439.688	20.05	0.59186	0.032243	1
440.132	20.0667	0.59953	0.029801	1		440.188	20.0667	0.60103	0.03156	1		440.352	20.0667	0.59644	0.03399	1		440.031	20.0667	0.59237	0.032187	1
440.46	20.0833	0.59999	0.029807	1		440.53	20.0833	0.60155	0.031608	1		440.668	20.0833	0.59698	0.033993	1		440.364	20.0833	0.59292	0.032288	1
440.796	20.1	0.60053	0.029827	1		440.863	20.1	0.60205	0.031666	1		441.024	20.1	0.59757	0.034022	1		440.7	20.1	0.59344	0.032445	1
441.128	20.1167	0.60099	0.029827	1		441.203	20.1167	0.6026	0.031688	1		441.35	20.1167	0.5981	0.034025	1		441.048	20.1167	0.594	0.032577	1
441.463	20.1333	0.60153	0.029787	1		441.546	20.1333	0.60315	0.031638	1		441.696	20.1333	0.59871	0.033981	1		441.381	20.1333	0.59455	0.03263	1
441.81	20.15	0.602	0.02973	1		441.865	20.15	0.60367	0.031518	1		442.031	20.15	0.59928	0.033894	1		441.716	20.15	0.59509	0.032604	1
442.137	20.1667	0.6025	0.029704	1		442.209	20.1667	0.60419	0.031385	1		442.361	20.1667	0.59982	0.033792	1		442.053	20.1667	0.59564	0.032536	1
442.48	20.1833	0.60299	0.029699	1		442.547	20.1833	0.6047	0.031305	1		442.715	20.1833	0.60038	0.033697	1		442.384	20.1833	0.59618	0.032458	1
442.81	20.2	0.60347	0.029683	1		442.882	20.2	0.60522	0.031292	1		443.047	20.2	0.60096	0.033603	1		442.731	20.2	0.5967	0.032404	1
443.158	20.2167	0.60401	0.029606	1		443.226	20.2167	0.60574	0.0313	1		443.381	20.2167	0.60151	0.033475	1		443.069	20.2167	0.59727	0.032387	1
443.483	20.2333	0.60447	0.029457	1		443.565	20.2333	0.60626	0.031284	1		443.725	20.2333	0.60207	0.033321	1		443.394	20.2333	0.59777	0.032396	1
443.829	20.25	0.60498	0.029283	1		443.904	20.25	0.60681	0.031236	1		444.056	20.25	0.60263	0.033192	1		443.742	20.25	0.59833	0.032415	1
444.158	20.2667	0.60545	0.029155	1		444.231	20.2667	0.60731	0.031198	1		444.399	20.2667	0.60315	0.033116	1		444.079	20.2667	0.59889	0.032432	1
444.499	20.2833	0.60594	0.029143	1		444.565	20.2833	0.60783	0.031228	1		444.732	20.2833	0.60373	0.033121	1		444.412	20.2833	0.5994	0.032463	1
444.828	20.3	0.60642	0.029265	1		444.906	20.3	0.60834	0.031353	1		445.065	20.3	0.60428	0.033216	1		444.763	20.3	0.59997	0.032532	1
445.164	20.3167	0.60688	0.029457	1		445.241	20.3167	0.60886	0.031524	1		445.396	20.3167	0.6048	0.03334	1		445.086	20.3167	0.60047	0.032641	1
445.502	20.3333	0.60739	0.029606	1		445.57	20.3333	0.60939	0.031641	1		445.738	20.3333	0.60537	0.033417	1		445.421	20.3333	0.60103	0.032733	1
445.831	20.35	0.60792	0.029648	1		445.916	20.35	0.60993	0.031641	1		446.076	20.35	0.60598	0.03342	1		445.768	20.35	0.6016	0.03277	1
446.169	20.3667	0.60841	0.029581	1		446.261	20.3667	0.61048	0.031536	1		446.424	20.3667	0.6065	0.033332	1		446.125	20.3667	0.60215	0.032758	1
446.505	20.3833	0.60886	0.029446	1		446.588	20.3833	0.61098	0.031398	1		446.762	20.3833	0.60704	0.033166	1		446.439	20.3833	0.60266	0.032727	1
446.842	20.4	0.60939	0.029303	1		446.926	20.4	0.6115	0.03129	1		447.097	20.4	0.60761	0.032972	1		446.784	20.4	0.60323	0.032721	1
447.181	20.4167	0.60987	0.029174	1		447.256	20.4167	0.61201	0.031231	1		447.438	20.4167	0.60818	0.032794	1		447.107	20.4167	0.60376	0.032726	1
447.518	20.4333	0.61034	0.029086	1		447.612	20.4333	0.61256	0.031205	1		447.772	20.4333	0.60869	0.032695	1		447.45	20.4333	0.60432	0.032682	1
447.853	20.45	0.61084	0.029101	1		447.938	20.45	0.61306	0.031181	1		448.107	20.45	0.60924	0.032726	1		447.786	20.45	0.60487	0.032557	1
448.185	20.4667	0.6113	0.029249	1		448.281	20.4667	0.61358	0.031152	1		448.45	20.4667	0.60975	0.032873	1		448.116	20.4667	0.60541	0.032372	1
448.528	20.4833	0.61178	0.029456	1		448.615	20.4833	0.61411	0.03113	1		448.789	20.4833	0.61035	0.033054	1		448.461	20.4833	0.60595	0.032166	1
448.857	20.5	0.61229	0.02962	1		448.947	20.5	0.61463	0.031136	1		449.125	20.5	0.61088	0.033199	1		448.794	20.5	0.60646	0.031975	1
449.192	20.5167	0.61281	0.029666	1		449.286	20.5167	0.61513	0.031178	1		449.46	20.5167	0.61145	0.033278	1		449.125	20.5167	0.60702	0.031822	1
449.526	20.5333	0.61329	0.029593	1		449.616	20.5333	0.61566	0.031249	1		449.81	20.5333	0.61199	0.033308	1		449.464	20.5333	0.60754	0.031704	1
449.866	20.55	0.61378	0.029507	1		449.961	20.55	0.61618	0.031332	1		450.148	20.55	0.61256	0.033346	1		449.799	20.55	0.60806	0.031632	1
450.202	20.5667	0.61429	0.029517	1		450.311	20.5667	0.61671	0.03141	1		450.481	20.5667	0.61311	0.033459	1		450.134	20.5667	0.60859	0.031627	1
450.518	20.5833	0.61473	0.029628	1		450.636	20.5833	0.61723	0.031478	1		450.818	20.5833	0.61367	0.033737	1		450.469	20.5833	0.60912	0.031697	1
450.872	20.6	0.61525	0.029763	1		450.968	20.6	0.61774	0.031527	1		451.155	20.6	0.61421	0.034222	1		450.802	20.6	0.60963	0.031822	1
451.208	20.6167	0.61576	0.029821	1		451.307	20.6167	0.61829	0.031528	1		451.484	20.6167	0.61477	0.034777	1		451.149	20.6167	0.61019	0.031962	1
451.542	20.6333	0.61626	0.029745	1		451.648	20.6333	0.61881	0.031466	1		451.831	20.6333	0.61535	0.035147	1		451.475	20.6333	0.61069	0.032071	1
451.873	20.65	0.61676	0.029588	1		451.975	20.65	0.61934	0.031351	1		452.166	20.65	0.61603	0.035163	1		451.815	20.65	0.61125	0.032109	1
452.213	20.6667	0.61726	0.029465	1		452.322	20.6667	0.61985	0.031232	1		452.491	20.6667	0.61661	0.034834	1		452.153	20.6667	0.61179	0.032066	1
452.542	20.6833	0.6177	0.029436	1		452.659	20.6833	0.62038	0.031179	1		452.841	20.6833	0.61713	0.034347	1		452.488	20.6833	0.61232	0.031971	1
452.878	20.7	0.61822	0.029492	1		452.993	20.7	0.62089	0.031212	1		453.191	20.7	0.61773	0.033951	1		452.82	20.7	0.61285	0.03185	1
453.214	20.7167	0.61871	0.029582	1		453.323	20.7167	0.62139	0.031287	1		453.519	20.7167	0.61828	0.033788	1		453.155	20.7167	0.61337	0.031728	1
453.539	20.7333	0.6192	0.029631	1		453.656	20.7333	0.62193	0.03133	1		453.839	20.7333	0.61883	0.033836	1		453.498	20.7333	0.61392	0.031614	1
453.887	20.75	0.6197	0.029612	1		453.995	20.75	0.62247	0.031298	1		454.174	20.75	0.61938	0.033998	1		453.829	20.75	0.61443	0.031509	1
454.23	20.7667	0.62021	0.029554	1		454.326	20.7667	0.62299	0.031215	1		454.509	20.7667	0.61996	0.034182	1		454.166	20.7667	0.61496	0.031423	1
454.552	20.7833	0.62068	0.029484	1		454.651	20.7833	0.62349	0.031161	1		454.852	20.7833	0.62056	0.034338	1		454.503	20.7833	0.61548	0.031364	1
454.88	20.8	0.62117	0.029435	1		454.987	20.8	0.62401	0.031194	1		455.208	20.8	0.62111	0.034473	1		454.839	20.8	0.616	0.031318	1
455.225	20.8167	0.62167	0.029426	1		455.328	20.8167	0.62452	0.03129	1		455.534	20.8167	0.62166	0.034588	1		455.19	20.8167	0.61652	0.031251	1
455.548	20.8333	0.62215	0.029452	1		455.66	20.8333	0.62506	0.031366	1		455.868	20.8333	0.62227	0.034653	1		455.522	20.8333	0.61705	0.031141	1
455.889	20.85	0.62265	0.029497	1		456.013	20.85	0.62558	0.031358	1		456.214	20.85	0.62286	0.03463	1		455.857	20.85	0.61756	0.03099	1
456.223	20.8667	0.62314	0.029553	1		456.343	20.8667	0.62612	0.031268	1		456.556	20.8667	0.62344	0.034544	1		456.192	20.8667	0.61809	0.030829	1
456.563	20.8833	0.62364	0.029615	1		456.669	20.8833	0.62663	0.031173	1		456.894	20.8833	0.62401	0.034515	1		456.521	20.8833	0.61859	0.030726	1
456.898	20.9	0.62412	0.029657	1		456.999	20.9	0.62714	0.031141	1		457.216	20.9	0.62456	0.034639	1		456.869	20.9	0.6191	0.030715	1
457.237	20.9167	0.62461	0.029649	1		457.344	20.9167	0.62764	0.031176	1		457.551	20.9167	0.62512	0.034896	1		457.199	20.9167	0.61959	0.030798	1
457.586	20.9333	0.62513	0.029584	1		457.668	20.9333	0.62818	0.031224	1		457.894	20.9333	0.62573	0.035195	1		457.527	20.9333	0.62014	0.030962	1
457.918	20.95	0.62562	0.029487	1		458.015	20.95	0.62871	0.031246	1		458.236	20.95	0.62633	0.035442	1		457.864	20.95	0.62064	0.031189	1
458.244	20.9667	0.62609	0.029392	1		458.348	20.9667	0.62923	0.031258	1		458.576	20.9667	0.6269	0.035597	1		458.2	20.9667	0.62115	0.031465	1
458.577	20.9833	0.62658	0.029324	1		458.686	20.9833	0.62973	0.031291	1		458.91	20.9833	0.62752	0.035698	1		458.533	20.9833	0.62167	0.031749	1
458.923	21	0.62708	0.029292	1		459.02	21	0.63025	0.031349	1		459.235	21	0.62811	0.035799	1		458.865	21	0.62221	0.03197	1
459.244	21.0167	0.62757	0.029289	1		459.343	21.0167	0.6308	0.031399	1		459.567	21.0167	0.6287	0.035906	1		459.207	21.0167	0.62277	0.032059	1
459.581	21.0333	0.62804	0.029317	1		459.687	21.0333	0.63132	0.031403	1		459.915	21.0333	0.62929	0.035994	1		459.544	21.0333	0.62331	0.032017	1
459.913	21.05	0.62854	0.029394	1		460.022	21.05	0.63183	0.031352	1		460.245	21.05	0.62991	0.03603	1		459.879	21.05	0.62383	0.031902	1
460.252	21.0667	0.62903	0.029502	1		460.353	21.0667	0.63236	0.031255	1		460.59	21.0667	0.63051	0.035992	1		460.214	21.0667	0.62435	0.031771	1
460.582	21.0833	0.62951	0.02958	1		460.698	21.0833	0.63288	0.031144	1		460.93	21.0833	0.63112	0.035911	1		460.558	21.0833	0.62488	0.031653	1
460.927	21.1	0.63002	0.029595	1		461.044	21.1	0.63342	0.031054	1		461.258	21.1	0.63171	0.035846	1		460.895	21.1	0.62543	0.031563	1
461.261	21.1167	0.63053	0.029546	1		461.358	21.1167	0.6339	0.031024	1		461.603	21.1167	0.63228	0.035816	1		461.215	21.1167	0.62594	0.031514	1
461.595	21.1333	0.63099	0.029459	1		461.694	21.1333	0.63442	0.031045	1		461.928	21.1333	0.6329	0.035793	1		461.551	21.1333	0.62645	0.031533	1
461.93	21.15	0.6315	0.029382	1		462.025	21.15	0.63494	0.031103	1		462.273	21.15	0.6335	0.035756	1		461.892	21.15	0.62699	0.031653	1
462.255	21.1667	0.63199	0.029346	1		462.365	21.1667	0.63549	0.031186	1		462.614	21.1667	0.6341	0.035683	1		462.225	21.1667	0.62751	0.031861	1
462.598	21.1833	0.63246	0.029345	1		462.701	21.1833	0.63596	0.03128	1		462.936	21.1833	0.63466	0.035584	1		462.561	21.1833	0.62802	0.032105	1
462.931	21.2	0.63297	0.029356	1		463.028	21.2	0.63649	0.03135	1		463.282	21.2	0.6353	0.035494	1		462.898	21.2	0.62859	0.032336	1
463.267	21.2167	0.63344	0.029371	1		463.374	21.2167	0.63703	0.031346	1		463.615	21.2167	0.63586	0.035422	1		463.23	21.2167	0.62912	0.032529	1
463.601	21.2333	0.63395	0.029372	1		463.705	21.2333	0.63758	0.031271	1		463.942	21.2333	0.63645	0.035381	1		463.572	21.2333	0.62967	0.03271	1
463.934	21.25	0.63442	0.029357	1		464.047	21.25	0.63808	0.031176	1		464.292	21.25	0.63706	0.035397	1		463.908	21.25	0.63022	0.032941	1
464.269	21.2667	0.63493	0.029349	1		464.377	21.2667	0.63856	0.031128	1		464.621	21.2667	0.63762	0.035445	1		464.245	21.2667	0.63074	0.033249	1
464.598	21.2833	0.63541	0.029355	1		464.716	21.2833	0.63912	0.031141	1		464.957	21.2833	0.63821	0.035448	1		464.566	21.2833	0.63131	0.033585	1
464.939	21.3	0.63588	0.029346	1		465.051	21.3	0.63964	0.031178	1		465.302	21.3	0.63884	0.035355	1		464.914	21.3	0.63189	0.033904	1
465.274	21.3167	0.63638	0.029289	1		465.375	21.3167	0.64015	0.031192	1		465.649	21.3167	0.63941	0.035187	1		465.246	21.3167	0.63246	0.034202	1
465.6	21.3333	0.63689	0.029172	1		465.711	21.3333	0.64067	0.031165	1		465.96	21.3333	0.64001	0.035055	1		465.577	21.3333	0.63302	0.034493	1
465.938	21.35	0.63736	0.029043	1		466.054	21.35	0.64118	0.031117	1		466.297	21.35	0.64057	0.035131	1		465.901	21.35	0.63357	0.034772	1
466.273	21.3667	0.63785	0.028993	1		466.394	21.3667	0.64173	0.031068	1		466.636	21.3667	0.64113	0.035491	1		466.251	21.3667	0.63419	0.034984	1
466.603	21.3833	0.63831	0.029062	1		466.731	21.3833	0.64221	0.031064	1		466.975	21.3833	0.64171	0.036044	1		466.583	21.3833	0.63478	0.035117	1
466.929	21.4	0.63878	0.029194	1		467.058	21.4	0.64275	0.031122	1		467.308	21.4	0.64235	0.036624	1		466.916	21.4	0.63538	0.035232	1
467.282	21.4167	0.63931	0.029293	1		467.39	21.4167	0.64324	0.0312	1		467.644	21.4167	0.64298	0.037076	1		467.246	21.4167	0.63592	0.035439	1
467.599	21.4333	0.63979	0.029313	1		467.72	21.4333	0.64379	0.031223	1		467.988	21.4333	0.64359	0.037326	1		467.585	21.4333	0.63652	0.035809	1
467.943	21.45	0.64029	0.029276	1		468.06	21.45	0.64432	0.031142	1		468.312	21.45	0.64422	0.037384	1		467.92	21.45	0.63712	0.036282	1
468.28	21.4667	0.64075	0.029248	1		468.397	21.4667	0.64483	0.030999	1		468.66	21.4667	0.64485	0.037301	1		468.26	21.4667	0.63772	0.036733	1
468.61	21.4833	0.64125	0.029263	1		468.737	21.4833	0.64536	0.030888	1		468.989	21.4833	0.64548	0.037153	1		468.599	21.4833	0.63838	0.037062	1
468.939	21.5	0.64173	0.029289	1		469.059	21.5	0.64583	0.030885	1		469.328	21.5	0.64609	0.037059	1		468.925	21.5	0.63897	0.037276	1
469.284	21.5167	0.64223	0.029305	1		469.398	21.5167	0.64636	0.030963	1		469.659	21.5167	0.6467	0.037153	1		469.262	21.5167	0.63962	0.037464	1
469.624	21.5333	0.64272	0.029313	1		469.734	21.5333	0.64686	0.031031	1		469.991	21.5333	0.64729	0.037481	1		469.586	21.5333	0.64021	0.037751	1
469.943	21.55	0.64319	0.029337	1		470.07	21.55	0.64742	0.031014	1		470.333	21.55	0.64791	0.037973	1		469.942	21.55	0.64084	0.038203	1
470.287	21.5667	0.64368	0.029377	1		470.398	21.5667	0.64792	0.030925	1		470.674	21.5667	0.64858	0.038528	1		470.271	21.5667	0.64147	0.038786	1
470.627	21.5833	0.64418	0.029406	1		470.735	21.5833	0.64844	0.03086	1		471.018	21.5833	0.64923	0.039077	1		470.596	21.5833	0.64215	0.03945	1
470.963	21.6	0.64467	0.029391	1		471.075	21.6	0.64893	0.03089	1		471.346	21.6	0.64986	0.039622	1		470.934	21.6	0.64281	0.040142	1
471.299	21.6167	0.64517	0.029321	1		471.408	21.6167	0.64944	0.031016	1		471.681	21.6167	0.65054	0.040197	1		471.269	21.6167	0.64346	0.040785	1
471.631	21.6333	0.64565	0.029238	1		471.744	21.6333	0.64999	0.031164	1		472.016	21.6333	0.65121	0.040795	1		471.604	21.6333	0.64415	0.041283	1
471.962	21.65	0.64615	0.029191	1		472.078	21.65	0.65048	0.031242	1		472.351	21.65	0.65189	0.041364	1		471.941	21.65	0.64489	0.041575	1
472.292	21.6667	0.64661	0.029197	1		472.423	21.6667	0.65103	0.031221	1		472.7	21.6667	0.65261	0.041874	1		472.279	21.6667	0.64558	0.04172	1
472.622	21.6833	0.6471	0.02923	1		472.75	21.6833	0.65155	0.031135	1		473.033	21.6833	0.65329	0.042343	1		472.607	21.6833	0.64626	0.041921	1
472.955	21.7	0.64761	0.029265	1		473.086	21.7	0.65205	0.031038	1		473.362	21.7	0.65401	0.04282	1		472.959	21.7	0.64694	0.04241	1
473.3	21.7167	0.64809	0.029308	1		473.416	21.7167	0.65257	0.030978	1		473.698	21.7167	0.65472	0.043367	1		473.281	21.7167	0.64764	0.043323	1
473.632	21.7333	0.64856	0.029354	1		473.756	21.7333	0.6531	0.030992	1		474.041	21.7333	0.65545	0.044004	1		473.62	21.7333	0.64837	0.044549	1
473.971	21.75	0.64904	0.029391	1		474.078	21.75	0.65359	0.031061	1		474.362	21.75	0.65616	0.044693	1		473.955	21.75	0.64905	0.045641	1
474.315	21.7667	0.64957	0.029394	1		474.422	21.7667	0.65412	0.03113	1		474.7	21.7667	0.65695	0.045393	1		474.29	21.7667	0.64988	0.046083	1
474.654	21.7833	0.65005	0.029346	1		474.76	21.7833	0.65463	0.031143	1		475.03	21.7833	0.6577	0.046107	1		474.622	21.7833	0.65083	0.045657	1
474.982	21.8	0.65053	0.029257	1		475.094	21.8	0.65518	0.031057	1		475.374	21.8	0.65848	0.046876	1		474.955	21.8	0.65154	0.044612	1
475.314	21.8167	0.65101	0.02917	1		475.435	21.8167	0.65569	0.030916	1		475.693	21.8167	0.65923	0.047769	1		475.3	21.8167	0.65221	0.043564	1
475.654	21.8333	0.65153	0.029116	1		475.761	21.8333	0.65621	0.030825	1		476.037	21.8333	0.66006	0.048851	1		475.625	21.8333	0.6529	0.043118	1
475.976	21.85	0.65197	0.029101	1		476.098	21.85	0.65668	0.03083	1		476.378	21.85	0.66086	0.050109	1		475.965	21.85	0.65357	0.043469	1
476.312	21.8667	0.65247	0.029106	1		476.446	21.8667	0.6572	0.030904	1		476.722	21.8667	0.66168	0.051457	1		476.296	21.8667	0.65431	0.044418	1
476.648	21.8833	0.65295	0.029102	1		476.779	21.8833	0.65776	0.030975	1		477.052	21.8833	0.66259	0.052801	1		476.635	21.8833	0.65507	0.045704	1
476.991	21.9	0.65346	0.029068	1		477.108	21.9	0.65825	0.030994	1		477.392	21.9	0.66349	0.054059	1		476.956	21.9	0.65583	0.047128	1
477.326	21.9167	0.65393	0.02901	1		477.434	21.9167	0.65877	0.030967	1		477.71	21.9167	0.66438	0.055206	1		477.304	21.9167	0.65662	0.048671	1
477.643	21.9333	0.6544	0.028983	1		477.77	21.9333	0.65929	0.03095	1		478.052	21.9333	0.66534	0.056291	1		477.634	21.9333	0.65747	0.050541	1
477.983	21.95	0.65491	0.029017	1		478.097	21.95	0.6598	0.030978	1		478.39	21.95	0.66626	0.057371	1		477.976	21.95	0.6583	0.053028	1
478.315	21.9667	0.65535	0.029102	1		478.436	21.9667	0.66032	0.031026	1		478.725	21.9667	0.66723	0.058499	1		478.309	21.9667	0.65912	0.056305	1
478.658	21.9833	0.65588	0.0292	1		478.763	21.9833	0.66082	0.031069	1		479.072	21.9833	0.66823	0.059747	1		478.653	21.9833	0.66006	0.060153	1
478.982	22	0.65635	0.029261	1		479.102	22	0.66137	0.031066	1		479.406	22	0.6692	0.061193	1		478.993	22	0.66107	0.063983	1
479.309	22.0167	0.65683	0.029245	1		479.427	22.0167	0.66186	0.030991	1		479.755	22.0167	0.67024	0.062885	1		479.322	22.0167	0.66235	0.067155	1
479.653	22.0333	0.65734	0.029142	1		479.762	22.0333	0.66241	0.030854	1		480.073	22.0333	0.67128	0.064793	1		479.651	22.0333	0.66347	0.06941	1
479.985	22.05	0.65782	0.029012	1		480.106	22.05	0.6629	0.030702	1		480.413	22.05	0.67236	0.066793	1		479.989	22.05	0.66467	0.071086	1
480.311	22.0667	0.65831	0.02892	1		480.44	22.0667	0.66343	0.030607	1		480.746	22.0667	0.67354	0.068729	1		480.326	22.0667	0.66585	0.072913	1
480.657	22.0833	0.65876	0.02892	1		480.772	22.0833	0.66391	0.03062	1		481.092	22.0833	0.67468	0.070456	1		480.66	22.0833	0.66703	0.075597	1
480.977	22.1	0.65925	0.028995	1		481.111	22.1	0.66442	0.030748	1		481.418	22.1	0.67588	0.071877	1		480.995	22.1	0.66823	0.079212	1
481.33	22.1167	0.65974	0.02907	1		481.438	22.1167	0.66494	0.030926	1		481.759	22.1167	0.67712	0.07303	1		481.322	22.1167	0.66948	0.083009	1
481.659	22.1333	0.66024	0.02911	1		481.782	22.1333	0.66545	0.031061	1		482.094	22.1333	0.67836	0.074087	1		481.674	22.1333	0.67104	0.085957	1
481.993	22.15	0.66072	0.029134	1		482.117	22.15	0.66599	0.031085	1		482.437	22.15	0.67956	0.075269	1		482.003	22.15	0.67279	0.087579	1
482.317	22.1667	0.66118	0.029173	1		482.441	22.1667	0.66651	0.031022	1		482.772	22.1667	0.6808	0.076788	1		482.328	22.1667	0.67414	0.088408	1
482.649	22.1833	0.66167	0.029235	1		482.786	22.1833	0.66703	0.030958	1		483.104	22.1833	0.68211	0.07873	1		482.676	22.1833	0.67553	0.089675	1
482.997	22.2	0.66218	0.029299	1		483.121	22.2	0.66751	0.030941	1		483.44	22.2	0.68342	0.08106	1		482.993	22.2	0.67689	0.092564	1
483.333	22.2167	0.66265	0.029331	1		483.434	22.2167	0.66803	0.030968	1		483.775	22.2167	0.68479	0.083594	1		483.335	22.2167	0.67846	0.09756	1
483.651	22.2333	0.66315	0.029338	1		483.786	22.2333	0.66859	0.030994	1		484.102	22.2333	0.68614	0.085984	1		483.67	22.2333	0.68007	0.10455	1
484.005	22.25	0.66365	0.02934	1		484.115	22.25	0.66907	0.030971	1		484.452	22.25	0.68768	0.087929	1		484.011	22.25	0.68189	0.11315	1
484.322	22.2667	0.66411	0.02932	1		484.449	22.2667	0.6696	0.030908	1		484.795	22.2667	0.68927	0.089413	1		484.35	22.2667	0.68369	0.12249	1
484.673	22.2833	0.66462	0.029271	1		484.782	22.2833	0.67012	0.030851	1		485.131	22.2833	0.69068	0.090754	1		484.684	22.2833	0.6858	0.13107	1
485.019	22.3	0.66514	0.029234	1		485.113	22.3	0.67061	0.03082	1		485.455	22.3	0.69217	0.092473	1		485.027	22.3	0.68828	0.13723	1
485.327	22.3167	0.66557	0.029255	1		485.439	22.3167	0.67114	0.030809	1		485.796	22.3167	0.69371	0.095004	1		485.353	22.3167	0.69092	0.14004	1
485.658	22.3333	0.66607	0.029354	1		485.788	22.3333	0.67166	0.030817	1		486.133	22.3333	0.69527	0.098367	1		485.699	22.3333	0.69332	0.13971	1
485.992	22.35	0.66655	0.0295	1		486.115	22.35	0.67215	0.030839	1		486.462	22.35	0.6969	0.1022	1		486.025	22.35	0.69548	0.13737	1
486.334	22.3667	0.66706	0.029595	1		486.457	22.3667	0.67269	0.030867	1		486.802	22.3667	0.69869	0.10601	1		486.365	22.3667	0.69786	0.13439	1
486.677	22.3833	0.66756	0.029571	1		486.781	22.3833	0.67319	0.03092	1		487.153	22.3833	0.70052	0.10934	1		486.714	22.3833	0.70004	0.13151	1
487.009	22.4	0.66807	0.029454	1		487.121	22.4	0.67372	0.030981	1		487.491	22.4	0.7024	0.11201	1		487.051	22.4	0.70205	0.12894	1
487.34	22.4167	0.66853	0.029306	1		487.439	22.4167	0.6742	0.031012	1		487.825	22.4167	0.70431	0.11422	1		487.389	22.4167	0.70439	0.1272	1
487.674	22.4333	0.66903	0.029187	1		487.788	22.4333	0.67476	0.03101	1		488.162	22.4333	0.70622	0.11641	1		487.728	22.4333	0.70647	0.12747	1
488.006	22.45	0.66952	0.029137	1		488.129	22.45	0.67528	0.031	1		488.488	22.45	0.70815	0.11893	1		488.057	22.45	0.70832	0.1312	1
488.353	22.4667	0.66999	0.02914	1		488.459	22.4667	0.67575	0.031005	1		488.834	22.4667	0.71006	0.12181	1		488.4	22.4667	0.71029	0.13918	1
488.681	22.4833	0.67047	0.029154	1		488.794	22.4833	0.67629	0.031034	1		489.169	22.4833	0.71217	0.12479	1		488.736	22.4833	0.71249	0.15078	1
489.009	22.5	0.67098	0.02917	1		489.12	22.5	0.67682	0.031092	1		489.502	22.5	0.71434	0.1276	1		489.068	22.5	0.71526	0.16377	1
489.34	22.5167	0.67147	0.029205	1		489.454	22.5167	0.67733	0.031147	1		489.85	22.5167	0.71649	0.13024	1		489.395	22.5167	0.71812	0.17576	1
489.671	22.5333	0.67192	0.029265	1		489.791	22.5333	0.67783	0.031183	1		490.195	22.5333	0.71866	0.13297	1		489.753	22.5333	0.72157	0.18569	1
490.012	22.55	0.67241	0.029334	1		490.135	22.55	0.67839	0.031229	1		490.517	22.55	0.72083	0.13611	1		490.091	22.55	0.7246	0.19427	1
490.348	22.5667	0.67293	0.029372	1		490.476	22.5667	0.67889	0.031341	1		490.862	22.5667	0.72314	0.13977	1		490.423	22.5667	0.72783	0.20329	1
490.687	22.5833	0.67342	0.029324	1		490.793	22.5833	0.67941	0.031597	1		491.198	22.5833	0.72549	0.14374	1		490.762	22.5833	0.73107	0.21434	1
491.017	22.6	0.67389	0.029172	1		491.12	22.6	0.67991	0.032054	1		491.544	22.6	0.72792	0.14766	1		491.113	22.6	0.73474	0.22798	1
491.356	22.6167	0.6744	0.028967	1		491.462	22.6167	0.68046	0.032709	1		491.884	22.6167	0.73045	0.15113	1		491.446	22.6167	0.73853	0.24316	1
491.682	22.6333	0.67488	0.028793	1		491.804	22.6333	0.68101	0.033459	1		492.216	22.6333	0.733	0.15381	1		491.785	22.6333	0.74266	0.258	1
492.004	22.65	0.67534	0.028711	1		492.123	22.65	0.68156	0.034066	1		492.556	22.65	0.73565	0.15566	1		492.119	22.65	0.74755	0.27077	1
492.34	22.6667	0.67581	0.02874	1		492.461	22.6667	0.68213	0.034267	1		492.898	22.6667	0.73834	0.15706	1		492.473	22.6667	0.75219	0.27991	1
492.675	22.6833	0.67629	0.028836	1		492.791	22.6833	0.68282	0.033949	1		493.238	22.6833	0.7409	0.15873	1		492.798	22.6833	0.75667	0.28383	1
493.014	22.7	0.67678	0.028916	1		493.13	22.7	0.68336	0.033223	1		493.57	22.7	0.74343	0.16125	1		493.131	22.7	0.76197	0.28144	1
493.351	22.7167	0.67727	0.028947	1		493.467	22.7167	0.68387	0.032365	1		493.916	22.7167	0.7461	0.1646	1		493.485	22.7167	0.76711	0.27339	1
493.681	22.7333	0.67776	0.028963	1		493.796	22.7333	0.68439	0.031647	1		494.247	22.7333	0.7489	0.16814	1		493.818	22.7333	0.77175	0.2627	1
494.008	22.75	0.67822	0.028999	1		494.133	22.75	0.68491	0.031184	1		494.603	22.75	0.75184	0.17096	1		494.168	22.75	0.77549	0.25408	1
494.331	22.7667	0.67869	0.029041	1		494.465	22.7667	0.68544	0.030927	1		494.928	22.7667	0.75475	0.17255	1		494.506	22.7667	0.77916	0.25146	1
494.672	22.7833	0.6792	0.029035	1		494.802	22.7833	0.68593	0.030784	1		495.278	22.7833	0.75768	0.17308	1		494.84	22.7833	0.78318	0.25537	1
495.012	22.8	0.67969	0.02895	1		495.136	22.8	0.68644	0.0307	1		495.601	22.8	0.76059	0.17337	1		495.18	22.8	0.7873	0.26292	1
495.346	22.8167	0.68018	0.028815	1		495.481	22.8167	0.68698	0.030637	1		495.938	22.8167	0.76341	0.17456	1		495.522	22.8167	0.79214	0.27015	1
495.679	22.8333	0.68064	0.028717	1		495.811	22.8333	0.68745	0.030576	1		496.283	22.8333	0.76622	0.17767	1		495.863	22.8333	0.79708	0.27457	1
496.021	22.85	0.68112	0.028722	1		496.152	22.85	0.68798	0.030535	1		496.61	22.85	0.76909	0.18321	1		496.208	22.85	0.80158	0.27592	1
496.348	22.8667	0.68158	0.028826	1		496.483	22.8667	0.68849	0.030554	1		496.956	22.8667	0.77213	0.19094	1		496.549	22.8667	0.8061	0.27577	1
496.687	22.8833	0.68208	0.028968	1		496.804	22.8833	0.68898	0.030652	1		497.284	22.8833	0.77535	0.1999	1		496.887	22.8833	0.81072	0.27657	1
497.009	22.9	0.68255	0.029071	1		497.132	22.9	0.6895	0.030789	1		497.627	22.9	0.77879	0.20907	1		497.218	22.9	0.81528	0.28065	1
497.348	22.9167	0.68305	0.029097	1		497.479	22.9167	0.69001	0.030899	1		497.98	22.9167	0.7825	0.21782	1		497.576	22.9167	0.81975	0.28995	1
497.683	22.9333	0.68355	0.029049	1		497.821	22.9333	0.69055	0.03092	1		498.309	22.9333	0.78615	0.22613	1		497.91	22.9333	0.82439	0.30495	1
498.015	22.95	0.68401	0.028985	1		498.146	22.95	0.69107	0.030858	1		498.651	22.95	0.78999	0.23422	1		498.242	22.95	0.8291	0.3228	1
498.347	22.9667	0.68451	0.028951	1		498.477	22.9667	0.69156	0.030765	1		498.988	22.9667	0.79388	0.24162	1		498.587	22.9667	0.83484	0.33746	1
498.68	22.9833	0.68496	0.028953	1		498.817	22.9833	0.69207	0.030699	1		499.316	22.9833	0.79787	0.24661	1		498.924	22.9833	0.84158	0.3423	1
499.017	23	0.68548	0.028965	1		499.158	23	0.6926	0.030702	1		499.661	23	0.80246	0.24706	1		499.264	23	0.84796	0.33348	1
499.345	23.0167	0.68595	0.028947	1		499.493	23.0167	0.6931	0.030751	1		499.993	23.0167	0.80697	0.24184	1		499.611	23.0167	0.85379	0.31238	1
499.673	23.0333	0.68643	0.028883	1		499.811	23.0333	0.69358	0.030793	1		500.336	23.0333	0.81102	0.2319	1		499.942	23.0333	0.85895	0.28488	1
500.008	23.05	0.68691	0.028791	1		500.152	23.05	0.69415	0.030791	1		500.681	23.05	0.81481	0.22007	1		500.286	23.05	0.86287	0.2574	1
500.34	23.0667	0.6874	0.028717	1		500.49	23.0667	0.69464	0.030743	1		501.001	23.0667	0.81809	0.20934	1		500.618	23.0667	0.86644	0.23347	1
500.66	23.0833	0.68786	0.028691	1		500.828	23.0833	0.69516	0.030662	1		501.334	23.0833	0.82123	0.20097	1		500.958	23.0833	0.87036	0.21343	1
500.995	23.1	0.68833	0.028708	1		501.147	23.1	0.69565	0.030586	1		501.67	23.1	0.82457	0.19426	1		501.284	23.1	0.87393	0.19591	1
501.324	23.1167	0.68882	0.02875	1		501.494	23.1167	0.69619	0.03055	1		502.015	23.1167	0.82792	0.18768	1		501.628	23.1167	0.87694	0.18007	1
501.66	23.1333	0.68931	0.028805	1		501.818	23.1333	0.69668	0.030558	1		502.34	23.1333	0.83117	0.18025	1		501.982	23.1333	0.87978	0.16678	1
502.001	23.15	0.68979	0.028866	1		502.144	23.15	0.69718	0.030611	1		502.682	23.15	0.83402	0.17229	1		502.315	23.15	0.88213	0.15734	1
502.331	23.1667	0.69024	0.02893	1		502.482	23.1667	0.69769	0.030702	1		503.015	23.1667	0.83669	0.16485	1		502.635	23.1667	0.88448	0.15187	1
502.664	23.1833	0.69076	0.028992	1		502.824	23.1833	0.69822	0.030792	1		503.347	23.1833	0.83931	0.15867	1		502.963	23.1833	0.8869	0.14877	1
502.997	23.2	0.69123	0.029028	1		503.153	23.2	0.69871	0.030828	1		503.687	23.2	0.84191	0.15379	1		503.298	23.2	0.88948	0.14561	1
503.329	23.2167	0.69171	0.02905	1		503.49	23.2167	0.69926	0.030782	1		504.006	23.2167	0.84444	0.14971	1		503.638	23.2167	0.89224	0.14077	1
503.657	23.2333	0.69221	0.029104	1		503.835	23.2333	0.69976	0.030689	1		504.343	23.2333	0.8469	0.14593	1		503.962	23.2333	0.8946	0.13451	1
503.992	23.25	0.69267	0.02924	1		504.169	23.25	0.70029	0.030609	1		504.679	23.25	0.84929	0.14212	1		504.296	23.25	0.89651	0.12856	1
504.325	23.2667	0.69317	0.029481	1		504.484	23.2667	0.70075	0.030571	1		505.003	23.2667	0.85167	0.13829	1		504.621	23.2667	0.89847	0.12481	1
504.666	23.2833	0.69367	0.029821	1		504.821	23.2833	0.70128	0.030556	1		505.351	23.2833	0.85397	0.13462	1		504.951	23.2833	0.9005	0.12425	1
504.995	23.3	0.69413	0.030254	1		505.172	23.3	0.70181	0.030538	1		505.667	23.3	0.85604	0.13126	1		505.285	23.3	0.90243	0.12623	1
505.32	23.3167	0.69467	0.030793	1		505.495	23.3167	0.70231	0.0305	1		506.003	23.3167	0.85825	0.12819	1		505.603	23.3167	0.90443	0.12869	1
505.656	23.3333	0.69519	0.031565	1		505.819	23.3333	0.70279	0.030465	1		506.329	23.3333	0.86037	0.1252	1		505.935	23.3333	0.90676	0.12901	1
505.994	23.35	0.69572	0.032656	1		506.159	23.35	0.70333	0.030481	1		506.653	23.35	0.86246	0.12201	1		506.272	23.35	0.90933	0.12527	1
506.322	23.3667	0.69617	0.033774	1		506.488	23.3667	0.70382	0.030544	1		506.986	23.3667	0.86447	0.11853	1		506.603	23.3667	0.91162	0.11725	1
506.663	23.3833	0.69673	0.034367	1		506.829	23.3833	0.70432	0.030608	1		507.325	23.3833	0.86644	0.11485	1		506.932	23.3833	0.91337	0.10652	1
507.002	23.4	0.6976	0.034	1		507.163	23.4	0.70486	0.030633	1		507.648	23.4	0.86827	0.11107	1		507.266	23.4	0.91491	0.095319	1
507.32	23.4167	0.69809	0.032704	1		507.488	23.4167	0.70535	0.030595	1		507.988	23.4167	0.87012	0.1073	1		507.58	23.4167	0.91639	0.08534	1
507.65	23.4333	0.69858	0.030998	1		507.828	23.4333	0.70588	0.030506	1		508.32	23.4333	0.87188	0.10369	1		507.919	23.4333	0.91768	0.077168	1
508.001	23.45	0.69904	0.029564	1		508.165	23.45	0.70637	0.030415	1		508.64	23.45	0.87357	0.1005	1		508.248	23.45	0.91882	0.070627	1
508.332	23.4667	0.69951	0.028752	1		508.502	23.4667	0.70688	0.030366	1		508.964	23.4667	0.87518	0.098024	1		508.571	23.4667	0.91996	0.065363	1
508.663	23.4833	0.69996	0.028451	1		508.83	23.4833	0.70738	0.030377	1		509.308	23.4833	0.87671	0.096412	1		508.894	23.4833	0.92098	0.061046	1
508.991	23.5	0.70045	0.028445	1		509.154	23.5	0.70789	0.030436	1		509.652	23.5	0.87833	0.095595	1		509.218	23.5	0.92193	0.05745	1
509.328	23.5167	0.70093	0.028564	1		509.494	23.5167	0.70838	0.030504	1		509.964	23.5167	0.8799	0.095324	1		509.555	23.5167	0.92287	0.054529	1
509.655	23.5333	0.70141	0.028718	1		509.821	23.5333	0.70891	0.030565	1		510.289	23.5333	0.88149	0.095269	1		509.876	23.5333	0.92374	0.052337	1
509.989	23.55	0.70186	0.028877	1		510.159	23.55	0.70942	0.030618	1		510.617	23.55	0.88306	0.095126	1		510.198	23.55	0.92453	0.050858	1
510.313	23.5667	0.70236	0.029006	1		510.491	23.5667	0.70992	0.030662	1		510.955	23.5667	0.88469	0.094731	1		510.532	23.5667	0.92534	0.049945	1
510.665	23.5833	0.70286	0.029074	1		510.827	23.5833	0.71044	0.030707	1		511.286	23.5833	0.8863	0.094103	1		510.852	23.5833	0.92619	0.049382	1
510.999	23.6	0.70335	0.029073	1		511.168	23.6	0.71096	0.030735	1		511.611	23.6	0.88786	0.093396	1		511.198	23.6	0.92705	0.048981	1
511.32	23.6167	0.70381	0.029041	1		511.492	23.6167	0.71145	0.030716	1		511.947	23.6167	0.88932	0.092666	1		511.515	23.6167	0.92782	0.048664	1
511.65	23.6333	0.70431	0.029025	1		511.835	23.6333	0.712	0.030649	1		512.271	23.6333	0.89088	0.091694	1		511.841	23.6333	0.9286	0.048346	1
511.984	23.65	0.70478	0.029016	1		512.172	23.65	0.71249	0.030575	1		512.595	23.65	0.89248	0.090138	1		512.173	23.65	0.92941	0.047826	1
512.332	23.6667	0.70527	0.028991	1		512.502	23.6667	0.713	0.030537	1		512.923	23.6667	0.89404	0.0878	1		512.506	23.6667	0.93026	0.046859	1
512.674	23.6833	0.70577	0.028948	1		512.833	23.6833	0.7135	0.030543	1		513.239	23.6833	0.89545	0.084812	1		512.828	23.6833	0.93109	0.045356	1
512.998	23.7	0.70623	0.028914	1		513.16	23.7	0.714	0.030568	1		513.571	23.7	0.89682	0.081617	1		513.14	23.7	0.9318	0.043521	1
513.333	23.7167	0.70671	0.028902	1		513.496	23.7167	0.71454	0.030571	1		513.896	23.7167	0.89819	0.078688	1		513.468	23.7167	0.93251	0.041674	1
513.667	23.7333	0.70719	0.028898	1		513.831	23.7333	0.71503	0.030545	1		514.235	23.7333	0.89938	0.076269	1		513.806	23.7333	0.93312	0.040003	1
513.992	23.75	0.70769	0.028884	1		514.164	23.75	0.71555	0.030516	1		514.559	23.75	0.90063	0.074332	1		514.132	23.75	0.93381	0.038466	1
514.331	23.7667	0.70818	0.028854	1		514.502	23.7667	0.71605	0.030516	1		514.882	23.7667	0.90186	0.072656	1		514.459	23.7667	0.93447	0.036934	1
514.653	23.7833	0.70863	0.028828	1		514.836	23.7833	0.71656	0.03054	1		515.211	23.7833	0.90308	0.071004	1		514.79	23.7833	0.93507	0.035387	1
514.991	23.8	0.70912	0.028822	1		515.157	23.8	0.71706	0.030549	1		515.534	23.8	0.90428	0.069276	1		515.111	23.8	0.93563	0.03392	1
515.326	23.8167	0.70961	0.028839	1		515.506	23.8167	0.71759	0.030523	1		515.857	23.8167	0.90538	0.067545	1		515.433	23.8167	0.93614	0.032639	1
515.655	23.8333	0.71008	0.028859	1		515.842	23.8333	0.71809	0.030458	1		516.195	23.8333	0.90648	0.065922	1		515.763	23.8333	0.9367	0.031555	1
515.99	23.85	0.71056	0.028861	1		516.155	23.85	0.71859	0.030377	1		516.519	23.85	0.90758	0.064447	1		516.098	23.85	0.93723	0.030588	1
516.311	23.8667	0.71105	0.028839	1		516.495	23.8667	0.71911	0.030338	1		516.845	23.8667	0.90862	0.06312	1		516.427	23.8667	0.9377	0.029672	1
516.641	23.8833	0.71153	0.02879	1		516.826	23.8833	0.71961	0.030383	1		517.178	23.8833	0.90969	0.061964	1		516.762	23.8833	0.93821	0.028828	1
516.979	23.9	0.71201	0.028721	1		517.16	23.9	0.72009	0.030496	1		517.506	23.9	0.91068	0.061061	1		517.083	23.9	0.93867	0.02816	1
517.32	23.9167	0.71248	0.02867	1		517.494	23.9167	0.72061	0.030619	1		517.837	23.9167	0.91167	0.060466	1		517.416	23.9167	0.93912	0.027732	1
517.639	23.9333	0.71297	0.028662	1		517.823	23.9333	0.72113	0.030689	1		518.164	23.9333	0.91267	0.060098	1		517.746	23.9333	0.93955	0.027516	1
517.984	23.95	0.71342	0.028702	1		518.167	23.95	0.72166	0.030657	1		518.49	23.95	0.91366	0.059713	1		518.072	23.95	0.94003	0.027398	1
518.311	23.9667	0.71393	0.028765	1		518.506	23.9667	0.72214	0.030546	1		518.817	23.9667	0.91469	0.059027	1		518.401	23.9667	0.9405	0.027225	1
518.638	23.9833	0.71439	0.028813	1		518.837	23.9833	0.72269	0.030421	1		519.141	23.9833	0.91571	0.057882	1		518.726	23.9833	0.94095	0.02691	1
518.977	24	0.71488	0.028827	1		519.158	24	0.72315	0.030331	1		519.464	24	0.91665	0.056339	1		519.051	24	0.9414	0.026493	1
519.317	24.0167	0.71537	0.028803	1		519.49	24.0167	0.72368	0.030301	1		519.813	24.0167	0.91759	0.054648	1		519.382	24.0167	0.94185	0.026102	1
519.655	24.0333	0.71583	0.028767	1		519.826	24.0333	0.72417	0.030317	1		520.134	24.0333	0.91846	0.053081	1		519.698	24.0333	0.94225	0.025845	1
519.988	24.05	0.71633	0.028727	1		520.175	24.05	0.72468	0.030343	1		520.463	24.05	0.9193	0.051756	1		520.034	24.05	0.94266	0.025744	1
520.319	24.0667	0.71679	0.028686	1		520.501	24.0667	0.72519	0.03035	1		520.793	24.0667	0.92016	0.050615	1		520.367	24.0667	0.94312	0.02575	1
520.655	24.0833	0.71729	0.028649	1		520.839	24.0833	0.72571	0.030344	1		521.125	24.0833	0.92101	0.049528	1		520.696	24.0833	0.94354	0.025797	1
520.984	24.1	0.71775	0.028621	1		521.165	24.1	0.72619	0.030326	1		521.47	24.1	0.92183	0.048403	1		521.031	24.1	0.94398	0.02586	1
521.316	24.1167	0.71822	0.028601	1		521.491	24.1167	0.7267	0.030293	1		521.774	24.1167	0.92263	0.047268	1		521.348	24.1167	0.94439	0.025978	1
521.66	24.1333	0.71871	0.028605	1		521.839	24.1333	0.72722	0.030242	1		522.117	24.1333	0.92339	0.046208	1		521.686	24.1333	0.94484	0.026184	1
521.994	24.15	0.71919	0.028637	1		522.164	24.15	0.72772	0.030204	1		522.442	24.15	0.92414	0.045234	1		522.018	24.15	0.94525	0.026444	1
522.325	24.1667	0.71964	0.028682	1		522.496	24.1667	0.72822	0.030218	1		522.763	24.1667	0.92488	0.044257	1		522.337	24.1667	0.94571	0.026675	1
522.658	24.1833	0.72015	0.02874	1		522.817	24.1833	0.72869	0.030301	1		523.099	24.1833	0.92565	0.043192	1		522.67	24.1833	0.94617	0.026821	1
522.993	24.2	0.72063	0.028789	1		523.16	24.2	0.72924	0.030415	1		523.437	24.2	0.92637	0.042042	1		523.011	24.2	0.94662	0.02686	1
523.313	24.2167	0.72108	0.028788	1		523.493	24.2167	0.72972	0.030501	1		523.759	24.2167	0.92703	0.040906	1		523.345	24.2167	0.94705	0.026808	1
523.655	24.2333	0.7216	0.028722	1		523.818	24.2333	0.73025	0.030522	1		524.087	24.2333	0.9277	0.039895	1		523.663	24.2333	0.94752	0.026714	1
523.985	24.25	0.72206	0.028608	1		524.156	24.25	0.73075	0.030498	1		524.426	24.25	0.92835	0.039046	1		523.992	24.25	0.94796	0.026621	1
524.32	24.2667	0.72254	0.028477	1		524.498	24.2667	0.73127	0.030477	1		524.744	24.2667	0.929	0.038318	1		524.325	24.2667	0.94838	0.026539	1
524.652	24.2833	0.72301	0.028377	1		524.821	24.2833	0.73175	0.030447	1		525.072	24.2833	0.92964	0.037647	1		524.647	24.2833	0.94884	0.026461	1
524.983	24.3	0.72348	0.02834	1		525.159	24.3	0.73227	0.030377	1		525.391	24.3	0.93024	0.036969	1		524.979	24.3	0.94927	0.026369	1
525.313	24.3167	0.72395	0.028348	1		525.503	24.3167	0.73281	0.030247	1		525.727	24.3167	0.93087	0.036218	1		525.32	24.3167	0.94974	0.026241	1
525.649	24.3333	0.72442	0.028368	1		525.823	24.3333	0.73329	0.03009	1		526.06	24.3333	0.93147	0.035342	1		525.639	24.3333	0.95014	0.026079	1
525.985	24.35	0.7249	0.028361	1		526.15	24.35	0.73379	0.02997	1		526.386	24.35	0.93207	0.034336	1		525.973	24.35	0.95059	0.025898	1
526.315	24.3667	0.72537	0.028309	1		526.472	24.3667	0.73427	0.029938	1		526.718	24.3667	0.93262	0.03327	1		526.299	24.3667	0.95102	0.025711	1
526.652	24.3833	0.72586	0.028232	1		526.819	24.3833	0.73478	0.02999	1		527.051	24.3833	0.93317	0.032254	1		526.638	24.3833	0.95146	0.02555	1
526.991	24.4	0.72631	0.028171	1		527.147	24.4	0.73528	0.030096	1		527.378	24.4	0.93367	0.031377	1		526.955	24.4	0.95187	0.025461	1
527.317	24.4167	0.72677	0.028161	1		527.488	24.4167	0.73578	0.030229	1		527.72	24.4167	0.93421	0.03069	1		527.293	24.4167	0.95228	0.025476	1
527.65	24.4333	0.72724	0.028198	1		527.82	24.4333	0.73627	0.03035	1		528.039	24.4333	0.93469	0.030177	1		527.627	24.4333	0.9527	0.02558	1
527.977	24.45	0.72772	0.028269	1		528.15	24.45	0.7368	0.030431	1		528.376	24.45	0.93518	0.029769	1		527.958	24.45	0.95314	0.025714	1
528.32	24.4667	0.7282	0.028339	1		528.494	24.4667	0.73732	0.030432	1		528.702	24.4667	0.93569	0.029403	1		528.286	24.4667	0.95357	0.025813	1
528.64	24.4833	0.72864	0.028373	1		528.817	24.4833	0.7378	0.03034	1		529.038	24.4833	0.93619	0.029046	1		528.615	24.4833	0.954	0.025836	1
528.98	24.5	0.72915	0.028366	1		529.156	24.5	0.73834	0.030196	1		529.361	24.5	0.93665	0.028713	1		528.949	24.5	0.95443	0.025779	1
529.319	24.5167	0.72962	0.028318	1		529.494	24.5167	0.73882	0.030075	1		529.704	24.5167	0.93714	0.028447	1		529.289	24.5167	0.95487	0.025656	1
529.651	24.5333	0.73007	0.028243	1		529.824	24.5333	0.73932	0.030028	1		530.029	24.5333	0.93758	0.028226	1		529.627	24.5333	0.9553	0.025483	1
529.989	24.55	0.73056	0.028177	1		530.151	24.55	0.73981	0.030059	1		530.353	24.55	0.93806	0.027983	1		529.954	24.55	0.95571	0.025272	1
530.313	24.5667	0.73103	0.028143	1		530.487	24.5667	0.74031	0.030132	1		530.695	24.5667	0.93857	0.027685	1		530.283	24.5667	0.95614	0.025036	1
530.646	24.5833	0.73147	0.028142	1		530.826	24.5833	0.74083	0.030181	1		531.009	24.5833	0.93899	0.027349	1		530.614	24.5833	0.95656	0.024808	1
530.98	24.6	0.73197	0.028174	1		531.149	24.6	0.74133	0.030191	1		531.348	24.6	0.93943	0.027018	1		530.95	24.6	0.95697	0.024618	1
531.309	24.6167	0.73241	0.028228	1		531.485	24.6167	0.74183	0.030184	1		531.694	24.6167	0.93989	0.026735	1		531.27	24.6167	0.95735	0.024471	1
531.654	24.6333	0.73289	0.02827	1		531.836	24.6333	0.74233	0.030186	1		532.023	24.6333	0.94033	0.026503	1		531.603	24.6333	0.95778	0.024338	1
531.973	24.65	0.73338	0.028286	1		532.159	24.65	0.74283	0.030218	1		532.352	24.65	0.94078	0.026332	1		531.933	24.65	0.95819	0.024187	1
532.31	24.6667	0.73384	0.028278	1		532.489	24.6667	0.74335	0.030263	1		532.683	24.6667	0.94121	0.026283	1		532.269	24.6667	0.9586	0.024017	1
532.651	24.6833	0.73432	0.028251	1		532.829	24.6833	0.74382	0.030288	1		533.011	24.6833	0.94162	0.026393	1		532.601	24.6833	0.95898	0.023859	1
532.976	24.7	0.73478	0.028236	1		533.158	24.7	0.74437	0.030273	1		533.35	24.7	0.94208	0.026619	1		532.92	24.7	0.95938	0.023729	1
533.316	24.7167	0.73527	0.028245	1		533.48	24.7167	0.74486	0.030227	1		533.665	24.7167	0.94251	0.026875	1		533.261	24.7167	0.95976	0.023602	1
533.646	24.7333	0.7357	0.028251	1		533.82	24.7333	0.74536	0.030171	1		534.004	24.7333	0.94299	0.027043	1		533.609	24.7333	0.96018	0.023442	1
533.987	24.75	0.7362	0.028225	1		534.159	24.75	0.74585	0.030124	1		534.326	24.75	0.94341	0.027036	1		533.947	24.75	0.96055	0.023241	1
534.313	24.7667	0.73667	0.028154	1		534.48	24.7667	0.74637	0.030103	1		534.67	24.7667	0.9439	0.026836	1		534.267	24.7667	0.96095	0.023024	1
534.654	24.7833	0.73715	0.028062	1		534.81	24.7833	0.74686	0.030098	1		534.994	24.7833	0.94434	0.026456	1		534.605	24.7833	0.96132	0.022816	1
534.976	24.8	0.73759	0.027986	1		535.149	24.8	0.74736	0.030074	1		535.325	24.8	0.94477	0.025963	1		534.931	24.8	0.9617	0.022611	1
535.304	24.8167	0.73806	0.027963	1		535.485	24.8167	0.74786	0.030007	1		535.672	24.8167	0.94523	0.025459	1		535.266	24.8167	0.96208	0.022387	1
535.641	24.8333	0.73854	0.027987	1		535.822	24.8333	0.7484	0.02992	1		535.985	24.8333	0.94561	0.025046	1		535.597	24.8333	0.96246	0.022177	1
535.986	24.85	0.73899	0.028028	1		536.152	24.85	0.74886	0.029857	1		536.321	24.85	0.94603	0.024774	1		535.914	24.85	0.96282	0.022045	1
536.313	24.8667	0.73947	0.028077	1		536.483	24.8667	0.74933	0.029846	1		536.666	24.8667	0.94644	0.024622	1		536.254	24.8667	0.96316	0.022024	1
536.656	24.8833	0.73994	0.028121	1		536.815	24.8833	0.74985	0.029895	1		536.988	24.8833	0.94684	0.024534	1		536.588	24.8833	0.96353	0.022083	1
536.985	24.9	0.74038	0.02813	1		537.151	24.9	0.75037	0.029988	1		537.323	24.9	0.94727	0.024443	1		536.912	24.9	0.96392	0.022124	1
537.327	24.9167	0.74089	0.02809	1		537.478	24.9167	0.75085	0.03009	1		537.653	24.9167	0.94765	0.024326	1		537.249	24.9167	0.96428	0.022073	1
537.664	24.9333	0.74136	0.028021	1		537.806	24.9333	0.75135	0.030189	1		537.983	24.9333	0.94807	0.024194	1		537.578	24.9333	0.96468	0.021944	1
537.983	24.95	0.7418	0.027955	1		538.144	24.95	0.75186	0.030275	1		538.316	24.95	0.94848	0.024081	1		537.916	24.95	0.96501	0.021828	1
538.314	24.9667	0.74228	0.027931	1		538.471	24.9667	0.75237	0.030315	1		538.647	24.9667	0.94887	0.02402	1		538.245	24.9667	0.96538	0.021777	1
538.643	24.9833	0.74273	0.027965	1		538.81	24.9833	0.75287	0.030297	1		538.983	24.9833	0.94926	0.024012	1		538.577	24.9833	0.96572	0.02176	1
538.983	25	0.74321	0.028008	1		539.139	25	0.75338	0.030238	1		539.31	25	0.94967	0.024032	1		538.918	25	0.96611	0.021719	1
539.316	25.0167	0.74366	0.028031	1		539.474	25.0167	0.75388	0.030162	1		539.646	25.0167	0.95006	0.024031	1		539.243	25.0167	0.96648	0.021618	1
539.66	25.0333	0.74416	0.028027	1		539.823	25.0333	0.75439	0.030087	1		539.969	25.0333	0.95048	0.023976	1		539.578	25.0333	0.96682	0.021494	1
539.978	25.05	0.74459	0.027987	1		540.136	25.05	0.75488	0.030021	1		540.292	25.05	0.95087	0.023889	1		539.916	25.05	0.96718	0.021408	1
540.326	25.0667	0.74508	0.027934	1		540.482	25.0667	0.75539	0.029966	1		540.636	25.0667	0.95128	0.023815	1		540.239	25.0667	0.96753	0.021384	1
540.656	25.0833	0.74556	0.027905	1		540.806	25.0833	0.75588	0.029925	1		540.971	25.0833	0.95165	0.023784	1		540.584	25.0833	0.96789	0.021369	1
540.986	25.1	0.74599	0.027902	1		541.155	25.1	0.75639	0.029909	1		541.302	25.1	0.95205	0.023787	1		540.928	25.1	0.96825	0.021292	1
541.323	25.1167	0.74645	0.027874	1		541.481	25.1167	0.75688	0.029921	1		541.632	25.1167	0.95246	0.023798	1		541.252	25.1167	0.96862	0.02113	1
541.658	25.1333	0.74694	0.027786	1		541.807	25.1333	0.75737	0.029932	1		541.975	25.1333	0.95286	0.023819	1		541.585	25.1333	0.96897	0.0209	1
541.994	25.15	0.74742	0.027632	1		542.142	25.15	0.75788	0.029907	1		542.294	25.15	0.95324	0.023854	1		541.912	25.15	0.9693	0.020666	1
542.323	25.1667	0.74785	0.027454	1		542.482	25.1667	0.75839	0.029839	1		542.623	25.1667	0.95363	0.023882	1		542.249	25.1667	0.96965	0.020492	1
542.645	25.1833	0.7483	0.027356	1		542.819	25.1833	0.75888	0.029777	1		542.968	25.1833	0.95405	0.023855	1		542.581	25.1833	0.96998	0.020409	1
542.987	25.2	0.74878	0.027407	1		543.14	25.2	0.75937	0.029789	1		543.301	25.2	0.95446	0.023738	1		542.907	25.2	0.97032	0.020412	1
543.309	25.2167	0.74919	0.027576	1		543.475	25.2167	0.75985	0.029871	1		543.64	25.2167	0.95485	0.023557	1		543.247	25.2167	0.97066	0.020475	1
543.642	25.2333	0.74967	0.027776	1		543.802	25.2333	0.76035	0.029964	1		543.97	25.2333	0.95523	0.023396	1		543.568	25.2333	0.971	0.020548	1
543.987	25.25	0.75016	0.027916	1		544.143	25.25	0.76089	0.030008	1		544.307	25.25	0.95562	0.023318	1		543.907	25.25	0.97134	0.020589	1
544.315	25.2667	0.75062	0.027944	1		544.472	25.2667	0.76136	0.029982	1		544.639	25.2667	0.95599	0.023309	1		544.244	25.2667	0.97171	0.020601	1
544.655	25.2833	0.75109	0.02786	1		544.812	25.2833	0.76186	0.029914	1		544.977	25.2833	0.9564	0.023309	1		544.573	25.2833	0.97203	0.020584	1
544.977	25.3	0.75154	0.02773	1		545.145	25.3	0.76237	0.029836	1		545.307	25.3	0.95679	0.023266	1		544.903	25.3	0.97236	0.020516	1
545.316	25.3167	0.75202	0.027616	1		545.464	25.3167	0.76286	0.029764	1		545.636	25.3167	0.95718	0.023186	1		545.251	25.3167	0.97274	0.02039	1
545.654	25.3333	0.75246	0.027536	1		545.804	25.3333	0.76337	0.029718	1		545.971	25.3333	0.95756	0.02311	1		545.571	25.3333	0.97308	0.020224	1
545.986	25.35	0.75292	0.027501	1		546.129	25.35	0.76385	0.02974	1		546.302	25.35	0.95793	0.023066	1		545.902	25.35	0.97339	0.020051	1
546.308	25.3667	0.75339	0.027492	1		546.467	25.3667	0.76433	0.029831	1		546.635	25.3667	0.95832	0.023055	1		546.247	25.3667	0.97371	0.019911	1
546.647	25.3833	0.75383	0.027485	1		546.795	25.3833	0.76483	0.029939	1		546.976	25.3833	0.95873	0.023073	1		546.579	25.3833	0.97407	0.019833	1
546.986	25.4	0.7543	0.027468	1		547.129	25.4	0.76535	0.029999	1		547.302	25.4	0.95909	0.02311	1		546.902	25.4	0.97439	0.019806	1
547.314	25.4167	0.75476	0.027445	1		547.471	25.4167	0.76585	0.029963	1		547.638	25.4167	0.95946	0.023134	1		547.241	25.4167	0.97471	0.0198	1
547.659	25.4333	0.75521	0.027433	1		547.799	25.4333	0.76635	0.029845	1		547.975	25.4333	0.95986	0.023112	1		547.562	25.4333	0.97503	0.019802	1
547.981	25.45	0.75568	0.02744	1		548.127	25.45	0.76685	0.029697	1		548.308	25.45	0.96027	0.02303	1		547.908	25.45	0.9754	0.019806	1
548.315	25.4667	0.75611	0.027471	1		548.467	25.4667	0.76733	0.029563	1		548.64	25.4667	0.96064	0.02292	1		548.226	25.4667	0.9757	0.019802	1
548.65	25.4833	0.75659	0.027511	1		548.797	25.4833	0.76783	0.029473	1		548.97	25.4833	0.96101	0.022823	1		548.57	25.4833	0.97603	0.019785	1
548.989	25.5	0.75704	0.027536	1		549.125	25.5	0.76832	0.029446	1		549.299	25.5	0.96138	0.022754	1		548.903	25.5	0.97636	0.01975	1
549.326	25.5167	0.7575	0.027522	1		549.459	25.5167	0.7688	0.029477	1		549.637	25.5167	0.96179	0.022686	1		549.238	25.5167	0.97671	0.019683	1
549.659	25.5333	0.75797	0.027468	1		549.79	25.5333	0.76929	0.029537	1		549.966	25.5333	0.96215	0.022594	1		549.569	25.5333	0.97702	0.019591	1
549.993	25.55	0.75843	0.027402	1		550.124	25.55	0.76978	0.029599	1		550.295	25.55	0.96253	0.022509	1		549.913	25.55	0.97736	0.01951	1
550.322	25.5667	0.75886	0.027336	1		550.466	25.5667	0.77029	0.029641	1		550.624	25.5667	0.9629	0.02248	1		550.24	25.5667	0.97766	0.019449	1
550.662	25.5833	0.75933	0.027279	1		550.8	25.5833	0.77078	0.029659	1		550.964	25.5833	0.96326	0.022519	1		550.575	25.5833	0.978	0.019384	1
550.989	25.6	0.75979	0.027243	1		551.129	25.6	0.77126	0.029668	1		551.286	25.6	0.96364	0.02259	1		550.912	25.6	0.97833	0.019304	1
551.32	25.6167	0.76024	0.027243	1		551.466	25.6167	0.77177	0.029676	1		551.621	25.6167	0.96403	0.02265	1		551.25	25.6167	0.97865	0.019228	1
551.654	25.6333	0.76068	0.027282	1		551.799	25.6333	0.77225	0.029675	1		551.96	25.6333	0.96441	0.022665	1		551.576	25.6333	0.97896	0.019183	1
552	25.65	0.76113	0.027348	1		552.133	25.65	0.77277	0.029673	1		552.289	25.65	0.96478	0.022617	1		551.915	25.65	0.97927	0.019189	1
552.338	25.6667	0.76161	0.027397	1		552.467	25.6667	0.77325	0.02969	1		552.616	25.6667	0.96515	0.022515	1		552.237	25.6667	0.9796	0.019226	1
552.671	25.6833	0.76206	0.027376	1		552.779	25.6833	0.77373	0.029697	1		552.96	25.6833	0.96555	0.022364	1		552.575	25.6833	0.97992	0.019241	1
553.007	25.7	0.76252	0.027298	1		553.121	25.7	0.77422	0.029664	1		553.273	25.7	0.96591	0.022201	1		552.905	25.7	0.98024	0.019215	1
553.33	25.7167	0.76299	0.027212	1		553.458	25.7167	0.77478	0.029589	1		553.622	25.7167	0.96628	0.022089	1		553.246	25.7167	0.98058	0.019157	1
553.658	25.7333	0.7634	0.027147	1		553.792	25.7333	0.77521	0.029483	1		553.959	25.7333	0.96663	0.022064	1		553.573	25.7333	0.98087	0.019084	1
553.992	25.75	0.76388	0.027094	1		554.126	25.75	0.77571	0.02939	1		554.29	25.75	0.96699	0.022103	1		553.91	25.75	0.9812	0.019014	1
554.334	25.7667	0.76433	0.027022	1		554.458	25.7667	0.77622	0.029346	1		554.627	25.7667	0.96738	0.02214	1		554.257	25.7667	0.98152	0.018958	1
554.663	25.7833	0.76478	0.026896	1		554.789	25.7833	0.77668	0.029327	1		554.957	25.7833	0.96775	0.022127	1		554.584	25.7833	0.98183	0.018904	1
554.992	25.8	0.76523	0.026732	1		555.121	25.8	0.77719	0.029307	1		555.284	25.8	0.96812	0.022066	1		554.919	25.8	0.98214	0.018833	1
555.336	25.8167	0.76568	0.026594	1		555.447	25.8167	0.77768	0.029297	1		555.616	25.8167	0.96848	0.02199	1		555.254	25.8167	0.98247	0.018755	1
555.659	25.8333	0.7661	0.02654	1		555.784	25.8333	0.77815	0.029308	1		555.952	25.8333	0.96884	0.021931	1		555.595	25.8333	0.98277	0.018687	1
556.004	25.85	0.76655	0.026594	1		556.12	25.85	0.77865	0.029349	1		556.298	25.85	0.96923	0.021903	1		555.926	25.85	0.98308	0.018639	1
556.337	25.8667	0.76698	0.026725	1		556.463	25.8667	0.77914	0.029424	1		556.637	25.8667	0.96957	0.021902	1		556.257	25.8667	0.98337	0.018599	1
556.627	25.8833	0.76743	0.026854	1		556.776	25.8833	0.77962	0.029496	1		556.944	25.8833	0.96993	0.021903	1		556.615	25.8833	0.98371	0.01853	1
556.987	25.9	0.7679	0.026911	1		557.122	25.9	0.78012	0.029526	1		557.28	25.9	0.9703	0.021875	1		556.932	25.9	0.98401	0.018427	1
557.316	25.9167	0.76834	0.026867	1		557.443	25.9167	0.78062	0.029505	1		557.611	25.9167	0.97069	0.021812	1		557.263	25.9167	0.98433	0.018325	1
557.652	25.9333	0.76879	0.026749	1		557.785	25.9333	0.78111	0.029437	1		557.945	25.9333	0.97105	0.021731	1		557.58	25.9333	0.9846	0.018266	1
557.987	25.95	0.76924	0.026636	1		558.121	25.95	0.78159	0.029353	1		558.275	25.95	0.97139	0.021669	1		557.908	25.95	0.98492	0.018256	1
558.303	25.9667	0.76967	0.026591	1		558.462	25.9667	0.78209	0.02928	1		558.625	25.9667	0.97176	0.02164	1		558.254	25.9667	0.98524	0.018266	1
558.647	25.9833	0.7701	0.02661	1		558.785	25.9833	0.78258	0.029243	1		558.937	25.9833	0.97212	0.021621	1		558.584	25.9833	0.98553	0.018272	1
558.992	26	0.77055	0.026645	1		559.119	26	0.78307	0.029252	1		559.273	26	0.97248	0.021578	1		558.916	26	0.98583	0.018262	1
559.324	26.0167	0.77102	0.026659	1		559.442	26.0167	0.78352	0.029298	1		559.606	26.0167	0.97284	0.021499	1		559.242	26.0167	0.98613	0.01824	1
559.652	26.0333	0.77145	0.026647	1		559.774	26.0333	0.78404	0.029362	1		559.943	26.0333	0.97321	0.021418	1		559.596	26.0333	0.98646	0.018214	1
559.97	26.05	0.77188	0.026629	1		560.119	26.05	0.78453	0.029422	1		560.27	26.05	0.97355	0.021361	1		559.92	26.05	0.98675	0.018176	1
560.317	26.0667	0.77233	0.026624	1		560.437	26.0667	0.78502	0.029474	1		560.605	26.0667	0.9739	0.021331	1		560.255	26.0667	0.98704	0.01813	1
560.654	26.0833	0.7728	0.026633	1		560.776	26.0833	0.7855	0.029508	1		560.931	26.0833	0.97427	0.021331	1		560.592	26.0833	0.98737	0.01808	1
560.974	26.1	0.77322	0.02665	1		561.108	26.1	0.78598	0.029513	1		561.271	26.1	0.97463	0.021367	1		560.925	26.1	0.98764	0.018022	1
561.319	26.1167	0.77367	0.026671	1		561.444	26.1167	0.78652	0.029476	1		561.59	26.1167	0.97496	0.021443	1		561.259	26.1167	0.98796	0.017949	1
561.651	26.1333	0.7741	0.02666	1		561.779	26.1333	0.78698	0.029396	1		561.932	26.1333	0.97533	0.021547	1		561.599	26.1333	0.98825	0.017879	1
561.99	26.15	0.77456	0.026558	1		562.117	26.15	0.78747	0.029289	1		562.27	26.15	0.97568	0.021618	1		561.926	26.15	0.98855	0.017822	1
562.327	26.1667	0.77502	0.026371	1		562.45	26.1667	0.78796	0.029183	1		562.6	26.1667	0.97606	0.021581	1		562.254	26.1667	0.98884	0.017768	1
562.65	26.1833	0.77547	0.02619	1		562.766	26.1833	0.78845	0.029094	1		562.937	26.1833	0.97643	0.021414	1		562.6	26.1833	0.98915	0.017714	1
562.977	26.2	0.77584	0.026101	1		563.111	26.2	0.78892	0.029016	1		563.278	26.2	0.97678	0.02117	1		562.93	26.2	0.98943	0.017635	1
563.301	26.2167	0.77629	0.026123	1		563.444	26.2167	0.78941	0.028964	1		563.592	26.2167	0.97713	0.020936	1		563.253	26.2167	0.98973	0.017513	1
563.636	26.2333	0.77674	0.026204	1		563.772	26.2333	0.7899	0.028946	1		563.932	26.2333	0.97747	0.020797	1		563.602	26.2333	0.99003	0.017367	1
563.971	26.25	0.77719	0.026261	1		564.104	26.25	0.79037	0.028963	1		564.263	26.25	0.97781	0.020772	1		563.936	26.25	0.99032	0.017233	1
564.308	26.2667	0.77762	0.026266	1		564.443	26.2667	0.79086	0.029031	1		564.593	26.2667	0.97815	0.020821	1		564.262	26.2667	0.99058	0.017148	1
564.652	26.2833	0.77805	0.026242	1		564.763	26.2833	0.79134	0.029133	1		564.931	26.2833	0.9785	0.020882	1		564.586	26.2833	0.99088	0.017134	1
564.978	26.3	0.7785	0.026199	1		565.103	26.3	0.79181	0.029221	1		565.264	26.3	0.97885	0.020889	1		564.922	26.3	0.99116	0.017175	1
565.307	26.3167	0.77892	0.026141	1		565.434	26.3167	0.79233	0.029251	1		565.595	26.3167	0.9792	0.020824	1		565.255	26.3167	0.99145	0.017227	1
565.649	26.3333	0.77938	0.026068	1		565.781	26.3333	0.79281	0.029211	1		565.932	26.3333	0.97957	0.020724	1		565.596	26.3333	0.99174	0.017262	1
565.97	26.35	0.77978	0.025982	1		566.103	26.35	0.79329	0.02912	1		566.25	26.35	0.97989	0.020646	1		565.919	26.35	0.99203	0.017281	1
566.321	26.3667	0.78025	0.025904	1		566.442	26.3667	0.79378	0.029026	1		566.59	26.3667	0.98023	0.020611	1		566.275	26.3667	0.99231	0.017281	1
566.647	26.3833	0.78066	0.025858	1		566.776	26.3833	0.79426	0.028977	1		566.928	26.3833	0.98058	0.020605	1		566.596	26.3833	0.9926	0.017263	1
566.975	26.4	0.78108	0.025851	1		567.107	26.4	0.79474	0.02899	1		567.255	26.4	0.98093	0.020606	1		566.934	26.4	0.9929	0.01722	1
567.306	26.4167	0.78151	0.025855	1		567.428	26.4167	0.79522	0.029042	1		567.586	26.4167	0.98127	0.020583	1		567.265	26.4167	0.99318	0.017131	1
567.641	26.4333	0.78196	0.025838	1		567.767	26.4333	0.79569	0.02908	1		567.914	26.4333	0.98159	0.020516	1		567.591	26.4333	0.99346	0.016982	1
567.982	26.45	0.7824	0.025783	1		568.12	26.45	0.79621	0.029046	1		568.258	26.45	0.98196	0.020402	1		567.931	26.45	0.99376	0.016782	1
568.301	26.4667	0.78281	0.025713	1		568.439	26.4667	0.79668	0.02893	1		568.588	26.4667	0.9823	0.020249	1		568.254	26.4667	0.99403	0.016568	1
568.649	26.4833	0.78324	0.025672	1		568.774	26.4833	0.79717	0.028779	1		568.914	26.4833	0.98262	0.020083	1		568.605	26.4833	0.9943	0.016388	1
568.964	26.5	0.78367	0.02567	1		569.116	26.5	0.79763	0.028673	1		569.255	26.5	0.98297	0.019963	1		568.935	26.5	0.99456	0.016289	1
569.305	26.5167	0.78409	0.025688	1		569.442	26.5167	0.79812	0.028655	1		569.581	26.5167	0.98329	0.019936	1		569.26	26.5167	0.99484	0.016293	1
569.647	26.5333	0.78453	0.025709	1		569.76	26.5333	0.79858	0.028715	1		569.907	26.5333	0.98361	0.019988	1		569.59	26.5333	0.9951	0.016363	1
569.98	26.55	0.78496	0.025729	1		570.104	26.55	0.79908	0.028821	1		570.244	26.55	0.98395	0.020077	1		569.918	26.55	0.99537	0.01645	1
570.303	26.5667	0.78537	0.025743	1		570.433	26.5667	0.79954	0.028916	1		570.582	26.5667	0.98429	0.020159	1		570.263	26.5667	0.99567	0.016513	1
570.638	26.5833	0.78581	0.025729	1		570.773	26.5833	0.80003	0.028956	1		570.917	26.5833	0.98463	0.020186	1		570.588	26.5833	0.99593	0.016548	1
570.983	26.6	0.78624	0.025681	1		571.102	26.6	0.80053	0.028929	1		571.242	26.6	0.98496	0.020151	1		570.938	26.6	0.99622	0.016568	1
571.318	26.6167	0.78669	0.025625	1		571.434	26.6167	0.80101	0.028867	1		571.581	26.6167	0.98532	0.020092	1		571.264	26.6167	0.99647	0.016566	1
571.64	26.6333	0.78709	0.025587	1		571.771	26.6333	0.80149	0.028824	1		571.906	26.6333	0.98563	0.020019	1		571.6	26.6333	0.99677	0.016519	1
571.977	26.65	0.7875	0.025553	1		572.107	26.65	0.80195	0.028831	1		572.245	26.65	0.98596	0.019926	1		571.939	26.65	0.99705	0.016406	1
572.315	26.6667	0.78795	0.025496	1		572.424	26.6667	0.80243	0.028852	1		572.573	26.6667	0.98631	0.019805	1		572.27	26.6667	0.99732	0.016239	1
572.651	26.6833	0.7884	0.025407	1		572.762	26.6833	0.80292	0.028815	1		572.899	26.6833	0.98664	0.019667	1		572.6	26.6833	0.99758	0.016063	1
572.977	26.7	0.78879	0.025307	1		573.09	26.7	0.80342	0.028708	1		573.225	26.7	0.98696	0.01955	1		572.948	26.7	0.99786	0.015932	1
573.305	26.7167	0.78921	0.025228	1		573.425	26.7167	0.80389	0.028582	1		573.564	26.7167	0.98727	0.019508	1		573.267	26.7167	0.9981	0.015862	1
573.644	26.7333	0.78963	0.025172	1		573.765	26.7333	0.80434	0.028509	1		573.894	26.7333	0.9876	0.019536	1		573.606	26.7333	0.99837	0.015841	1
573.968	26.75	0.79007	0.025126	1		574.09	26.75	0.80482	0.028531	1		574.228	26.75	0.98792	0.019576	1		573.928	26.75	0.99863	0.01585	1
574.314	26.7667	0.79048	0.025106	1		574.426	26.7667	0.80531	0.02861	1		574.569	26.7667	0.98827	0.019578	1		574.264	26.7667	0.99891	0.015858	1
574.636	26.7833	0.79088	0.025125	1		574.749	26.7833	0.80576	0.028666	1		574.897	26.7833	0.98859	0.019511	1		574.594	26.7833	0.99916	0.01583	1
574.965	26.8	0.79128	0.025141	1		575.076	26.8	0.80628	0.028655	1		575.221	26.8	0.9889	0.019383	1		574.938	26.8	0.99944	0.01573	1
575.307	26.8167	0.79175	0.025082	1		575.417	26.8167	0.80675	0.02859	1		575.564	26.8167	0.98924	0.019227	1		575.266	26.8167	0.99969	0.015532	1
575.633	26.8333	0.79216	0.024921	1		575.751	26.8333	0.80721	0.028505	1		575.895	26.8333	0.98955	0.019091	1		575.601	26.8333	0.99998	0.015284	1
575.966	26.85	0.79258	0.024725	1		576.083	26.85	0.80769	0.028435	1		576.225	26.85	0.98987	0.019014	1		575.926	26.85	1.00021	0.015083	1
576.298	26.8667	0.79297	0.0246	1		576.426	26.8667	0.80816	0.028414	1		576.547	26.8667	0.99017	0.019009	1		576.264	26.8667	1.00043	0.014986	1
576.622	26.8833	0.79336	0.02459	1		576.745	26.8833	0.80864	0.028437	1		576.882	26.8833	0.99049	0.019039	1		576.594	26.8833	1.00069	0.014994	1
576.966	26.9	0.79378	0.024649	1		577.077	26.9	0.8091	0.028492	1		577.221	26.9	0.99082	0.019029	1		576.929	26.9	1.00097	0.015067	1
577.293	26.9167	0.79421	0.024719	1		577.411	26.9167	0.80958	0.028555	1		577.553	26.9167	0.99114	0.018949	1		577.239	26.9167	1.00119	0.015151	1
577.629	26.9333	0.79462	0.024777	1		577.748	26.9333	0.81007	0.028582	1		577.88	26.9333	0.99147	0.01882	1		577.584	26.9333	1.00145	0.015233	1
577.95	26.95	0.79501	0.024817	1		578.086	26.95	0.81053	0.028546	1		578.214	26.95	0.99175	0.018699	1		577.927	26.95	1.00171	0.015325	1
578.292	26.9667	0.79543	0.024814	1		578.417	26.9667	0.81102	0.028434	1		578.542	26.9667	0.99208	0.018636	1		578.262	26.9667	1.00196	0.015394	1
578.631	26.9833	0.79586	0.02473	1		578.743	26.9833	0.81148	0.028283	1		578.885	26.9833	0.99238	0.01863	1		578.594	26.9833	1.00222	0.015391	1
578.955	27	0.79629	0.024562	1		579.089	27	0.81198	0.028166	1		579.206	27	0.99269	0.018664	1		578.932	27	1.00249	0.015316	1
579.297	27.0167	0.79668	0.02439	1		579.413	27.0167	0.81241	0.028134	1		579.552	27.0167	0.99301	0.018709	1		579.273	27.0167	1.00274	0.015197	1
579.621	27.0333	0.79708	0.024316	1		579.742	27.0333	0.81288	0.028193	1		579.874	27.0333	0.9933	0.01874	1		579.602	27.0333	1.00298	0.015076	1
579.961	27.05	0.79746	0.024371	1		580.066	27.05	0.81336	0.028296	1		580.207	27.05	0.99363	0.01874	1		579.935	27.05	1.00324	0.014989	1
580.289	27.0667	0.79789	0.024492	1		580.409	27.0667	0.81384	0.028368	1		580.544	27.0667	0.99395	0.018712	1		580.274	27.0667	1.00348	0.014926	1
580.625	27.0833	0.7983	0.024583	1		580.735	27.0833	0.81431	0.02837	1		580.88	27.0833	0.99424	0.018663	1		580.611	27.0833	1.00373	0.014852	1
580.956	27.1	0.79872	0.024589	1		581.08	27.1	0.8148	0.028336	1		581.199	27.1	0.99457	0.018606	1		580.941	27.1	1.00399	0.01476	1
581.29	27.1167	0.79913	0.02453	1		581.403	27.1167	0.81524	0.028302	1		581.539	27.1167	0.99488	0.018557	1		581.274	27.1167	1.00423	0.014682	1
581.634	27.1333	0.79953	0.024455	1		581.735	27.1333	0.81572	0.028287	1		581.875	27.1333	0.99518	0.018516	1		581.596	27.1333	1.00447	0.014647	1
581.953	27.15	0.79993	0.024391	1		582.068	27.15	0.81621	0.028295	1		582.201	27.15	0.99549	0.018479	1		581.922	27.15	1.0047	0.014657	1
582.291	27.1667	0.80035	0.024356	1		582.399	27.1667	0.81666	0.028301	1		582.537	27.1667	0.9958	0.01845	1		582.256	27.1667	1.00496	0.014682	1
582.628	27.1833	0.80075	0.024335	1		582.734	27.1833	0.81714	0.028291	1		582.867	27.1833	0.9961	0.018432	1		582.595	27.1833	1.00521	0.014684	1
582.955	27.2	0.80114	0.024306	1		583.085	27.2	0.81763	0.02828	1		583.208	27.2	0.99642	0.018425	1		582.926	27.2	1.00545	0.014652	1
583.293	27.2167	0.80156	0.024274	1		583.402	27.2167	0.81807	0.028266	1		583.527	27.2167	0.9967	0.018423	1		583.264	27.2167	1.0057	0.014602	1
583.627	27.2333	0.80197	0.02422	1		583.733	27.2333	0.81855	0.028219	1		583.877	27.2333	0.99704	0.018408	1		583.602	27.2333	1.00593	0.014555	1
583.956	27.25	0.80234	0.024131	1		584.073	27.25	0.81903	0.028116	1		584.202	27.25	0.99733	0.018354	1		583.941	27.25	1.00618	0.014507	1
584.299	27.2667	0.8028	0.024034	1		584.408	27.2667	0.81951	0.027969	1		584.527	27.2667	0.99765	0.018252	1		584.262	27.2667	1.00642	0.01445	1
584.615	27.2833	0.80316	0.02396	1		584.74	27.2833	0.81997	0.027827	1		584.865	27.2833	0.99795	0.01812	1		584.597	27.2833	1.00666	0.014379	1
584.954	27.3	0.80355	0.023922	1		585.071	27.3	0.8204	0.027735	1		585.205	27.3	0.99825	0.018	1		584.935	27.3	1.0069	0.014299	1
585.301	27.3167	0.80397	0.023928	1		585.403	27.3167	0.82087	0.027705	1		585.528	27.3167	0.99854	0.017932	1		585.27	27.3167	1.00714	0.014233	1
585.619	27.3333	0.80436	0.023955	1		585.732	27.3333	0.82136	0.027721	1		585.869	27.3333	0.99884	0.017926	1		585.598	27.3333	1.00738	0.014183	1
585.956	27.35	0.80475	0.02395	1		586.065	27.35	0.8218	0.027766	1		586.203	27.35	0.99912	0.017943	1		585.929	27.35	1.00759	0.014152	1
586.283	27.3667	0.80517	0.023902	1		586.388	27.3667	0.82226	0.027826	1		586.539	27.3667	0.99945	0.017932	1		586.276	27.3667	1.00786	0.014118	1
586.626	27.3833	0.80556	0.023826	1		586.719	27.3833	0.82273	0.027889	1		586.869	27.3833	0.99974	0.017869	1		586.595	27.3833	1.00806	0.014054	1
586.944	27.4	0.80596	0.023744	1		587.071	27.4	0.8232	0.02792	1		587.204	27.4	1.00005	0.017769	1		586.932	27.4	1.00833	0.013966	1
587.282	27.4167	0.80634	0.023686	1		587.405	27.4167	0.82367	0.027877	1		587.543	27.4167	1.00032	0.017669	1		587.272	27.4167	1.00855	0.013883	1
587.612	27.4333	0.80675	0.02366	1		587.722	27.4333	0.82412	0.027767	1		587.87	27.4333	1.00063	0.017601	1		587.596	27.4333	1.00876	0.013832	1
587.943	27.45	0.80713	0.023651	1		588.063	27.45	0.82461	0.027644	1		588.205	27.45	1.00092	0.017566	1		587.936	27.45	1.009	0.013805	1
588.273	27.4667	0.80753	0.023636	1		588.388	27.4667	0.82505	0.027584	1		588.53	27.4667	1.00121	0.017546	1		588.269	27.4667	1.00924	0.013786	1
588.612	27.4833	0.80792	0.023611	1		588.716	27.4833	0.8255	0.027618	1		588.866	27.4833	1.0015	0.017518	1		588.599	27.4833	1.00947	0.013741	1
588.952	27.5	0.80833	0.023581	1		589.051	27.5	0.82595	0.027718	1		589.201	27.5	1.0018	0.017478	1		588.927	27.5	1.0097	0.01368	1
589.27	27.5167	0.8087	0.023532	1		589.381	27.5167	0.82644	0.027814	1		589.533	27.5167	1.00209	0.017435	1		589.26	27.5167	1.00992	0.013632	1
589.609	27.5333	0.8091	0.023459	1		589.71	27.5333	0.8269	0.027818	1		589.859	27.5333	1.00237	0.017404	1		589.59	27.5333	1.01014	0.013593	1
589.94	27.55	0.80951	0.023377	1		590.045	27.55	0.82736	0.027728	1		590.187	27.55	1.00266	0.017391	1		589.921	27.55	1.01037	0.013547	1
590.269	27.5667	0.80988	0.023299	1		590.378	27.5667	0.82785	0.027616	1		590.527	27.5667	1.00295	0.017379	1		590.255	27.5667	1.01062	0.013482	1
590.609	27.5833	0.81026	0.023243	1		590.713	27.5833	0.82826	0.02754	1		590.871	27.5833	1.00324	0.017336	1		590.595	27.5833	1.01082	0.013409	1
590.956	27.6	0.81066	0.023212	1		591.045	27.6	0.82873	0.027525	1		591.203	27.6	1.00354	0.017256	1		590.932	27.6	1.01105	0.013354	1
591.27	27.6167	0.81104	0.023182	1		591.38	27.6167	0.82921	0.027549	1		591.534	27.6167	1.00382	0.017156	1		591.253	27.6167	1.01126	0.013328	1
591.605	27.6333	0.81144	0.023152	1		591.71	27.6333	0.82964	0.027541	1		591.857	27.6333	1.0041	0.017061	1		591.586	27.6333	1.01149	0.013307	1
591.933	27.65	0.81182	0.023155	1		592.048	27.65	0.83012	0.027462	1		592.2	27.65	1.00439	0.017013	1		591.923	27.65	1.01171	0.013267	1
592.265	27.6667	0.81219	0.02319	1		592.38	27.6667	0.8306	0.027358	1		592.53	27.6667	1.00467	0.01704	1		592.25	27.6667	1.01194	0.013208	1
592.61	27.6833	0.81258	0.02323	1		592.707	27.6833	0.83102	0.027295	1		592.85	27.6833	1.00493	0.017133	1		592.586	27.6833	1.01214	0.013169	1
592.944	27.7	0.81299	0.023258	1		593.046	27.7	0.83148	0.027324	1		593.182	27.7	1.00524	0.01725	1		592.929	27.7	1.01238	0.013174	1
593.273	27.7167	0.81336	0.023246	1		593.358	27.7167	0.83193	0.02744	1		593.516	27.7167	1.00553	0.017322	1		593.244	27.7167	1.01256	0.0132	1
593.608	27.7333	0.81374	0.023175	1		593.685	27.7333	0.83238	0.027555	1		593.853	27.7333	1.00582	0.017279	1		593.584	27.7333	1.01282	0.013201	1
593.936	27.75	0.81415	0.023054	1		594.037	27.75	0.83287	0.027589	1		594.194	27.75	1.00611	0.01711	1		593.919	27.75	1.01304	0.013143	1
594.284	27.7667	0.81454	0.022901	1		594.362	27.7667	0.83333	0.027548	1		594.535	27.7667	1.00642	0.016884	1		594.24	27.7667	1.01325	0.013054	1
594.607	27.7833	0.8149	0.02276	1		594.699	27.7833	0.83378	0.027457	1		594.848	27.7833	1.00667	0.016689	1		594.591	27.7833	1.01347	0.012991	1
594.954	27.8	0.81528	0.022698	1		595.028	27.8	0.83422	0.027362	1		595.184	27.8	1.00694	0.016587	1		594.919	27.8	1.01367	0.012997	1
595.277	27.8167	0.81565	0.022724	1		595.362	27.8167	0.83471	0.027318	1		595.52	27.8167	1.00722	0.01657	1		595.256	27.8167	1.01389	0.013043	1
595.596	27.8333	0.81602	0.022771	1		595.692	27.8333	0.83514	0.027329	1		595.856	27.8333	1.00749	0.016576	1		595.581	27.8333	1.01412	0.013056	1
595.935	27.85	0.81642	0.022768	1		596.028	27.85	0.83557	0.027368	1		596.186	27.85	1.00779	0.01657	1		595.921	27.85	1.01434	0.012998	1
596.266	27.8667	0.81681	0.022703	1		596.364	27.8667	0.83607	0.027406	1		596.514	27.8667	1.00805	0.016564	1		596.242	27.8667	1.01457	0.012883	1
596.616	27.8833	0.81718	0.022619	1		596.695	27.8833	0.83651	0.027418	1		596.846	27.8833	1.00831	0.016601	1		596.573	27.8833	1.01475	0.012777	1
596.933	27.9	0.81754	0.022579	1		597.038	27.9	0.83698	0.027393	1		597.182	27.9	1.00861	0.016693	1		596.918	27.9	1.01499	0.012726	1
597.259	27.9167	0.81791	0.022601	1		597.361	27.9167	0.83741	0.027342	1		597.506	27.9167	1.00886	0.016796	1		597.234	27.9167	1.01517	0.012717	1
597.595	27.9333	0.8183	0.022635	1		597.698	27.9333	0.83788	0.027258	1		597.847	27.9333	1.00916	0.01683	1		597.584	27.9333	1.01541	0.012702	1
597.93	27.95	0.81868	0.022634	1		598.024	27.95	0.83834	0.027148	1		598.182	27.95	1.00945	0.016759	1		597.911	27.95	1.01562	0.012654	1
598.268	27.9667	0.81907	0.022587	1		598.362	27.9667	0.83882	0.027069	1		598.506	27.9667	1.00974	0.016606	1		598.24	27.9667	1.01583	0.012576	1
598.6	27.9833	0.81942	0.022514	1		598.694	27.9833	0.8392	0.027067	1		598.845	27.9833	1.01	0.016424	1		598.565	27.9833	1.01602	0.012478	1
598.932	28	0.81981	0.022441	1		599.02	28	0.83968	0.027146	1		599.183	28	1.01027	0.016283	1		598.909	28	1.01626	0.012388	1
599.263	28.0167	0.82018	0.022388	1		599.353	28.0167	0.84013	0.027238	1		599.514	28.0167	1.01055	0.016214	1		599.239	28.0167	1.01644	0.012315	1
599.6	28.0333	0.82056	0.02236	1		599.696	28.0333	0.8406	0.027249	1		599.856	28.0333	1.0108	0.016195	1		599.567	28.0333	1.01665	0.012235	1
599.927	28.05	0.82092	0.022352	1		600.029	28.05	0.84106	0.027158	1		600.185	28.05	1.01107	0.016185	1		599.907	28.05	1.01684	0.01215	1
600.266	28.0667	0.8213	0.022344	1		600.363	28.0667	0.84151	0.027001	1		600.515	28.0667	1.01136	0.016159	1		600.247	28.0667	1.01709	0.012077	1
600.594	28.0833	0.82166	0.022301	1		600.683	28.0833	0.84194	0.026823	1		600.855	28.0833	1.01163	0.016117	1		600.571	28.0833	1.01724	0.012011	1
600.931	28.1	0.82206	0.02222	1		601.018	28.1	0.84241	0.026693	1		601.179	28.1	1.01188	0.016064	1		600.894	28.1	1.01745	0.011963	1
601.261	28.1167	0.82241	0.022139	1		601.355	28.1167	0.84284	0.026663	1		601.502	28.1167	1.01215	0.016011	1		601.236	28.1167	1.01766	0.011954	1
601.589	28.1333	0.82278	0.022105	1		601.667	28.1333	0.84325	0.026742	1		601.846	28.1333	1.01243	0.015961	1		601.57	28.1333	1.01785	0.011965	1
601.918	28.15	0.82314	0.022143	1		602.011	28.15	0.84373	0.026913	1		602.181	28.15	1.01269	0.015926	1		601.898	28.15	1.01803	0.011972	1
602.259	28.1667	0.82351	0.022219	1		602.349	28.1667	0.84417	0.027117	1		602.501	28.1667	1.01295	0.015945	1		602.246	28.1667	1.01827	0.011964	1
602.584	28.1833	0.82388	0.02227	1		602.684	28.1833	0.84462	0.027258	1		602.837	28.1833	1.01321	0.016013	1		602.563	28.1833	1.01844	0.011918	1
602.918	28.2	0.82427	0.022266	1		603.017	28.2	0.84509	0.027276	1		603.163	28.2	1.01346	0.016057	1		602.902	28.2	1.01865	0.011846	1
603.252	28.2167	0.82463	0.022218	1		603.35	28.2167	0.84556	0.027174	1		603.509	28.2167	1.01377	0.016028	1		603.244	28.2167	1.01886	0.011808	1
603.576	28.2333	0.825	0.022163	1		603.689	28.2333	0.84601	0.027017	1		603.845	28.2333	1.01405	0.015936	1		603.568	28.2333	1.01903	0.011855	1
603.909	28.25	0.82537	0.022134	1		604.023	28.25	0.84645	0.026909	1		604.172	28.25	1.01426	0.015841	1		603.895	28.25	1.01923	0.01197	1
604.25	28.2667	0.82573	0.022141	1		604.351	28.2667	0.84687	0.026917	1		604.506	28.2667	1.01454	0.015813	1		604.236	28.2667	1.01943	0.012086	1
604.579	28.2833	0.82611	0.022158	1		604.664	28.2833	0.84734	0.027003	1		604.829	28.2833	1.01482	0.015869	1		604.563	28.2833	1.01964	0.012113	1
604.909	28.3	0.82647	0.022162	1		605.003	28.3	0.84778	0.027069	1		605.164	28.3	1.01506	0.015956	1		604.902	28.3	1.01986	0.012007	1
605.237	28.3167	0.82686	0.022149	1		605.347	28.3167	0.84826	0.02704	1		605.487	28.3167	1.01535	0.016017	1		605.234	28.3167	1.02004	0.011807	1
605.569	28.3333	0.82721	0.022126	1		605.673	28.3333	0.84871	0.026914	1		605.825	28.3333	1.01561	0.016018	1		605.567	28.3333	1.02026	0.011606	1
605.91	28.35	0.82757	0.022109	1		606.001	28.35	0.84914	0.026754	1		606.16	28.35	1.01588	0.015933	1		605.891	28.35	1.02042	0.01148	1
606.243	28.3667	0.82796	0.022109	1		606.335	28.3667	0.84959	0.026631	1		606.498	28.3667	1.01615	0.01577	1		606.221	28.3667	1.02061	0.011449	1
606.572	28.3833	0.82831	0.022122	1		606.67	28.3833	0.85003	0.026612	1		606.829	28.3833	1.01641	0.015594	1		606.559	28.3833	1.02081	0.01149	1
606.904	28.4	0.82869	0.022125	1		607	28.4	0.85047	0.026682	1		607.157	28.4	1.01667	0.015468	1		606.892	28.4	1.02101	0.011558	1
607.237	28.4167	0.82905	0.022095	1		607.344	28.4167	0.85088	0.026753	1		607.488	28.4167	1.0169	0.015424	1		607.222	28.4167	1.02118	0.011592	1
607.576	28.4333	0.82943	0.022023	1		607.681	28.4333	0.85138	0.026753	1		607.818	28.4333	1.01717	0.015452	1		607.552	28.4333	1.0214	0.011571	1
607.911	28.45	0.8298	0.021924	1		608.004	28.45	0.85184	0.026651	1		608.153	28.45	1.01744	0.015522	1		607.886	28.45	1.0216	0.01151	1
608.24	28.4667	0.83016	0.021847	1		608.327	28.4667	0.85224	0.026492	1		608.48	28.4667	1.01769	0.015579	1		608.208	28.4667	1.02177	0.011441	1
608.565	28.4833	0.83051	0.021838	1		608.665	28.4833	0.85271	0.026382	1		608.806	28.4833	1.01794	0.01559	1		608.556	28.4833	1.02197	0.011395	1
608.903	28.5	0.83089	0.0219	1		608.991	28.5	0.85313	0.026402	1		609.16	28.5	1.01823	0.015555	1		608.887	28.5	1.02215	0.011394	1
609.228	28.5167	0.83123	0.021981	1		609.324	28.5167	0.85356	0.026514	1		609.488	28.5167	1.01847	0.015475	1		609.232	28.5167	1.02235	0.011412	1
609.574	28.5333	0.83162	0.022015	1		609.649	28.5333	0.85399	0.02664	1		609.812	28.5333	1.01872	0.015379	1		609.56	28.5333	1.02252	0.011399	1
609.906	28.55	0.83199	0.021971	1		610.002	28.55	0.85448	0.026716	1		610.154	28.55	1.019	0.015311	1		609.883	28.55	1.02273	0.011335	1
610.245	28.5667	0.83236	0.021867	1		610.325	28.5667	0.8549	0.026704	1		610.486	28.5667	1.01922	0.015287	1		610.22	28.5667	1.02293	0.011239	1
610.572	28.5833	0.83271	0.021766	1		610.657	28.5833	0.85535	0.026626	1		610.82	28.5833	1.01949	0.015299	1		610.549	28.5833	1.0231	0.011154	1
610.906	28.6	0.83308	0.02172	1		610.998	28.6	0.85579	0.026524	1		611.16	28.6	1.01975	0.01533	1		610.884	28.6	1.02327	0.011092	1
611.226	28.6167	0.83341	0.021719	1		611.334	28.6167	0.85625	0.026432	1		611.48	28.6167	1.02	0.015365	1		611.208	28.6167	1.02346	0.011044	1
611.562	28.6333	0.83381	0.021738	1		611.657	28.6333	0.85668	0.026368	1		611.818	28.6333	1.02027	0.015402	1		611.54	28.6333	1.02368	0.011006	1
611.902	28.65	0.83417	0.021755	1		611.998	28.65	0.85711	0.026341	1		612.149	28.65	1.02051	0.01544	1		611.877	28.65	1.02383	0.010975	1
612.226	28.6667	0.83451	0.021761	1		612.325	28.6667	0.85754	0.02634	1		612.481	28.6667	1.02076	0.015464	1		612.203	28.6667	1.024	0.010969	1
612.552	28.6833	0.83489	0.021772	1		612.656	28.6833	0.858	0.026344	1		612.816	28.6833	1.02105	0.015453	1		612.542	28.6833	1.02421	0.011012	1
612.89	28.7	0.83525	0.021799	1		612.983	28.7	0.85843	0.026336	1		613.144	28.7	1.02128	0.015397	1		612.879	28.7	1.02439	0.011088	1
613.221	28.7167	0.8356	0.021816	1		613.313	28.7167	0.85887	0.026304	1		613.48	28.7167	1.02156	0.015321	1		613.204	28.7167	1.02455	0.011145	1
613.557	28.7333	0.83598	0.021813	1		613.643	28.7333	0.8593	0.026262	1		613.809	28.7333	1.0218	0.015277	1		613.53	28.7333	1.02476	0.011148	1
613.882	28.75	0.83635	0.021806	1		613.992	28.75	0.85976	0.02624	1		614.146	28.75	1.02205	0.01528	1		613.88	28.75	1.02496	0.011073	1
614.216	28.7667	0.8367	0.021805	1		614.31	28.7667	0.86017	0.026252	1		614.472	28.7667	1.02229	0.015325	1		614.206	28.7667	1.02513	0.010932	1
614.548	28.7833	0.83706	0.021813	1		614.642	28.7833	0.86061	0.026286	1		614.804	28.7833	1.02259	0.015393	1		614.535	28.7833	1.02532	0.010794	1
614.884	28.8	0.83743	0.021814	1		614.978	28.8	0.86106	0.026299	1		615.136	28.8	1.0228	0.015429	1		614.871	28.8	1.02547	0.010705	1
615.217	28.8167	0.8378	0.021778	1		615.32	28.8167	0.86151	0.026274	1		615.466	28.8167	1.02308	0.015391	1		615.197	28.8167	1.02566	0.010673	1
615.544	28.8333	0.83817	0.021708	1		615.643	28.8333	0.86195	0.02624	1		615.803	28.8333	1.02335	0.015278	1		615.528	28.8333	1.02586	0.010699	1
615.875	28.85	0.83852	0.021636	1		615.965	28.85	0.86236	0.026235	1		616.139	28.85	1.0236	0.015115	1		615.858	28.85	1.026	0.01075	1
616.207	28.8667	0.83887	0.021593	1		616.297	28.8667	0.86279	0.026263	1		616.469	28.8667	1.02385	0.014959	1		616.19	28.8667	1.02618	0.010782	1
616.535	28.8833	0.83924	0.021594	1		616.64	28.8833	0.86326	0.026287	1		616.788	28.8833	1.02409	0.014882	1		616.527	28.8833	1.0264	0.010789	1
616.864	28.9	0.83959	0.02161	1		616.972	28.9	0.86369	0.026252	1		617.125	28.9	1.02433	0.014866	1		616.861	28.9	1.02657	0.010762	1
617.195	28.9167	0.83995	0.021595	1		617.305	28.9167	0.86412	0.026167	1		617.463	28.9167	1.02457	0.014864	1		617.191	28.9167	1.02672	0.010714	1
617.529	28.9333	0.84034	0.021537	1		617.637	28.9333	0.86458	0.026089	1		617.786	28.9333	1.02486	0.014877	1		617.534	28.9333	1.02693	0.010685	1
617.873	28.95	0.84068	0.021474	1		617.954	28.95	0.86498	0.026067	1		618.125	28.95	1.02508	0.014924	1		617.855	28.95	1.02708	0.010668	1
618.194	28.9667	0.84103	0.021441	1		618.293	28.9667	0.86543	0.026114	1		618.45	28.9667	1.0253	0.01502	1		618.19	28.9667	1.02727	0.010628	1
618.532	28.9833	0.84137	0.021455	1		618.615	28.9833	0.86585	0.026198	1		618.787	28.9833	1.02558	0.015136	1		618.529	28.9833	1.02746	0.010558	1
618.859	29	0.84176	0.021501	1		618.946	29	0.86629	0.02627	1		619.112	29	1.02583	0.015193	1		618.856	29	1.02763	0.010487	1
619.192	29.0167	0.84211	0.021553	1		619.281	29.0167	0.86675	0.026303	1		619.45	29.0167	1.0261	0.015138	1		619.193	29.0167	1.0278	0.010432	1
619.527	29.0333	0.84246	0.021616	1		619.622	29.0333	0.86717	0.026305	1		619.79	29.0333	1.02635	0.015021	1		619.523	29.0333	1.02795	0.0104	1
619.863	29.05	0.84283	0.0217	1		619.949	29.05	0.86762	0.026286	1		620.11	29.05	1.02659	0.01493	1		619.861	29.05	1.02816	0.010373	1
620.194	29.0667	0.84317	0.021797	1		620.283	29.0667	0.86805	0.02625	1		620.444	29.0667	1.02682	0.014903	1		620.187	29.0667	1.02832	0.010328	1
620.53	29.0833	0.84356	0.021865	1		620.61	29.0833	0.86849	0.0262	1		620.773	29.0833	1.02709	0.014921	1		620.506	29.0833	1.02849	0.010286	1
620.855	29.1	0.84391	0.021882	1		620.95	29.1	0.86894	0.026158	1		621.096	29.1	1.02733	0.014948	1		620.836	29.1	1.02867	0.010283	1
621.201	29.1167	0.8443	0.021846	1		621.275	29.1167	0.86936	0.026165	1		621.44	29.1167	1.02759	0.014943	1		621.17	29.1167	1.02881	0.010317	1
621.529	29.1333	0.84464	0.021753	1		621.607	29.1333	0.86978	0.026222	1		621.776	29.1333	1.02781	0.014904	1		621.504	29.1333	1.029	0.010336	1
621.87	29.15	0.84501	0.021615	1		621.938	29.15	0.87023	0.026277	1		622.099	29.15	1.02809	0.01485	1		621.852	29.15	1.02918	0.010304	1
622.192	29.1667	0.84539	0.021451	1		622.274	29.1667	0.87068	0.026273	1		622.437	29.1667	1.02833	0.014802	1		622.179	29.1667	1.02936	0.010217	1
622.518	29.1833	0.84572	0.021321	1		622.61	29.1833	0.87113	0.026204	1		622.751	29.1833	1.02857	0.014788	1		622.505	29.1833	1.02951	0.010116	1
622.858	29.2	0.84609	0.021287	1		622.94	29.2	0.87155	0.026132	1		623.088	29.2	1.02882	0.014823	1		622.839	29.2	1.0297	0.010076	1
623.181	29.2167	0.84642	0.021369	1		623.27	29.2167	0.87197	0.026122	1		623.425	29.2167	1.02905	0.014885	1		623.169	29.2167	1.02985	0.010115	1
623.503	29.2333	0.84678	0.021519	1		623.599	29.2333	0.8724	0.026174	1		623.76	29.2333	1.02932	0.014922	1		623.502	29.2333	1.03	0.010179	1
623.844	29.25	0.84715	0.021643	1		623.939	29.25	0.87286	0.026243	1		624.097	29.25	1.02957	0.014916	1		623.838	29.25	1.0302	0.010202	1
624.177	29.2667	0.84751	0.021689	1		624.267	29.2667	0.8733	0.026272	1		624.432	29.2667	1.02981	0.014879	1		624.159	29.2667	1.03037	0.010147	1
624.51	29.2833	0.84789	0.021656	1		624.602	29.2833	0.87372	0.02624	1		624.762	29.2833	1.03005	0.01484	1		624.49	29.2833	1.03054	0.010027	1
624.837	29.3	0.84823	0.021585	1		624.94	29.3	0.87417	0.026178	1		625.098	29.3	1.03031	0.014831	1		624.831	29.3	1.0307	0.0098986	1
625.168	29.3167	0.84859	0.021505	1		625.282	29.3167	0.87461	0.026124	1		625.426	29.3167	1.03055	0.014837	1		625.164	29.3167	1.03086	0.0098025	1
625.503	29.3333	0.84896	0.02143	1		625.599	29.3333	0.87503	0.026101	1		625.761	29.3333	1.03079	0.014818	1		625.493	29.3333	1.03103	0.0097307	1
625.834	29.35	0.84931	0.021375	1		625.936	29.35	0.87548	0.026128	1		626.102	29.35	1.03106	0.014756	1		625.817	29.35	1.03119	0.0096761	1
626.163	29.3667	0.84967	0.021345	1		626.253	29.3667	0.8759	0.026185	1		626.433	29.3667	1.03131	0.014642	1		626.164	29.3667	1.03135	0.0096436	1
626.498	29.3833	0.85001	0.021343	1		626.597	29.3833	0.87633	0.026219	1		626.752	29.3833	1.03153	0.014494	1		626.486	29.3833	1.0315	0.0096459	1
626.828	29.4	0.85038	0.021363	1		626.927	29.4	0.87679	0.026203	1		627.095	29.4	1.0318	0.014369	1		626.821	29.4	1.03167	0.0096888	1
627.154	29.4167	0.85073	0.021381	1		627.258	29.4167	0.87723	0.026154	1		627.419	29.4167	1.03201	0.014321	1		627.144	29.4167	1.03182	0.0097373	1
627.489	29.4333	0.85108	0.021391	1		627.594	29.4333	0.87765	0.02611	1		627.752	29.4333	1.03224	0.014343	1		627.483	29.4333	1.03198	0.0097442	1
627.805	29.45	0.85145	0.021419	1		627.934	29.45	0.87809	0.026131	1		628.075	29.45	1.03248	0.014413	1		627.811	29.45	1.03217	0.0097198	1
628.152	29.4667	0.8518	0.02149	1		628.255	29.4667	0.87852	0.026228	1		628.418	29.4667	1.03275	0.014497	1		628.144	29.4667	1.03233	0.0097131	1
628.481	29.4833	0.85214	0.021596	1		628.597	29.4833	0.87895	0.026348	1		628.745	29.4833	1.03296	0.01453	1		628.469	29.4833	1.03245	0.0097426	1
628.81	29.5	0.85253	0.021711	1		628.934	29.5	0.8794	0.026413	1		629.08	29.5	1.03321	0.014484	1		628.802	29.5	1.03263	0.009779	1
629.143	29.5167	0.85288	0.021776	1		629.255	29.5167	0.87985	0.02637	1		629.408	29.5167	1.03348	0.014369	1		629.138	29.5167	1.03282	0.0097589	1
629.478	29.5333	0.85324	0.02173	1		629.585	29.5333	0.88029	0.026232	1		629.732	29.5333	1.0337	0.014217	1		629.463	29.5333	1.03297	0.0096495	1
629.808	29.55	0.85363	0.021578	1		629.928	29.55	0.88074	0.026092	1		630.057	29.55	1.03394	0.014086	1		629.794	29.55	1.03314	0.0094937	1
630.143	29.5667	0.85399	0.021405	1		630.254	29.5667	0.88114	0.026054	1		630.392	29.5667	1.03417	0.014038	1		630.126	29.5667	1.03327	0.0093721	1
630.484	29.5833	0.85432	0.021298	1		630.577	29.5833	0.88158	0.026145	1		630.721	29.5833	1.03439	0.014093	1		630.455	29.5833	1.03344	0.0093119	1
630.802	29.6	0.85466	0.02131	1		630.914	29.6	0.882	0.026293	1		631.056	29.6	1.03463	0.01422	1		630.789	29.6	1.03359	0.0092893	1
631.148	29.6167	0.85503	0.021412	1		631.242	29.6167	0.88247	0.026385	1		631.389	29.6167	1.03486	0.014382	1		631.115	29.6167	1.03375	0.009294	1
631.468	29.6333	0.85539	0.021495	1		631.586	29.6333	0.88292	0.026358	1		631.722	29.6333	1.03512	0.014539	1		631.459	29.6333	1.03391	0.00933	1
631.8	29.65	0.85574	0.021447	1		631.909	29.65	0.88335	0.026257	1		632.06	29.65	1.03536	0.014644	1		631.791	29.65	1.03404	0.0093983	1
632.137	29.6667	0.85614	0.021268	1		632.24	29.6667	0.88378	0.026179	1		632.391	29.6667	1.0356	0.014663	1		632.109	29.6667	1.03421	0.009455	1
632.456	29.6833	0.85647	0.02107	1		632.577	29.6833	0.8842	0.026186	1		632.727	29.6833	1.03586	0.014555	1		632.453	29.6833	1.03437	0.0094263	1
632.797	29.7	0.85681	0.020959	1		632.904	29.7	0.88464	0.026264	1		633.056	29.7	1.0361	0.014316	1		632.799	29.7	1.03455	0.0092793	1
633.111	29.7167	0.85711	0.021004	1		633.24	29.7167	0.88509	0.02636	1		633.39	29.7167	1.03635	0.014018	1		633.113	29.7167	1.0347	0.009051	1
633.464	29.7333	0.85754	0.021167	1		633.564	29.7333	0.88553	0.026418	1		633.715	29.7333	1.03657	0.013762	1		633.445	29.7333	1.03483	0.0088247	1
633.796	29.75	0.85782	0.021341	1		633.897	29.75	0.88596	0.026423	1		634.047	29.75	1.03676	0.013631	1		633.776	29.75	1.03498	0.0086778	1
634.132	29.7667	0.85825	0.021486	1		634.24	29.7667	0.88643	0.026417	1		634.381	29.7667	1.03702	0.013645	1		634.103	29.7667	1.03513	0.0086568	1
634.446	29.7833	0.85858	0.02162	1		634.567	29.7833	0.88685	0.026416	1		634.71	29.7833	1.03723	0.013771	1		634.431	29.7833	1.03525	0.0087608	1
634.774	29.8	0.85891	0.021736	1		634.885	29.8	0.88726	0.026398	1		635.041	29.8	1.03746	0.01392	1		634.773	29.8	1.0354	0.0089344	1
635.111	29.8167	0.8593	0.021781	1		635.236	29.8167	0.88776	0.026347	1		635.379	29.8167	1.03769	0.014019	1		635.095	29.8167	1.03555	0.0090913	1
635.446	29.8333	0.85969	0.021732	1		635.556	29.8333	0.88818	0.026276	1		635.698	29.8333	1.03795	0.014036	1		635.437	29.8333	1.03572	0.0091396	1
635.778	29.85	0.86004	0.021602	1		635.889	29.85	0.88861	0.026208	1		636.029	29.85	1.03819	0.013972	1		635.767	29.85	1.03588	0.0090462	1
636.106	29.8667	0.86038	0.021471	1		636.227	29.8667	0.88903	0.026181	1		636.371	29.8667	1.03839	0.013892	1		636.102	29.8667	1.03603	0.0088712	1
636.439	29.8833	0.86074	0.021426	1		636.543	29.8833	0.88949	0.026212	1		636.692	29.8833	1.03865	0.013858	1		636.429	29.8833	1.03617	0.0086951	1
636.769	29.9	0.8611	0.021486	1		636.888	29.9	0.88991	0.026269	1		637.025	29.9	1.03884	0.013876	1		636.773	29.9	1.03629	0.0085695	1
637.092	29.9167	0.86146	0.021617	1		637.208	29.9167	0.89035	0.026316	1		637.376	29.9167	1.03911	0.01388	1		637.097	29.9167	1.03646	0.0084942	1
637.424	29.9333	0.8618	0.02174	1		637.537	29.9333	0.89078	0.026334	1		637.692	29.9333	1.03931	0.013786	1		637.445	29.9333	1.03659	0.0084254	1
637.757	29.95	0.86217	0.021786	1		637.873	29.95	0.89126	0.026336	1		638.043	29.95	1.03959	0.013553	1		637.762	29.95	1.03673	0.008322	1
638.104	29.9667	0.86258	0.02175	1		638.195	29.9667	0.89167	0.026357	1		638.368	29.9667	1.03979	0.013231	1		638.097	29.9667	1.03688	0.0081501	1
638.433	29.9833	0.86291	0.021666	1		638.524	29.9833	0.8921	0.026408	1		638.707	29.9833	1.04002	0.012917	1		638.428	29.9833	1.037	0.0078849	1
638.753	30	0.86326	0.021589	1		638.869	30	0.89254	0.026474	1		639.021	30	1.04019	0.01268	1		638.759	30	1.03715	0.0075406	1
639.088	30.0167	0.86363	0.021556	1		639.213	30.0167	0.89301	0.026528	1		639.357	30.0167	1.04043	0.012534	1		639.089	30.0167	1.03729	0.0071758	1
639.431	30.0333	0.86399	0.02155	1		639.533	30.0333	0.89343	0.026534	1		639.691	30.0333	1.04063	0.01243	1		639.416	30.0333	1.03736	0.0068555	1
639.759	30.05	0.86434	0.02155	1		639.881	30.05	0.89387	0.026503	1		640.03	30.05	1.04083	0.012299	1		639.747	30.05	1.03749	0.0065972	1
640.09	30.0667	0.86472	0.02158	1		640.202	30.0667	0.89434	0.026467	1		640.355	30.0667	1.04105	0.012068	1		640.086	30.0667	1.03759	0.0063502	1
640.423	30.0833	0.86505	0.02165	1		640.531	30.0833	0.89475	0.02644	1		640.68	30.0833	1.04124	0.011691	1		640.417	30.0833	1.0377	0.0059847	1
640.75	30.1	0.86542	0.021717	1		640.861	30.1	0.8952	0.02642	1		641.023	30.1	1.04147	0.011158	1		640.743	30.1	1.03781	0.0053769	1
641.08	30.1167	0.8658	0.021738	1		641.198	30.1167	0.89564	0.026409	1		641.343	30.1167	1.04163	0.010517	1		641.091	30.1167	1.03792	0.0045113	1
641.416	30.1333	0.86616	0.021699	1		641.53	30.1333	0.89609	0.02642	1		641.68	30.1333	1.0418	0.0098205	1		641.419	30.1333	1.038	0.0034624	1
641.75	30.15	0.86652	0.021643	1		641.873	30.15	0.89653	0.026459	1		642.005	30.15	1.04195	0.0090727	1		641.737	30.15	1.03801	0.0023204	1
642.087	30.1667	0.86687	0.021639	1		642.198	30.1667	0.89695	0.026523	1		642.347	30.1667	1.04211	0.0082177	1		642.073	30.1667	1.03805	0.0010957	1
642.41	30.1833	0.86722	0.021699	1		642.53	30.1833	0.8974	0.026585	1		642.682	30.1833	1.04225	0.0071728	1		642.402	30.1833	1.03806	-0.00028697	1
642.742	30.2	0.86759	0.021767	1		642.864	30.2	0.89786	0.026603	1		642.997	30.2	1.04237	0.0058799	1		642.732	30.2	1.03808	-0.0019366	1
643.07	30.2167	0.86797	0.021779	1		643.193	30.2167	0.89828	0.02657	1		643.33	30.2167	1.04245	0.0043213	1		643.068	30.2167	1.03801	-0.0038966	1
643.404	30.2333	0.86833	0.021722	1		643.525	30.2333	0.89876	0.026531	1		643.662	30.2333	1.04253	0.0025096	1		643.404	30.2333	1.03797	-0.0061155	1
643.735	30.25	0.86869	0.021648	1		643.849	30.25	0.89916	0.026532	1		644.003	30.25	1.04256	0.0004376	1		643.732	30.25	1.03782	-0.0085481	1
644.062	30.2667	0.86904	0.021608	1		644.193	30.2667	0.8996	0.026556	1		644.325	30.2667	1.04254	-0.0019092	1		644.064	30.2667	1.03766	-0.01124	1
644.398	30.2833	0.86939	0.021616	1		644.518	30.2833	0.90007	0.026556	1		644.648	30.2833	1.04253	-0.0045301	1		644.39	30.2833	1.03747	-0.014303	1
644.732	30.3	0.86977	0.021644	1		644.843	30.3	0.90052	0.026518	1		644.983	30.3	1.04242	-0.0073992	1		644.727	30.3	1.03725	-0.017821	1
645.066	30.3167	0.87013	0.021648	1		645.185	30.3167	0.90096	0.02647	1		645.308	30.3167	1.04227	-0.010513	1		645.063	30.3167	1.03693	-0.02182	1
645.398	30.3333	0.87048	0.021613	1		645.515	30.3333	0.90137	0.026473	1		645.626	30.3333	1.04208	-0.013935	1		645.39	30.3333	1.03652	-0.026258	1
645.731	30.35	0.87086	0.021541	1		645.846	30.35	0.90183	0.026545	1		645.966	30.35	1.04182	-0.017785	1		645.728	30.35	1.03607	-0.031091	1
646.055	30.3667	0.87119	0.021435	1		646.178	30.3667	0.90226	0.026643	1		646.301	30.3667	1.04156	-0.02218	1		646.047	30.3667	1.03552	-0.036322	1
646.401	30.3833	0.87158	0.021307	1		646.507	30.3833	0.90273	0.026711	1		646.627	30.3833	1.04113	-0.027101	1		646.381	30.3833	1.03489	-0.041956	1
646.716	30.4	0.87192	0.021194	1		646.844	30.4	0.90315	0.026724	1		646.949	30.4	1.04068	-0.032411	1		646.693	30.4	1.03415	-0.047937	1
647.049	30.4167	0.87227	0.021125	1		647.173	30.4167	0.90362	0.026696	1		647.271	30.4167	1.04005	-0.037935	1		647.043	30.4167	1.03331	-0.054175	1
647.385	30.4333	0.87261	0.021097	1		647.502	30.4333	0.90404	0.026658	1		647.611	30.4333	1.0394	-0.043572	1		647.363	30.4333	1.03233	-0.060602	1
647.719	30.45	0.87297	0.021085	1		647.846	30.45	0.90451	0.026634	1		647.923	30.45	1.03861	-0.04936	1		647.692	30.45	1.03131	-0.06718	1
648.056	30.4667	0.87333	0.021045	1		648.161	30.4667	0.90493	0.02666	1		648.259	30.4667	1.03776	-0.055364	1		648.019	30.4667	1.03012	-0.073905	1
648.391	30.4833	0.87368	0.02096	1		648.501	30.4833	0.90539	0.026711	1		648.588	30.4833	1.03683	-0.061614	1		648.355	30.4833	1.02884	-0.08077	1
648.721	30.5	0.87403	0.020845	1		648.833	30.5	0.9058	0.026733	1		648.919	30.5	1.03571	-0.06805	1		648.671	30.5	1.02744	-0.087702	1
649.044	30.5167	0.87437	0.020716	1		649.169	30.5167	0.9063	0.026709	1		649.243	30.5167	1.03454	-0.074526	1		648.999	30.5167	1.02593	-0.094527	1
649.38	30.5333	0.87471	0.020582	1		649.512	30.5333	0.90674	0.026649	1		649.573	30.5333	1.03324	-0.080838	1		649.33	30.5333	1.02427	-0.10099	1
649.711	30.55	0.87507	0.020463	1		649.814	30.55	0.90714	0.026612	1		649.884	30.55	1.03182	-0.086747	1		649.655	30.55	1.02251	-0.10674	1
650.04	30.5667	0.8754	0.02041	1		650.165	30.5667	0.90763	0.026648	1		650.214	30.5667	1.03031	-0.092005	1		649.977	30.5667	1.02065	-0.11144	1
650.381	30.5833	0.87573	0.020436	1		650.488	30.5833	0.90802	0.026741	1		650.552	30.5833	1.02869	-0.096402	1		650.294	30.5833	1.01869	-0.11492	1
650.696	30.6	0.87604	0.020511	1		650.822	30.6	0.9085	0.026813	1		650.866	30.6	1.027	-0.099804	1		650.621	30.6	1.01671	-0.11722	1
651.04	30.6167	0.87644	0.020597	1		651.153	30.6167	0.90896	0.02682	1		651.197	30.6167	1.02533	-0.1021	1		650.947	30.6167	1.01472	-0.11855	1
651.371	30.6333	0.87676	0.020679	1		651.473	30.6333	0.9094	0.026767	1		651.517	30.6333	1.02354	-0.10316	1		651.286	30.6333	1.01274	-0.11922	1
651.692	30.65	0.8771	0.020795	1		651.814	30.65	0.90984	0.026683	1		651.835	30.65	1.02177	-0.1029	1		651.609	30.65	1.01074	-0.11944	1
652.016	30.6667	0.87745	0.020996	1		652.14	30.6667	0.91028	0.026631	1		652.171	30.6667	1.02	-0.10134	1		651.928	30.6667	1.00874	-0.11933	1
652.356	30.6833	0.87779	0.021272	1		652.478	30.6833	0.91074	0.026639	1		652.488	30.6833	1.01832	-0.098689	1		652.258	30.6833	1.00673	-0.1189	1
652.699	30.7	0.87815	0.021557	1		652.811	30.7	0.91115	0.026709	1		652.804	30.7	1.01667	-0.095284	1		652.579	30.7	1.00476	-0.11812	1
653.021	30.7167	0.87853	0.021785	1		653.139	30.7167	0.91162	0.026827	1		653.14	30.7167	1.01512	-0.091474	1		652.915	30.7167	1.00276	-0.11699	1
653.349	30.7333	0.87887	0.021924	1		653.462	30.7333	0.91206	0.026967	1		653.462	30.7333	1.01362	-0.087536	1		653.249	30.7333	1.00083	-0.11556	1
653.688	30.75	0.87927	0.021998	1		653.804	30.75	0.91252	0.027116	1		653.799	30.75	1.01222	-0.08363	1		653.571	30.75	0.99891	-0.11385	1
654.01	30.7667	0.87963	0.022069	1		654.138	30.7667	0.91296	0.027254	1		654.131	30.7667	1.01085	-0.079864	1		653.904	30.7667	0.99702	-0.11195	1
654.339	30.7833	0.87997	0.022171	1		654.462	30.7833	0.9134	0.027347	1		654.449	30.7833	1.00954	-0.07634	1		654.228	30.7833	0.99515	-0.10993	1
654.664	30.8	0.88035	0.022299	1		654.793	30.8	0.91389	0.027382	1		654.782	30.8	1.00833	-0.073163	1		654.562	30.8	0.99339	-0.10776	1
655.005	30.8167	0.88074	0.022426	1		655.123	30.8167	0.91435	0.027391	1		655.117	30.8167	1.00716	-0.070409	1		654.882	30.8167	0.99156	-0.1054	1
655.336	30.8333	0.88111	0.022522	1		655.463	30.8333	0.91479	0.027404	1		655.457	30.8333	1.00601	-0.068067	1		655.205	30.8333	0.9898	-0.10276	1
655.668	30.85	0.88149	0.022585	1		655.786	30.85	0.91523	0.027452	1		655.783	30.85	1.00491	-0.066023	1		655.54	30.85	0.98813	-0.099757	1
656.002	30.8667	0.88185	0.022633	1		656.118	30.8667	0.91573	0.027535	1		656.117	30.8667	1.00382	-0.0641	1		655.864	30.8667	0.98647	-0.096322	1
656.336	30.8833	0.88225	0.022684	1		656.444	30.8833	0.91615	0.027614	1		656.452	30.8833	1.00277	-0.062101	1		656.198	30.8833	0.98487	-0.092388	1
656.659	30.9	0.88262	0.022751	1		656.792	30.9	0.91664	0.027671	1		656.785	30.9	1.00174	-0.059849	1		656.541	30.9	0.98336	-0.087848	1
656.989	30.9167	0.88298	0.022819	1		657.106	30.9167	0.91709	0.027718	1		657.108	30.9167	1.00072	-0.057241	1		656.867	30.9167	0.98189	-0.082613	1
657.333	30.9333	0.88337	0.022844	1		657.444	30.9333	0.91755	0.027754	1		657.461	30.9333	0.9998	-0.054223	1		657.203	30.9333	0.98055	-0.076645	1
657.672	30.95	0.88377	0.022808	1		657.777	30.95	0.91802	0.027792	1		657.797	30.95	0.99892	-0.05076	1		657.542	30.95	0.9793	-0.069949	1
657.997	30.9667	0.88416	0.022741	1		658.107	30.9667	0.91848	0.027865	1		658.133	30.9667	0.99807	-0.046783	1		657.871	30.9667	0.97816	-0.062579	1
658.341	30.9833	0.88451	0.022694	1		658.442	30.9833	0.91893	0.027965	1		658.473	30.9833	0.99732	-0.042192	1		658.206	30.9833	0.97719	-0.054644	1
658.653	31	0.88488	0.022704	1		658.783	31	0.9194	0.028058	1		658.792	31	0.99661	-0.036947	1		658.54	31	0.97631	-0.046338	1
658.995	31.0167	0.88528	0.022757	1		659.106	31.0167	0.91989	0.028108	1		659.147	31.0167	0.99602	-0.031148	1		658.869	31.0167	0.97559	-0.037954	1
659.321	31.0333	0.88566	0.0228	1		659.446	31.0333	0.92035	0.02808	1		659.487	31.0333	0.99557	-0.025009	1		659.201	31.0333	0.97509	-0.02984	1
659.638	31.05	0.88603	0.022807	1		659.772	31.05	0.92081	0.028	1		659.807	31.05	0.99519	-0.018774	1		659.544	31.05	0.97466	-0.022301	1
659.979	31.0667	0.88643	0.022804	1		660.104	31.0667	0.9213	0.027931	1		660.144	31.0667	0.99495	-0.01272	1		659.873	31.0667	0.9744	-0.015554	1
660.307	31.0833	0.88679	0.022831	1		660.439	31.0833	0.92174	0.027916	1		660.471	31.0833	0.99477	-0.0070954	1		660.205	31.0833	0.97419	-0.0097398	1
660.652	31.1	0.88717	0.022902	1		660.77	31.1	0.92221	0.027977	1		660.823	31.1	0.99477	-0.0021073	1		660.542	31.1	0.97412	-0.0049342	1
660.971	31.1167	0.88755	0.022999	1		661.097	31.1167	0.92268	0.02811	1		661.16	31.1167	0.99478	0.0021071	1		660.885	31.1167	0.97414	-0.0011378	1
661.308	31.1333	0.88793	0.023072	1		661.433	31.1333	0.92313	0.028249	1		661.496	31.1333	0.99487	0.005529	1		661.219	31.1333	0.97416	0.0017491	1
661.635	31.15	0.88834	0.023086	1		661.77	31.15	0.92361	0.028311	1		661.824	31.15	0.99502	0.0082263	1		661.54	31.15	0.97421	0.0039017	1
661.968	31.1667	0.88872	0.023065	1		662.102	31.1667	0.92412	0.028278	1		662.168	31.1667	0.99518	0.010309	1		661.885	31.1667	0.97432	0.0055416	1
662.299	31.1833	0.88909	0.023056	1		662.435	31.1833	0.92458	0.028184	1		662.505	31.1833	0.9954	0.011867	1		662.226	31.1833	0.97443	0.0068459	1
662.627	31.2	0.88947	0.023087	1		662.756	31.2	0.92501	0.028116	1		662.843	31.2	0.9956	0.013011	1		662.564	31.2	0.97454	0.0079304	1
662.954	31.2167	0.88986	0.023152	1		663.092	31.2167	0.92551	0.028157	1		663.184	31.2167	0.99586	0.013861	1		662.886	31.2167	0.97471	0.008874	1
663.296	31.2333	0.89026	0.023215	1		663.416	31.2333	0.92595	0.028291	1		663.511	31.2333	0.99608	0.014507	1		663.225	31.2333	0.97484	0.009705	1
663.631	31.25	0.89063	0.023255	1		663.747	31.25	0.92644	0.028428	1		663.842	31.25	0.99633	0.015004	1		663.56	31.25	0.97502	0.010395	1
663.961	31.2667	0.89103	0.023264	1		664.08	31.2667	0.92692	0.028472	1		664.182	31.2667	0.99659	0.015363	1		663.9	31.2667	0.97521	0.010916	1
664.273	31.2833	0.89141	0.023245	1		664.417	31.2833	0.9274	0.028376	1		664.512	31.2833	0.99686	0.015596	1		664.222	31.2833	0.97541	0.011286	1
664.616	31.3	0.89181	0.023214	1		664.747	31.3	0.92789	0.028202	1		664.847	31.3	0.99712	0.015751	1		664.563	31.3	0.97561	0.011558	1
664.96	31.3167	0.89219	0.023196	1		665.083	31.3167	0.92836	0.028096	1		665.178	31.3167	0.99738	0.015908	1		664.89	31.3167	0.97577	0.011809	1
665.286	31.3333	0.89257	0.023216	1		665.404	31.3333	0.92877	0.028139	1		665.511	31.3333	0.99763	0.016126	1		665.239	31.3333	0.976	0.01208	1
665.612	31.35	0.89296	0.023295	1		665.742	31.35	0.92925	0.028318	1		665.847	31.35	0.99791	0.016404	1		665.574	31.35	0.97618	0.01235	1
665.945	31.3667	0.89335	0.023417	1		666.072	31.3667	0.92975	0.02853	1		666.184	31.3667	0.99818	0.016663	1		665.91	31.3667	0.9764	0.012555	1
666.282	31.3833	0.89372	0.023511	1		666.395	31.3833	0.93021	0.028658	1		666.521	31.3833	0.99847	0.016812	1		666.252	31.3833	0.97662	0.012673	1
666.617	31.4	0.89414	0.023528	1		666.731	31.4	0.93071	0.028685	1		666.859	31.4	0.99878	0.016831	1		666.571	31.4	0.97684	0.012748	1
666.947	31.4167	0.89456	0.023483	1		667.063	31.4167	0.93119	0.02867	1		667.195	31.4167	0.99906	0.016762	1		666.911	31.4167	0.97703	0.012822	1
667.274	31.4333	0.89491	0.023428	1		667.393	31.4333	0.93163	0.028672	1		667.525	31.4333	0.9993	0.016691	1		667.256	31.4333	0.97724	0.012919	1
667.593	31.45	0.89529	0.023419	1		667.736	31.45	0.93215	0.028714	1		667.867	31.45	0.99961	0.01669	1		667.603	31.45	0.97748	0.01303	1
667.936	31.4667	0.8957	0.023466	1		668.071	31.4667	0.93259	0.02878	1		668.205	31.4667	0.99986	0.016754	1		667.927	31.4667	0.97769	0.013125	1
668.269	31.4833	0.89609	0.023516	1		668.399	31.4833	0.9331	0.028813	1		668.534	31.4833	1.00015	0.016847	1		668.263	31.4833	0.9779	0.013193	1
668.614	31.5	0.89649	0.023515	1		668.738	31.5	0.93357	0.028772	1		668.871	31.5	1.00045	0.016945	1		668.603	31.5	0.97813	0.013251	1
668.936	31.5167	0.89687	0.023459	1		669.065	31.5167	0.93406	0.028653	1		669.198	31.5167	1.0007	0.017039	1		668.928	31.5167	0.97835	0.013309	1
669.255	31.5333	0.89726	0.02338	1		669.401	31.5333	0.93454	0.028496	1		669.553	31.5333	1.00101	0.017141	1		669.271	31.5333	0.97857	0.013374	1
669.592	31.55	0.89767	0.023307	1		669.727	31.55	0.93501	0.028375	1		669.873	31.55	1.00129	0.017255	1		669.601	31.55	0.9788	0.013449	1
669.931	31.5667	0.89803	0.02327	1		670.057	31.5667	0.93546	0.028316	1		670.219	31.5667	1.00155	0.017342	1		669.934	31.5667	0.97901	0.013521	1
670.263	31.5833	0.89843	0.023286	1		670.39	31.5833	0.93594	0.028318	1		670.545	31.5833	1.00188	0.01737	1		670.258	31.5833	0.97925	0.013581	1
670.579	31.6	0.89881	0.023349	1		670.724	31.6	0.93644	0.028376	1		670.882	31.6	1.00217	0.017346	1		670.618	31.6	0.97949	0.013639	1
670.918	31.6167	0.8992	0.023453	1		671.053	31.6167	0.93687	0.028465	1		671.22	31.6167	1.00244	0.017317	1		670.945	31.6167	0.97968	0.013708	1
671.261	31.6333	0.89961	0.02358	1		671.396	31.6333	0.93736	0.028576	1		671.546	31.6333	1.00274	0.017338	1		671.281	31.6333	0.97994	0.013812	1
671.583	31.65	0.89997	0.023688	1		671.725	31.65	0.93785	0.028688	1		671.868	31.65	1.003	0.017415	1		671.612	31.65	0.98016	0.013955	1
671.914	31.6667	0.90038	0.023722	1		672.052	31.6667	0.93831	0.028766	1		672.221	31.6667	1.00332	0.017491	1		671.944	31.6667	0.98038	0.014099	1
672.253	31.6833	0.90081	0.023679	1		672.391	31.6833	0.93881	0.028785	1		672.541	31.6833	1.00362	0.017533	1		672.27	31.6833	0.98063	0.014216	1
672.582	31.7	0.90119	0.023587	1		672.71	31.7	0.93928	0.028764	1		672.883	31.7	1.00391	0.017571	1		672.606	31.7	0.98088	0.014327	1
672.919	31.7167	0.90155	0.023484	1		673.054	31.7167	0.93977	0.028728	1		673.197	31.7167	1.00418	0.017658	1		672.944	31.7167	0.9811	0.014457	1
673.242	31.7333	0.90197	0.023411	1		673.382	31.7333	0.94025	0.028686	1		673.543	31.7333	1.00448	0.017825	1		673.268	31.7333	0.98134	0.014634	1
673.576	31.75	0.90236	0.023365	1		673.707	31.75	0.94071	0.028643	1		673.875	31.75	1.00477	0.018025	1		673.612	31.75	0.98159	0.014849	1
673.91	31.7667	0.90274	0.023333	1		674.033	31.7667	0.94121	0.028596	1		674.208	31.7667	1.00509	0.018178	1		673.939	31.7667	0.98184	0.015016	1
674.236	31.7833	0.90313	0.023318	1		674.361	31.7833	0.94168	0.028558	1		674.545	31.7833	1.0054	0.018238	1		674.282	31.7833	0.98209	0.015068	1
674.564	31.8	0.90351	0.023319	1		674.692	31.8	0.94214	0.028549	1		674.867	31.8	1.0057	0.018216	1		674.641	31.8	0.98238	0.015029	1
674.9	31.8167	0.90391	0.023335	1		675.033	31.8167	0.94262	0.028565	1		675.207	31.8167	1.00601	0.018174	1		674.952	31.8167	0.9826	0.014988	1
675.227	31.8333	0.9043	0.023377	1		675.36	31.8333	0.94309	0.028573	1		675.542	31.8333	1.0063	0.018177	1		675.285	31.8333	0.98283	0.015033	1
675.562	31.85	0.90467	0.023453	1		675.698	31.85	0.94359	0.028559	1		675.87	31.85	1.00659	0.018262	1		675.618	31.85	0.98309	0.015194	1
675.889	31.8667	0.90508	0.023574	1		676.029	31.8667	0.94407	0.028555	1		676.219	31.8667	1.00691	0.018438	1		675.954	31.8667	0.98335	0.015424	1
676.215	31.8833	0.90547	0.02372	1		676.363	31.8833	0.94451	0.028591	1		676.547	31.8833	1.00721	0.018672	1		676.286	31.8833	0.98361	0.015645	1
676.548	31.9	0.90585	0.023845	1		676.688	31.9	0.94499	0.028663	1		676.871	31.9	1.00751	0.018897	1		676.62	31.9	0.98387	0.015813	1
676.877	31.9167	0.90628	0.023921	1		677.029	31.9167	0.9455	0.028743	1		677.211	31.9167	1.00785	0.019059	1		676.957	31.9167	0.98414	0.015919	1
677.219	31.9333	0.90666	0.023938	1		677.357	31.9333	0.94596	0.028756	1		677.552	31.9333	1.00817	0.019139	1		677.292	31.9333	0.98441	0.015952	1
677.548	31.95	0.90706	0.02389	1		677.692	31.95	0.94643	0.028667	1		677.888	31.95	1.00849	0.019145	1		677.625	31.95	0.98467	0.015912	1
677.874	31.9667	0.90747	0.023798	1		678.025	31.9667	0.94694	0.028499	1		678.21	31.9667	1.00881	0.019103	1		677.961	31.9667	0.98495	0.015825	1
678.22	31.9833	0.90787	0.023697	1		678.352	31.9833	0.9474	0.028298	1		678.552	31.9833	1.00912	0.019051	1		678.299	31.9833	0.98521	0.01574	1
678.543	32	0.90825	0.023614	1		678.681	32	0.94787	0.028138	1		678.881	32	1.00946	0.019005	1		678.629	32	0.98546	0.015726	1
678.875	32.0167	0.90865	0.023576	1		679.017	32.0167	0.94834	0.028094	1		679.206	32.0167	1.00974	0.018989	1		678.961	32.0167	0.98572	0.015814	1
679.215	32.0333	0.90903	0.023599	1		679.328	32.0333	0.94877	0.028162	1		679.555	32.0333	1.01008	0.01903	1		679.288	32.0333	0.98597	0.015972	1
679.54	32.05	0.90943	0.023651	1		679.676	32.05	0.94927	0.028266	1		679.886	32.05	1.01039	0.019135	1		679.624	32.05	0.98625	0.016131	1
679.861	32.0667	0.90981	0.023703	1		680.005	32.0667	0.94974	0.028337	1		680.212	32.0667	1.0107	0.019293	1		679.958	32.0667	0.98653	0.016237	1
680.198	32.0833	0.91024	0.023744	1		680.342	32.0833	0.95023	0.028332	1		680.537	32.0833	1.01103	0.019463	1		680.284	32.0833	0.9868	0.016284	1
680.544	32.1	0.91061	0.023786	1		680.672	32.1	0.95068	0.028264	1		680.856	32.1	1.01135	0.0196	1		680.618	32.1	0.98707	0.016317	1
680.876	32.1167	0.91101	0.023831	1		681.006	32.1167	0.95117	0.02818	1		681.214	32.1167	1.0117	0.019678	1		680.95	32.1167	0.98735	0.016386	1
681.2	32.1333	0.9114	0.023853	1		681.335	32.1333	0.95162	0.0281	1		681.558	32.1333	1.01203	0.019706	1		681.281	32.1333	0.9876	0.01648	1
681.53	32.15	0.91181	0.023826	1		681.665	32.15	0.9521	0.028019	1		681.874	32.15	1.01233	0.019711	1		681.612	32.15	0.98789	0.016563	1
681.856	32.1667	0.91223	0.023754	1		681.996	32.1667	0.95256	0.02794	1		682.21	32.1667	1.01268	0.019721	1		681.945	32.1667	0.98818	0.016603	1
682.189	32.1833	0.9126	0.023686	1		682.337	32.1833	0.95304	0.027887	1		682.541	32.1833	1.01301	0.019756	1		682.282	32.1833	0.98845	0.016597	1
682.524	32.2	0.91298	0.023663	1		682.659	32.2	0.95348	0.027887	1		682.869	32.2	1.01333	0.019805	1		682.614	32.2	0.98872	0.016597	1
682.85	32.2167	0.91339	0.023672	1		682.991	32.2167	0.95395	0.027932	1		683.2	32.2167	1.01366	0.019848	1		682.957	32.2167	0.989	0.016652	1
683.182	32.2333	0.91378	0.023663	1		683.323	32.2333	0.9544	0.027967	1		683.543	32.2333	1.01399	0.019878	1		683.268	32.2333	0.98925	0.016737	1
683.514	32.25	0.9142	0.023615	1		683.655	32.25	0.95491	0.027936	1		683.871	32.25	1.01434	0.0199	1		683.623	32.25	0.98956	0.016798	1
683.851	32.2667	0.91458	0.023575	1		683.99	32.2667	0.95536	0.027851	1		684.19	32.2667	1.01465	0.019938	1		683.951	32.2667	0.98985	0.016807	1
684.172	32.2833	0.91495	0.023591	1		684.319	32.2833	0.95582	0.027748	1		684.541	32.2833	1.01499	0.01999	1		684.278	32.2833	0.99012	0.016767	1
684.494	32.3	0.91534	0.023651	1		684.662	32.3	0.95624	0.027654	1		684.86	32.3	1.01531	0.020027	1		684.614	32.3	0.99038	0.016705	1
684.834	32.3167	0.91576	0.02372	1		684.997	32.3167	0.95676	0.027575	1		685.203	32.3167	1.01568	0.020023	1		684.934	32.3167	0.99068	0.016668	1
685.17	32.3333	0.91616	0.023775	1		685.329	32.3333	0.9572	0.027499	1		685.537	32.3333	1.01599	0.019985	1		685.286	32.3333	0.99096	0.016676	1
685.496	32.35	0.91654	0.023804	1		685.66	32.35	0.95765	0.027436	1		685.858	32.35	1.01633	0.019955	1		685.602	32.35	0.99123	0.016734	1
685.834	32.3667	0.91692	0.023819	1		685.99	32.3667	0.9581	0.027405	1		686.182	32.3667	1.01665	0.01997	1		685.946	32.3667	0.99149	0.016826	1
686.17	32.3833	0.91737	0.023814	1		686.324	32.3833	0.95856	0.027394	1		686.524	32.3833	1.01699	0.020024	1		686.271	32.3833	0.99179	0.016891	1
686.493	32.4	0.91772	0.023765	1		686.665	32.4	0.95901	0.027342	1		686.862	32.4	1.01732	0.020089	1		686.601	32.4	0.99207	0.016867	1
686.824	32.4167	0.91814	0.023685	1		686.982	32.4167	0.95949	0.027233	1		687.185	32.4167	1.01767	0.020169	1		686.95	32.4167	0.99238	0.016758	1
687.168	32.4333	0.91853	0.023634	1		687.314	32.4333	0.95994	0.027112	1		687.521	32.4333	1.01799	0.020282	1		687.278	32.4333	0.99263	0.016633	1
687.497	32.45	0.91891	0.023638	1		687.646	32.45	0.96038	0.027015	1		687.847	32.45	1.01832	0.020417	1		687.601	32.45	0.9929	0.016567	1
687.814	32.4667	0.91929	0.023686	1		687.963	32.4667	0.96081	0.026951	1		688.183	32.4667	1.01866	0.020527	1		687.944	32.4667	0.99318	0.016593	1
688.145	32.4833	0.91972	0.02375	1		688.308	32.4833	0.96129	0.026893	1		688.52	32.4833	1.01904	0.020555	1		688.265	32.4833	0.99346	0.016682	1
688.471	32.5	0.9201	0.023778	1		688.629	32.5	0.96174	0.026813	1		688.844	32.5	1.01936	0.020479	1		688.601	32.5	0.99373	0.016771	1
688.819	32.5167	0.9205	0.023756	1		688.963	32.5167	0.96217	0.026725	1		689.191	32.5167	1.01971	0.020345	1		688.938	32.5167	0.99403	0.016815	1
689.161	32.5333	0.92091	0.023711	1		689.3	32.5333	0.96262	0.026659	1		689.51	32.5333	1.02005	0.020237	1		689.265	32.5333	0.9943	0.016807	1
689.482	32.55	0.92129	0.023684	1		689.634	32.55	0.96305	0.026624	1		689.84	32.55	1.02037	0.020218	1		689.598	32.55	0.99459	0.016762	1
689.821	32.5667	0.92169	0.023694	1		689.959	32.5667	0.96352	0.02659	1		690.172	32.5667	1.02071	0.020284	1		689.922	32.5667	0.99485	0.016716	1
690.145	32.5833	0.92206	0.023716	1		690.286	32.5833	0.96395	0.026536	1		690.505	32.5833	1.02104	0.020388	1		690.274	32.5833	0.99515	0.016706	1
690.481	32.6	0.92247	0.023703	1		690.627	32.6	0.96439	0.026469	1		690.853	32.6	1.0214	0.020478	1		690.585	32.6	0.99541	0.016744	1
690.808	32.6167	0.92291	0.023651	1		690.951	32.6167	0.96483	0.026414	1		691.178	32.6167	1.02173	0.020536	1		690.914	32.6167	0.99569	0.016823	1
691.14	32.6333	0.92326	0.023611	1		691.286	32.6333	0.96527	0.026405	1		691.513	32.6333	1.02208	0.020584	1		691.254	32.6333	0.99597	0.016897	1
691.472	32.65	0.92364	0.023602	1		691.614	32.65	0.9657	0.02643	1		691.847	32.65	1.02241	0.020645	1		691.597	32.65	0.99625	0.01692	1
691.806	32.6667	0.92403	0.023629	1		691.937	32.6667	0.96614	0.026449	1		692.172	32.6667	1.02277	0.020702	1		691.919	32.6667	0.99656	0.016875	1
692.145	32.6833	0.92448	0.023677	1		692.268	32.6833	0.9666	0.026435	1		692.499	32.6833	1.02311	0.020728	1		692.244	32.6833	0.99683	0.016808	1
692.475	32.7	0.92482	0.023708	1		692.617	32.7	0.96704	0.026379	1		692.841	32.7	1.02348	0.020707	1		692.58	32.7	0.9971	0.016776	1
692.801	32.7167	0.92522	0.02372	1		692.935	32.7167	0.96747	0.026309	1		693.164	32.7167	1.02379	0.020629	1		692.909	32.7167	0.99737	0.016786	1
693.138	32.7333	0.92564	0.023738	1		693.262	32.7333	0.96791	0.026276	1		693.493	32.7333	1.02415	0.020536	1		693.247	32.7333	0.99765	0.016817	1
693.47	32.75	0.92604	0.023772	1		693.602	32.75	0.96835	0.02629	1		693.825	32.75	1.02451	0.020479	1		693.582	32.75	0.99797	0.016826	1
693.798	32.7667	0.9264	0.023807	1		693.924	32.7667	0.96877	0.026334	1		694.141	32.7667	1.02481	0.020485	1		693.903	32.7667	0.9982	0.016794	1
694.125	32.7833	0.92682	0.023831	1		694.271	32.7833	0.96924	0.026382	1		694.492	32.7833	1.02517	0.020544	1		694.248	32.7833	0.99851	0.016732	1
694.462	32.8	0.92722	0.023801	1		694.591	32.8	0.96965	0.026384	1		694.815	32.8	1.02551	0.020613	1		694.579	32.8	0.99878	0.016655	1
694.794	32.8167	0.92762	0.023684	1		694.932	32.8167	0.9701	0.026306	1		695.14	32.8167	1.02585	0.020628	1		694.905	32.8167	0.99906	0.016582	1
695.13	32.8333	0.92802	0.023516	1		695.259	32.8333	0.97057	0.026178	1		695.486	32.8333	1.02622	0.020578	1		695.23	32.8333	0.99933	0.016529	1
695.442	32.85	0.9284	0.023375	1		695.589	32.85	0.97098	0.026059	1		695.822	32.85	1.02655	0.020511	1		695.571	32.85	0.99961	0.016518	1
695.788	32.8667	0.92879	0.023319	1		695.909	32.8667	0.9714	0.026003	1		696.151	32.8667	1.02688	0.020467	1		695.893	32.8667	0.99988	0.016532	1
696.119	32.8833	0.92916	0.02333	1		696.253	32.8833	0.97184	0.026015	1		696.48	32.8833	1.02722	0.020438	1		696.228	32.8833	1.00016	0.016527	1
696.455	32.9	0.92956	0.023346	1		696.575	32.9	0.97226	0.026038	1		696.805	32.9	1.02756	0.02039	1		696.558	32.9	1.00043	0.016475	1
696.783	32.9167	0.92997	0.023332	1		696.914	32.9167	0.97273	0.026034	1		697.139	32.9167	1.02793	0.020314	1		696.903	32.9167	1.00073	0.016406	1
697.122	32.9333	0.93036	0.023314	1		697.239	32.9333	0.97316	0.026036	1		697.489	32.9333	1.02825	0.020251	1		697.221	32.9333	1.00098	0.016379	1
697.438	32.95	0.93071	0.023355	1		697.574	32.95	0.97355	0.026058	1		697.8	32.95	1.02855	0.020252	1		697.553	32.95	1.00123	0.016433	1
697.768	32.9667	0.93112	0.023495	1		697.906	32.9667	0.974	0.026086	1		698.147	32.9667	1.02892	0.020347	1		697.888	32.9667	1.00153	0.016553	1
698.101	32.9833	0.9315	0.023685	1		698.243	32.9833	0.97447	0.026106	1		698.465	32.9833	1.02925	0.020518	1		698.2	32.9833	1.0018	0.016683	1
698.431	33	0.9319	0.023812	1		698.57	33	0.97489	0.026107	1		698.794	33	1.02959	0.020689	1		698.55	33	1.00209	0.01677	1
698.772	33.0167	0.93232	0.023801	1		698.893	33.0167	0.9753	0.02611	1		699.117	33.0167	1.02993	0.020799	1		698.876	33.0167	1.00237	0.016811	1
699.101	33.0333	0.93272	0.023665	1		699.223	33.0333	0.97575	0.02614	1		699.457	33.0333	1.03031	0.020831	1		699.209	33.0333	1.00264	0.016831	1
699.434	33.05	0.93311	0.023488	1		699.574	33.05	0.97619	0.026174	1		699.792	33.05	1.03065	0.020806	1		699.537	33.05	1.00292	0.016842	1
699.764	33.0667	0.93348	0.023382	1		699.891	33.0667	0.97664	0.026188	1		700.13	33.0667	1.03098	0.020786	1		699.874	33.0667	1.00321	0.016867	1
700.101	33.0833	0.93387	0.023395	1		700.236	33.0833	0.97706	0.026179	1		700.451	33.0833	1.03133	0.02082	1		700.2	33.0833	1.00349	0.016908	1
700.421	33.1	0.93425	0.023481	1		700.565	33.1	0.9775	0.026162	1		700.786	33.1	1.03168	0.020903	1		700.526	33.1	1.00376	0.016949	1
700.75	33.1167	0.93466	0.02357	1		700.884	33.1167	0.97794	0.026149	1		701.118	33.1167	1.03203	0.020986	1		700.861	33.1167	1.00405	0.016972	1
701.078	33.1333	0.93506	0.023627	1		701.231	33.1333	0.97837	0.026122	1		701.451	33.1333	1.03238	0.021022	1		701.199	33.1333	1.00434	0.016948	1
701.418	33.15	0.93544	0.02365	1		701.564	33.15	0.97879	0.026063	1		701.783	33.15	1.03273	0.020974	1		701.528	33.15	1.00462	0.016879	1
701.755	33.1667	0.93583	0.023633	1		701.892	33.1667	0.97927	0.025973	1		702.101	33.1667	1.03309	0.02083	1		701.86	33.1667	1.00491	0.016793	1
702.089	33.1833	0.93624	0.02358	1		702.224	33.1833	0.97967	0.025879	1		702.453	33.1833	1.03344	0.020635	1		702.175	33.1833	1.00517	0.016744	1
702.42	33.2	0.93665	0.023499	1		702.549	33.2	0.98011	0.025827	1		702.783	33.2	1.03379	0.020469	1		702.511	33.2	1.00546	0.016758	1
702.747	33.2167	0.937	0.023427	1		702.885	33.2167	0.98053	0.025844	1		703.105	33.2167	1.0341	0.020418	1		702.84	33.2167	1.00572	0.016832	1
703.081	33.2333	0.93742	0.023406	1		703.206	33.2333	0.98095	0.025924	1		703.439	33.2333	1.03444	0.02052	1		703.174	33.2333	1.00602	0.016955	1
703.408	33.25	0.93778	0.023441	1		703.544	33.25	0.9814	0.026017	1		703.775	33.25	1.03478	0.020721	1		703.492	33.25	1.0063	0.01709	1
703.742	33.2667	0.93819	0.023504	1		703.87	33.2667	0.98183	0.026082	1		704.1	33.2667	1.03512	0.020909	1		703.821	33.2667	1.00656	0.017192	1
704.066	33.2833	0.93858	0.023554	1		704.191	33.2833	0.98227	0.026126	1		704.424	33.2833	1.0355	0.02099	1		704.158	33.2833	1.00688	0.017225	1
[truncated: 10,647 more rows]

## Sheet: B  series
316L						REF						B63						B140
##Temp./°C	Time/min	(dL/Lo)/%	(dL/dt)/(%/min)	Segment		##Temp./°C	Time/min	(dL/Lo)/%	(dL/dt)/(%/min)	Segment		##Temp./°C	Time/min	(dL/Lo)/%	(dL/dt)/(%/min)	Segment		##Temp./°C	Time/min	(dL/Lo)/%	(dL/dt)/(%/min)	Segment
38.599	0	0.010633	-7.406e-05	1		36.449	0	0.0094675	-2.5013e-05	1		35.025	0	0.008699	-0.00075315	1		34.276	0	0.008296	-0.0013176	1
38.592	0.016667	0.010629	-0.00024756	1		36.443	0.016667	0.009464	3.2503e-06	1		35.029	0.016667	0.0086845	-0.00079194	1		34.293	0.016667	0.0082885	-0.0013212	1
38.598	0.033333	0.010624	-0.00042106	1		36.446	0.033333	0.0094654	3.1514e-05	1		35.036	0.033333	0.0086635	-0.00083073	1		34.296	0.033333	0.008257	-0.0013248	1
38.585	0.05	0.010617	-0.00059455	1		36.455	0.05	0.0094701	5.9777e-05	1		35.045	0.05	0.0086599	-0.00086952	1		34.299	0.05	0.008242	-0.0013284	1
38.584	0.066667	0.010616	-0.00074343	1		36.463	0.066667	0.009466	8.0709e-05	1		35.048	0.066667	0.0086449	-0.00090867	1		34.299	0.066667	0.0082172	-0.0013255	1
38.585	0.083333	0.010583	-0.00082225	1		36.465	0.083333	0.0094667	6.8506e-05	1		35.06	0.083333	0.0086263	-0.00095814	1		34.305	0.083333	0.0081708	-0.001291	1
38.582	0.1	0.010573	-0.00084033	1		36.47	0.1	0.0094692	1.0716e-05	1		35.06	0.1	0.0086097	-0.00099664	1		34.317	0.1	0.008177	-0.0012579	1
38.581	0.11667	0.010565	-0.00080127	1		36.487	0.11667	0.0094948	-7.085e-05	1		35.061	0.11667	0.008602	-0.00099418	1		34.318	0.11667	0.0081611	-0.0012441	1
38.581	0.13333	0.010539	-0.00071667	1		36.503	0.13333	0.0094618	-0.00013716	1		35.069	0.13333	0.0085647	-0.00094566	1		34.324	0.13333	0.0081227	-0.001247	1
38.571	0.15	0.010526	-0.00063022	1		36.5	0.15	0.00946	-0.0001508	1		35.069	0.15	0.0085481	-0.00088184	1		34.329	0.15	0.0081088	-0.0012539	1
38.57	0.16667	0.010533	-0.00057718	1		36.492	0.16667	0.0094637	-9.7019e-05	1		35.065	0.16667	0.0085539	-0.00083164	1		34.324	0.16667	0.0080812	-0.0012454	1
38.574	0.18333	0.010519	-0.00056818	1		36.501	0.18333	0.0094601	2.5049e-06	1		35.074	0.18333	0.0085421	-0.00080853	1		34.336	0.18333	0.0080793	-0.0012232	1
38.572	0.2	0.010517	-0.00058157	1		36.51	0.2	0.0094564	0.000104	1		35.084	0.2	0.0085143	-0.00080242	1		34.339	0.2	0.0080394	-0.0011903	1
38.564	0.21667	0.010488	-0.00057421	1		36.517	0.21667	0.00946	0.00018598	1		35.088	0.21667	0.0084998	-0.00079516	1		34.345	0.21667	0.0080178	-0.0011504	1
38.571	0.23333	0.010491	-0.00051658	1		36.522	0.23333	0.0094789	0.00024871	1		35.096	0.23333	0.0084957	-0.00078347	1		34.353	0.23333	0.0080137	-0.0011123	1
38.553	0.25	0.010473	-0.00039777	1		36.525	0.25	0.0094721	0.00030828	1		35.104	0.25	0.0084834	-0.00075889	1		34.358	0.25	0.0079916	-0.0010568	1
38.555	0.26667	0.010474	-0.00022319	1		36.532	0.26667	0.0094757	0.00039088	1		35.105	0.26667	0.0084755	-0.00069443	1		34.367	0.26667	0.0079798	-0.00096456	1
38.552	0.28333	0.010456	-5.1385e-06	1		36.536	0.28333	0.0094775	0.00050893	1		35.104	0.28333	0.0084335	-0.00055432	1		34.377	0.28333	0.0079273	-0.00082584	1
38.546	0.3	0.010477	0.00023948	1		36.541	0.3	0.009497	0.0006503	1		35.108	0.3	0.0084525	-0.0003281	1		34.391	0.3	0.0079517	-0.0006487	1
38.556	0.31667	0.010466	0.00047262	1		36.553	0.31667	0.0095031	0.00080222	1		35.127	0.31667	0.0084295	-3.8901e-05	1		34.393	0.31667	0.0079359	-0.00045128	1
38.557	0.33333	0.010483	0.00062726	1		36.564	0.33333	0.0095259	0.00094563	1		35.13	0.33333	0.0084397	0.00023781	1		34.396	0.33333	0.0079215	-0.00026646	1
38.556	0.35	0.010499	0.00064038	1		36.57	0.35	0.0095209	0.001033	1		35.134	0.35	0.0084337	0.00039418	1		34.403	0.35	0.0079088	-0.00014644	1
38.555	0.36667	0.010532	0.00047896	1		36.57	0.36667	0.0095627	0.000997	1		35.148	0.36667	0.0084749	0.00034523	1		34.399	0.36667	0.0079321	-0.00014987	1
38.542	0.38333	0.010534	0.00015227	1		36.579	0.38333	0.0095927	0.00078468	1		35.162	0.38333	0.008491	4.8975e-05	1		34.415	0.38333	0.0079411	-0.00033561	1
38.542	0.4	0.010526	-0.00028906	1		36.588	0.4	0.0095975	0.00038564	1		35.161	0.4	0.0084741	-0.00046202	1		34.424	0.4	0.0079213	-0.00071658	1
38.527	0.41667	0.010534	-0.00078205	1		36.595	0.41667	0.0096097	-0.00014393	1		35.172	0.41667	0.0084802	-0.0010753	1		34.43	0.41667	0.0079248	-0.0012267	1
38.528	0.43333	0.010502	-0.0012493	1		36.599	0.43333	0.0096033	-0.0006706	1		35.189	0.43333	0.0084561	-0.0016338	1		34.444	0.43333	0.0078991	-0.0017296	1
38.55	0.45	0.010496	-0.0016243	1		36.609	0.45	0.0095917	-0.001062	1		35.205	0.45	0.0084067	-0.0020133	1		34.461	0.45	0.0078665	-0.0020983	1
38.544	0.46667	0.010418	-0.0018403	1		36.617	0.46667	0.0095205	-0.001238	1		35.21	0.46667	0.0083421	-0.0021562	1		34.453	0.46667	0.0077703	-0.0022614	1
38.536	0.48333	0.010422	-0.0018582	1		36.618	0.48333	0.009521	-0.0011965	1		35.215	0.48333	0.0083201	-0.0020893	1		34.47	0.48333	0.0077712	-0.0022347	1
38.536	0.5	0.010355	-0.0016856	1		36.627	0.5	0.0094922	-0.0010007	1		35.23	0.5	0.0082782	-0.0019004	1		34.48	0.5	0.0077183	-0.0020792	1
38.536	0.51667	0.010338	-0.0013655	1		36.637	0.51667	0.0094892	-0.00073397	1		35.248	0.51667	0.008263	-0.0016586	1		34.489	0.51667	0.0077066	-0.0018437	1
38.533	0.53333	0.010312	-0.00098393	1		36.649	0.53333	0.0094623	-0.00045833	1		35.269	0.53333	0.0082245	-0.0014002	1		34.495	0.53333	0.0076435	-0.0015682	1
38.533	0.55	0.010295	-0.00063059	1		36.669	0.55	0.0094647	-0.0001982	1		35.274	0.55	0.0081941	-0.001152	1		34.522	0.55	0.0076168	-0.0012839	1
38.543	0.56667	0.010317	-0.00035851	1		36.684	0.56667	0.0094732	4.0193e-05	1		35.291	0.56667	0.0081955	-0.00093424	1		34.536	0.56667	0.0076411	-0.0010214	1
38.551	0.58333	0.010305	-0.00014752	1		36.71	0.58333	0.0094705	0.0002832	1		35.316	0.58333	0.0081839	-0.00074686	1		34.554	0.58333	0.0076011	-0.00077145	1
38.549	0.6	0.010296	6.0867e-05	1		36.722	0.6	0.0094771	0.0005737	1		35.331	0.6	0.0081676	-0.00055326	1		34.571	0.6	0.0075941	-0.00048139	1
38.556	0.61667	0.010291	0.000315	1		36.746	0.61667	0.0094737	0.00092798	1		35.347	0.61667	0.0081598	-0.00029389	1		34.581	0.61667	0.0075748	-9.5493e-05	1
38.572	0.63333	0.010309	0.00059596	1		36.76	0.63333	0.0094983	0.0012931	1		35.376	0.63333	0.0081432	2.8809e-05	1		34.583	0.63333	0.0075765	0.00034425	1
38.575	0.65	0.010303	0.00080828	1		36.772	0.65	0.0095218	0.0015609	1		35.386	0.65	0.0081328	0.00031738	1		34.605	0.65	0.0075725	0.00068599	1
38.586	0.66667	0.010351	0.00084536	1		36.787	0.66667	0.0095724	0.0016193	1		35.412	0.66667	0.008181	0.00044208	1		34.631	0.66667	0.007629	0.00077911	1
38.591	0.68333	0.010363	0.00066635	1		36.81	0.68333	0.0096021	0.0014286	1		35.439	0.68333	0.0081964	0.00034401	1		34.65	0.68333	0.0076564	0.00058194	1
38.607	0.7	0.010397	0.00032835	1		36.846	0.7	0.0096472	0.0010623	1		35.466	0.7	0.008212	7.7708e-05	1		34.666	0.7	0.0076742	0.00020224	1
38.613	0.71667	0.010376	-5.0087e-05	1		36.854	0.71667	0.0096433	0.00065294	1		35.477	0.71667	0.008185	-0.00024215	1		34.681	0.71667	0.0076412	-0.00019054	1
38.633	0.73333	0.010362	-0.00034707	1		36.878	0.73333	0.0096318	0.00031999	1		35.494	0.73333	0.0081698	-0.00051457	1		34.706	0.73333	0.0076221	-0.00046461	1
38.648	0.75	0.010363	-0.00050551	1		36.902	0.75	0.0096454	0.00011894	1		35.539	0.75	0.0081864	-0.0006996	1		34.721	0.75	0.0076389	-0.0005926	1
38.672	0.76667	0.010335	-0.00055344	1		36.931	0.76667	0.0096365	4.3279e-05	1		35.565	0.76667	0.0081512	-0.00079203	1		34.744	0.76667	0.0076021	-0.00062538	1
38.707	0.78333	0.01033	-0.0005527	1		36.957	0.78333	0.0096426	6.6702e-05	1		35.596	0.78333	0.0081353	-0.00079755	1		34.77	0.78333	0.0075998	-0.00061626	1
38.724	0.8	0.010339	-0.00052682	1		36.987	0.8	0.0096346	0.00018165	1		35.627	0.8	0.0081196	-0.00072635	1		34.797	0.8	0.0075983	-0.00057857	1
38.748	0.81667	0.01032	-0.00046003	1		37.009	0.81667	0.0096385	0.00038451	1		35.666	0.81667	0.008108	-0.00059958	1		34.818	0.81667	0.007577	-0.00050115	1
38.777	0.83333	0.010295	-0.00032254	1		37.053	0.83333	0.0096381	0.00064875	1		35.694	0.83333	0.0081071	-0.00045194	1		34.849	0.83333	0.0075695	-0.00038133	1
38.811	0.85	0.010306	-9.1319e-05	1		37.081	0.85	0.009662	0.00092297	1		35.727	0.85	0.0080926	-0.00029378	1		34.877	0.85	0.0075605	-0.00020693	1
38.842	0.86667	0.01029	0.00020038	1		37.105	0.86667	0.0096672	0.0011463	1		35.768	0.86667	0.0080905	-0.0001274	1		34.903	0.86667	0.0075667	1.7056e-05	1
38.861	0.88333	0.010301	0.00045927	1		37.147	0.88333	0.0097156	0.0012834	1		35.806	0.88333	0.0080874	2.98e-05	1		34.915	0.88333	0.0075577	0.00025	1
38.911	0.9	0.010313	0.00061599	1		37.179	0.9	0.0097253	0.001354	1		35.838	0.9	0.0080889	0.00017817	1		34.943	0.9	0.007557	0.0004538	1
38.938	0.91667	0.010362	0.00067568	1		37.223	0.91667	0.0097588	0.0014049	1		35.877	0.91667	0.0081195	0.0003399	1		34.978	0.91667	0.0076019	0.00060783	1
38.978	0.93333	0.010343	0.00068871	1		37.251	0.93333	0.0097579	0.0014745	1		35.907	0.93333	0.0080869	0.00052129	1		35.014	0.93333	0.0075888	0.00070875	1
39.008	0.95	0.010344	0.00071985	1		37.296	0.95	0.0097997	0.0015723	1		35.939	0.95	0.008097	0.00069302	1		35.04	0.95	0.0076038	0.0007714	1
39.049	0.96667	0.010367	0.00082162	1		37.324	0.96667	0.0098243	0.0016819	1		35.987	0.96667	0.0081405	0.00083129	1		35.092	0.96667	0.0076248	0.00083913	1
39.093	0.98333	0.010393	0.00099378	1		37.362	0.98333	0.0098543	0.0017936	1		36.022	0.98333	0.0081606	0.00093371	1		35.116	0.98333	0.007639	0.00093234	1
39.12	1	0.010375	0.0012068	1		37.396	1	0.0098819	0.0019132	1		36.076	1	0.0081497	0.0010203	1		35.14	1	0.0076365	0.0010468	1
39.171	1.01667	0.010429	0.0014515	1		37.443	1.01667	0.009917	0.0020605	1		36.109	1.01667	0.008169	0.0011245	1		35.163	1.01667	0.0076749	0.0011891	1
39.223	1.03333	0.010442	0.0017111	1		37.484	1.03333	0.0099484	0.0022339	1		36.164	1.03333	0.0081997	0.0012468	1		35.192	1.03333	0.0076915	0.0013409	1
39.266	1.05	0.010467	0.0019413	1		37.524	1.05	0.0099795	0.0023923	1		36.2	1.05	0.0082203	0.0013643	1		35.231	1.05	0.0076973	0.0014755	1
39.314	1.06667	0.010511	0.0021191	1		37.573	1.06667	0.010033	0.002508	1		36.251	1.06667	0.0082497	0.0014864	1		35.273	1.06667	0.0077546	0.0015811	1
39.373	1.08333	0.010561	0.0022622	1		37.623	1.08333	0.010094	0.0025917	1		36.295	1.08333	0.0082587	0.0016638	1		35.306	1.08333	0.0077576	0.0016657	1
39.423	1.1	0.01059	0.0024073	1		37.672	1.1	0.010114	0.0026737	1		36.358	1.1	0.0083021	0.0019266	1		35.351	1.1	0.0078077	0.0017616	1
39.476	1.11667	0.01062	0.002598	1		37.707	1.11667	0.01015	0.0028014	1		36.388	1.11667	0.0083033	0.0022541	1		35.388	1.11667	0.0078208	0.0019139	1
39.523	1.13333	0.010664	0.0028364	1		37.765	1.13333	0.010225	0.003002	1		36.456	1.13333	0.0083748	0.0025812	1		35.417	1.13333	0.0078465	0.0021337	1
39.587	1.15	0.010717	0.0030694	1		37.808	1.15	0.010241	0.0032333	1		36.496	1.15	0.008406	0.0028329	1		35.464	1.15	0.0078814	0.0023648	1
39.632	1.16667	0.010785	0.0032355	1		37.847	1.16667	0.010314	0.003428	1		36.54	1.16667	0.0084815	0.002966	1		35.511	1.16667	0.007942	0.0025312	1
39.7	1.18333	0.010832	0.0033124	1		37.893	1.18333	0.01039	0.0035592	1		36.591	1.18333	0.0085191	0.0030075	1		35.559	1.18333	0.0079862	0.0025922	1
39.765	1.2	0.010894	0.0033191	1		37.957	1.2	0.010443	0.0036026	1		36.641	1.2	0.008581	0.0030029	1		35.593	1.2	0.0080393	0.0025444	1
39.82	1.21667	0.01095	0.003318	1		38.004	1.21667	0.010487	0.003561	1		36.704	1.21667	0.0086	0.0029727	1		35.634	1.21667	0.0080547	0.0024422	1
39.89	1.23333	0.011007	0.0033849	1		38.046	1.23333	0.010586	0.0034971	1		36.769	1.23333	0.0086869	0.0029445	1		35.69	1.23333	0.0081365	0.0023689	1
39.944	1.25	0.011046	0.0035374	1		38.091	1.25	0.01062	0.0034491	1		36.816	1.25	0.0087302	0.0029207	1		35.741	1.25	0.0081408	0.0023597	1
40.005	1.26667	0.011089	0.0037402	1		38.148	1.26667	0.010652	0.0034289	1		36.88	1.26667	0.0087416	0.002898	1		35.763	1.26667	0.0081541	0.0024074	1
40.068	1.28333	0.0112	0.0039254	1		38.198	1.28333	0.010748	0.0034534	1		36.938	1.28333	0.0088333	0.0028983	1		35.821	1.28333	0.0082539	0.0024885	1
40.124	1.3	0.01124	0.0040403	1		38.256	1.3	0.010789	0.0035122	1		36.998	1.3	0.008867	0.0029481	1		35.862	1.3	0.0082608	0.0025808	1
40.198	1.31667	0.011324	0.0040894	1		38.313	1.31667	0.010838	0.0035662	1		37.054	1.31667	0.0088995	0.0030488	1		35.903	1.31667	0.0083098	0.002653	1
40.287	1.33333	0.011391	0.004147	1		38.372	1.33333	0.010905	0.0036016	1		37.122	1.33333	0.0089628	0.0031999	1		35.954	1.33333	0.0083473	0.0026988	1
40.354	1.35	0.011454	0.0042794	1		38.446	1.35	0.01098	0.0036239	1		37.188	1.35	0.0090087	0.0033762	1		36.01	1.35	0.0084124	0.0027222	1
40.412	1.36667	0.011504	0.0044641	1		38.504	1.36667	0.01103	0.0036501	1		37.262	1.36667	0.0090751	0.0035101	1		36.061	1.36667	0.008458	0.0027098	1
40.483	1.38333	0.011594	0.0046635	1		38.554	1.38333	0.011092	0.0037235	1		37.326	1.38333	0.0091364	0.0035983	1		36.106	1.38333	0.0084843	0.0026821	1
40.582	1.4	0.011708	0.004842	1		38.616	1.4	0.011136	0.0038591	1		37.396	1.4	0.0092176	0.0036685	1		36.16	1.4	0.0085403	0.0026522	1
40.644	1.41667	0.011751	0.0049669	1		38.681	1.41667	0.011214	0.0040142	1		37.461	1.41667	0.0092298	0.003742	1		36.223	1.41667	0.0085842	0.0026176	1
40.713	1.43333	0.011832	0.005047	1		38.762	1.43333	0.011285	0.0041415	1		37.539	1.43333	0.0093318	0.0038325	1		36.287	1.43333	0.0086292	0.0025959	1
40.817	1.45	0.011957	0.0051088	1		38.821	1.45	0.011368	0.0042219	1		37.599	1.45	0.0093829	0.003909	1		36.345	1.45	0.0086792	0.0026072	1
40.897	1.46667	0.012011	0.0051746	1		38.882	1.46667	0.011419	0.0042611	1		37.677	1.46667	0.0094433	0.0039333	1		36.405	1.46667	0.0086886	0.002663	1
40.984	1.48333	0.01211	0.0052787	1		38.961	1.48333	0.011498	0.0042849	1		37.773	1.48333	0.0095388	0.0039213	1		36.461	1.48333	0.0087623	0.0027451	1
41.06	1.5	0.012186	0.0054604	1		39.042	1.5	0.011576	0.0043086	1		37.842	1.5	0.0095861	0.003945	1		36.532	1.5	0.0088023	0.0028243	1
41.153	1.51667	0.012272	0.0056968	1		39.107	1.51667	0.011638	0.0043313	1		37.92	1.51667	0.0096386	0.0040438	1		36.585	1.51667	0.0088494	0.0028888	1
41.242	1.53333	0.01238	0.0059215	1		39.188	1.53333	0.011717	0.0043621	1		37.998	1.53333	0.0096996	0.0042089	1		36.659	1.53333	0.008908	0.0029558	1
41.33	1.55	0.012488	0.0060879	1		39.262	1.55	0.011792	0.0044216	1		38.096	1.55	0.0097877	0.0043855	1		36.711	1.55	0.0089382	0.0030505	1
41.43	1.56667	0.012586	0.0061684	1		39.348	1.56667	0.01185	0.0045012	1		38.182	1.56667	0.0098695	0.004498	1		36.78	1.56667	0.0089941	0.0031475	1
41.518	1.58333	0.012694	0.0061953	1		39.418	1.58333	0.011931	0.0045836	1		38.255	1.58333	0.009936	0.0045414	1		36.844	1.58333	0.0090474	0.0032191	1
41.632	1.6	0.012808	0.0062481	1		39.502	1.6	0.012029	0.0046781	1		38.348	1.6	0.01003	0.0045769	1		36.931	1.6	0.0091298	0.0032796	1
41.72	1.61667	0.012891	0.0063765	1		39.573	1.61667	0.012094	0.0047904	1		38.43	1.61667	0.010085	0.0046736	1		36.991	1.61667	0.0091642	0.0033676	1
41.822	1.63333	0.012982	0.0065672	1		39.659	1.63333	0.012151	0.004916	1		38.515	1.63333	0.010157	0.0048433	1		37.062	1.63333	0.0091963	0.0035048	1
41.929	1.65	0.013117	0.0067651	1		39.749	1.65	0.01226	0.0050395	1		38.614	1.65	0.010238	0.0050395	1		37.133	1.65	0.0092702	0.0036576	1
42.03	1.66667	0.013241	0.0069257	1		39.828	1.66667	0.012347	0.0051459	1		38.727	1.66667	0.010344	0.0052067	1		37.23	1.66667	0.00935	0.0037714	1
42.138	1.68333	0.013352	0.0070395	1		39.911	1.68333	0.012435	0.0052399	1		38.816	1.68333	0.010435	0.005318	1		37.306	1.68333	0.0094182	0.0038163	1
42.246	1.7	0.013454	0.0071517	1		40.004	1.7	0.012505	0.0053409	1		38.905	1.7	0.010511	0.0053999	1		37.372	1.7	0.0094642	0.0038236	1
42.365	1.71667	0.013596	0.0073206	1		40.096	1.71667	0.012599	0.0054633	1		39.009	1.71667	0.010603	0.0054765	1		37.45	1.71667	0.0095339	0.0038437	1
42.457	1.73333	0.013698	0.0075341	1		40.179	1.73333	0.012704	0.0055862	1		39.121	1.73333	0.010691	0.0055422	1		37.523	1.73333	0.0095923	0.0038806	1
42.572	1.75	0.013813	0.0077351	1		40.27	1.75	0.012789	0.0056876	1		39.227	1.75	0.0108	0.0055798	1		37.6	1.75	0.0096611	0.0039124	1
42.702	1.76667	0.013986	0.0079015	1		40.36	1.76667	0.01289	0.0057887	1		39.328	1.76667	0.010891	0.005602	1		37.681	1.76667	0.0097409	0.0039455	1
42.811	1.78333	0.014114	0.0080426	1		40.468	1.78333	0.012993	0.0059137	1		39.43	1.78333	0.010974	0.0056644	1		37.759	1.78333	0.0097936	0.0040076	1
42.928	1.8	0.014214	0.0081761	1		40.566	1.8	0.013056	0.0060545	1		39.54	1.8	0.011077	0.0058315	1		37.856	1.8	0.0098485	0.004111	1
43.07	1.81667	0.014369	0.0083363	1		40.684	1.81667	0.013198	0.0062002	1		39.643	1.81667	0.011152	0.0061381	1		37.928	1.81667	0.0099234	0.0042681	1
43.18	1.83333	0.014522	0.0085392	1		40.772	1.83333	0.013298	0.0063492	1		39.752	1.83333	0.011264	0.0065296	1		38.03	1.83333	0.010014	0.004465	1
43.319	1.85	0.01465	0.0087858	1		40.871	1.85	0.013387	0.0065102	1		39.877	1.85	0.011359	0.0069143	1		38.124	1.85	0.010059	0.0046901	1
43.441	1.86667	0.014803	0.0090963	1		40.988	1.86667	0.013504	0.0067188	1		39.989	1.86667	0.01153	0.0072314	1		38.219	1.86667	0.010164	0.0049571	1
43.561	1.88333	0.014937	0.0094601	1		41.093	1.88333	0.013621	0.0069856	1		40.108	1.88333	0.011622	0.0074568	1		38.308	1.88333	0.010231	0.0052355	1
43.704	1.9	0.015109	0.009812	1		41.2	1.9	0.013716	0.0072765	1		40.237	1.9	0.011745	0.0076114	1		38.399	1.9	0.010308	0.0054702	1
43.836	1.91667	0.015293	0.010086	1		41.305	1.91667	0.013875	0.007546	1		40.359	1.91667	0.011889	0.007739	1		38.513	1.91667	0.010456	0.0056206	1
43.986	1.93333	0.01546	0.010245	1		41.412	1.93333	0.013978	0.0077512	1		40.488	1.93333	0.01202	0.0078517	1		38.597	1.93333	0.010513	0.0056764	1
44.115	1.95	0.015625	0.010303	1		41.539	1.95	0.014125	0.0078582	1		40.604	1.95	0.012128	0.0079296	1		38.709	1.95	0.010618	0.0056655	1
44.253	1.96667	0.01582	0.010315	1		41.66	1.96667	0.014268	0.0078696	1		40.735	1.96667	0.012293	0.0079779	1		38.795	1.96667	0.010725	0.0056391	1
44.393	1.98333	0.015966	0.010327	1		41.788	1.98333	0.014382	0.0078248	1		40.862	1.98333	0.012415	0.0080161	1		38.908	1.98333	0.01079	0.0056187	1
44.553	2	0.016148	0.010365	1		41.919	2	0.014532	0.0077646	1		40.989	2	0.012545	0.0080581	1		39.013	2	0.010908	0.0056047	1
44.689	2.01667	0.016324	0.010465	1		42.016	2.01667	0.014637	0.007755	1		41.121	2.01667	0.012678	0.0081291	1		39.118	2.01667	0.011001	0.0056289	1
44.823	2.03333	0.016492	0.010642	1		42.146	2.03333	0.014785	0.007832	1		41.26	2.03333	0.012814	0.008238	1		39.237	2.03333	0.011077	0.0056936	1
44.98	2.05	0.016656	0.010872	1		42.263	2.05	0.014885	0.0079784	1		41.399	2.05	0.012951	0.0083606	1		39.337	2.05	0.011167	0.0057894	1
45.137	2.06667	0.016853	0.011137	1		42.392	2.06667	0.015034	0.0081596	1		41.52	2.06667	0.013095	0.0084987	1		39.44	2.06667	0.011293	0.0059206	1
45.295	2.08333	0.01705	0.011402	1		42.517	2.08333	0.015188	0.0083299	1		41.657	2.08333	0.013247	0.0086795	1		39.552	2.08333	0.011373	0.0060576	1
45.459	2.1	0.017218	0.011635	1		42.664	2.1	0.015304	0.0084646	1		41.789	2.1	0.013364	0.0088953	1		39.651	2.1	0.011463	0.0061687	1
45.617	2.11667	0.017441	0.01184	1		42.777	2.11667	0.015469	0.0085828	1		41.934	2.11667	0.013521	0.0091221	1		39.775	2.11667	0.011592	0.0062457	1
45.77	2.13333	0.017627	0.012034	1		42.914	2.13333	0.015605	0.0087336	1		42.093	2.13333	0.013702	0.009342	1		39.901	2.13333	0.011697	0.0063008	1
45.927	2.15	0.017833	0.012213	1		43.036	2.15	0.015741	0.0089154	1		42.232	2.15	0.013847	0.0095224	1		40.007	2.15	0.011799	0.0063643	1
46.09	2.16667	0.018025	0.012372	1		43.173	2.16667	0.015877	0.009087	1		42.375	2.16667	0.013978	0.009653	1		40.131	2.16667	0.011886	0.0064642	1
46.241	2.18333	0.018261	0.012507	1		43.32	2.18333	0.016077	0.0092107	1		42.54	2.18333	0.014196	0.0097584	1		40.239	2.18333	0.011999	0.0065816	1
46.422	2.2	0.018446	0.012616	1		43.47	2.2	0.016204	0.0092702	1		42.676	2.2	0.014323	0.0098699	1		40.378	2.2	0.012127	0.0066782	1
46.594	2.21667	0.018677	0.012721	1		43.605	2.21667	0.016372	0.0092993	1		42.836	2.21667	0.014497	0.010008	1		40.496	2.21667	0.012245	0.0067461	1
46.762	2.23333	0.018872	0.012853	1		43.747	2.23333	0.016511	0.0093637	1		42.99	2.23333	0.01465	0.010193	1		40.615	2.23333	0.012337	0.0068103	1
46.944	2.25	0.019092	0.013033	1		43.889	2.25	0.016675	0.0094918	1		43.16	2.25	0.014838	0.010423	1		40.74	2.25	0.01245	0.0069162	1
47.118	2.26667	0.019315	0.013249	1		44.034	2.26667	0.016824	0.0096583	1		43.32	2.26667	0.015012	0.010646	1		40.887	2.26667	0.012584	0.0070886	1
47.282	2.28333	0.019517	0.013471	1		44.183	2.28333	0.016992	0.0098319	1		43.481	2.28333	0.01517	0.010803	1		41.011	2.28333	0.01268	0.0073138	1
47.476	2.3	0.019768	0.013664	1		44.342	2.3	0.017166	0.0099771	1		43.663	2.3	0.01538	0.010859	1		41.159	2.3	0.012814	0.0075419	1
47.659	2.31667	0.019997	0.013826	1		44.489	2.31667	0.017325	0.010094	1		43.824	2.31667	0.01558	0.010852	1		41.29	2.31667	0.01293	0.0077154	1
47.84	2.33333	0.020225	0.013979	1		44.653	2.33333	0.017509	0.010209	1		43.999	2.33333	0.015737	0.010873	1		41.435	2.33333	0.013095	0.0077969	1
48.026	2.35	0.020447	0.014131	1		44.807	2.35	0.017655	0.01033	1		44.165	2.35	0.015898	0.010998	1		41.593	2.35	0.01321	0.0077947	1
48.212	2.36667	0.020686	0.014284	1		44.964	2.36667	0.017836	0.010454	1		44.324	2.36667	0.016088	0.011258	1		41.716	2.36667	0.013338	0.0077617	1
48.413	2.38333	0.02095	0.014442	1		45.133	2.38333	0.018032	0.010581	1		44.5	2.38333	0.016288	0.011584	1		41.862	2.38333	0.013464	0.0077705	1
48.611	2.4	0.021179	0.014631	1		45.291	2.4	0.018189	0.010731	1		44.663	2.4	0.016471	0.011891	1		42.023	2.4	0.013605	0.0078756	1
48.78	2.41667	0.0214	0.014868	1		45.454	2.41667	0.018373	0.010936	1		44.848	2.41667	0.016693	0.012144	1		42.163	2.41667	0.01371	0.0080666	1
48.981	2.43333	0.021664	0.015142	1		45.603	2.43333	0.018549	0.011204	1		45.049	2.43333	0.016889	0.012346	1		42.304	2.43333	0.013848	0.0082884	1
49.176	2.45	0.021925	0.015401	1		45.774	2.45	0.01873	0.011487	1		45.225	2.45	0.017089	0.012507	1		42.46	2.45	0.014004	0.0084676	1
49.368	2.46667	0.022184	0.015584	1		45.944	2.46667	0.018944	0.011707	1		45.414	2.46667	0.017313	0.012638	1		42.618	2.46667	0.014152	0.0085638	1
49.578	2.48333	0.022445	0.015692	1		46.133	2.48333	0.019143	0.011827	1		45.595	2.48333	0.017516	0.012747	1		42.762	2.48333	0.014301	0.0086155	1
49.79	2.5	0.022724	0.015783	1		46.305	2.5	0.019349	0.011866	1		45.78	2.5	0.017737	0.012834	1		42.925	2.5	0.014436	0.0087006	1
49.988	2.51667	0.022962	0.015917	1		46.483	2.51667	0.019534	0.011874	1		45.989	2.51667	0.017947	0.012918	1		43.074	2.51667	0.014554	0.0088413	1
50.204	2.53333	0.023235	0.016111	1		46.664	2.53333	0.019728	0.011895	1		46.184	2.53333	0.018166	0.013021	1		43.253	2.53333	0.014722	0.0089771	1
50.418	2.55	0.02349	0.016331	1		46.837	2.55	0.019935	0.011939	1		46.374	2.55	0.018374	0.01314	1		43.423	2.55	0.014886	0.0090466	1
50.622	2.56667	0.02379	0.016512	1		47.025	2.56667	0.020134	0.011989	1		46.582	2.56667	0.018601	0.013269	1		43.588	2.56667	0.015055	0.0090405	1
50.838	2.58333	0.024063	0.016622	1		47.224	2.58333	0.020323	0.012044	1		46.773	2.58333	0.018826	0.013395	1		43.741	2.58333	0.015167	0.009016	1
51.06	2.6	0.024348	0.016711	1		47.402	2.6	0.020549	0.012137	1		46.976	2.6	0.019049	0.013527	1		43.913	2.6	0.015332	0.0090578	1
51.279	2.61667	0.024615	0.016854	1		47.591	2.61667	0.020724	0.012299	1		47.192	2.61667	0.019272	0.013679	1		44.087	2.61667	0.015481	0.0092129	1
51.487	2.63333	0.024883	0.017094	1		47.766	2.63333	0.020932	0.012537	1		47.414	2.63333	0.019498	0.013864	1		44.258	2.63333	0.015629	0.0094557	1
51.722	2.65	0.025176	0.017406	1		47.964	2.65	0.021145	0.012817	1		47.609	2.65	0.019734	0.014085	1		44.424	2.65	0.015774	0.0097103	1
51.934	2.66667	0.025472	0.017709	1		48.159	2.66667	0.021357	0.013068	1		47.823	2.66667	0.019972	0.014311	1		44.607	2.66667	0.015961	0.0099045	1
52.164	2.68333	0.02577	0.017937	1		48.37	2.68333	0.021593	0.013246	1		48.032	2.68333	0.020191	0.014509	1		44.804	2.68333	0.01614	0.010008	1
52.409	2.7	0.026093	0.018092	1		48.573	2.7	0.021826	0.013372	1		48.262	2.7	0.02048	0.014687	1		44.986	2.7	0.016302	0.010067	1
52.635	2.71667	0.026381	0.018231	1		48.775	2.71667	0.022025	0.013487	1		48.476	2.71667	0.020702	0.014875	1		45.174	2.71667	0.016459	0.010156	1
52.866	2.73333	0.026671	0.018405	1		48.977	2.73333	0.022248	0.013618	1		48.691	2.73333	0.020932	0.015107	1		45.356	2.73333	0.016613	0.010314	1
53.098	2.75	0.026987	0.01863	1		49.173	2.75	0.022494	0.013767	1		48.927	2.75	0.021209	0.015391	1		45.55	2.75	0.016807	0.01052	1
53.346	2.76667	0.027304	0.018882	1		49.39	2.76667	0.022718	0.013911	1		49.141	2.76667	0.021447	0.015688	1		45.739	2.76667	0.016982	0.010716	1
53.576	2.78333	0.027619	0.019112	1		49.601	2.78333	0.022956	0.014046	1		49.365	2.78333	0.021733	0.015935	1		45.934	2.78333	0.01716	0.01087	1
53.823	2.8	0.027936	0.019286	1		49.804	2.8	0.02318	0.014175	1		49.624	2.8	0.021997	0.016095	1		46.15	2.8	0.01735	0.010969	1
54.062	2.81667	0.028265	0.019392	1		50.014	2.81667	0.023417	0.014282	1		49.844	2.81667	0.022265	0.016161	1		46.342	2.81667	0.017518	0.011002	1
54.317	2.83333	0.028603	0.019455	1		50.238	2.83333	0.023671	0.014361	1		50.085	2.83333	0.022544	0.016149	1		46.542	2.83333	0.017724	0.010993	1
54.554	2.85	0.028922	0.01953	1		50.465	2.85	0.023917	0.014444	1		50.309	2.85	0.022813	0.016124	1		46.737	2.85	0.017919	0.011006	1
54.808	2.86667	0.029226	0.019658	1		50.688	2.86667	0.024136	0.014579	1		50.549	2.86667	0.023083	0.016163	1		46.931	2.86667	0.018063	0.011099	1
55.078	2.88333	0.029556	0.019856	1		50.891	2.88333	0.024378	0.014791	1		50.78	2.88333	0.023332	0.016331	1		47.16	2.88333	0.018244	0.011284	1
55.329	2.9	0.029917	0.020108	1		51.118	2.9	0.024625	0.015048	1		51.022	2.9	0.023604	0.01663	1		47.363	2.9	0.01846	0.011528	1
55.579	2.91667	0.030219	0.020384	1		51.359	2.91667	0.024888	0.015286	1		51.273	2.91667	0.023873	0.01698	1		47.576	2.91667	0.018641	0.011761	1
55.841	2.93333	0.030579	0.020663	1		51.579	2.93333	0.025156	0.015472	1		51.52	2.93333	0.024189	0.017296	1		47.799	2.93333	0.018852	0.011945	1
56.101	2.95	0.03092	0.020929	1		51.8	2.95	0.0254	0.015628	1		51.78	2.95	0.02448	0.017559	1		47.999	2.95	0.019042	0.012112	1
56.38	2.96667	0.031281	0.021161	1		52.038	2.96667	0.02567	0.015797	1		52.038	2.96667	0.024769	0.017796	1		48.214	2.96667	0.019256	0.012285	1
56.64	2.98333	0.03163	0.021338	1		52.273	2.98333	0.025922	0.016009	1		52.283	2.98333	0.025043	0.018033	1		48.442	2.98333	0.019437	0.012459	1
56.911	3	0.031987	0.021452	1		52.527	3	0.026201	0.016248	1		52.549	3	0.02537	0.018255	1		48.666	3	0.019674	0.012622	1
57.184	3.01667	0.032353	0.021515	1		52.757	3.01667	0.026459	0.016457	1		52.81	3.01667	0.025678	0.018416	1		48.888	3.01667	0.019876	0.012751	1
57.467	3.03333	0.032724	0.021567	1		53.006	3.03333	0.026752	0.016589	1		53.07	3.03333	0.025986	0.018501	1		49.119	3.03333	0.020092	0.012846	1
57.712	3.05	0.033058	0.021655	1		53.264	3.05	0.027042	0.016632	1		53.333	3.05	0.026304	0.018552	1		49.35	3.05	0.020308	0.012916	1
57.997	3.06667	0.033423	0.021815	1		53.511	3.06667	0.02731	0.016631	1		53.602	3.06667	0.0266	0.018648	1		49.577	3.06667	0.020514	0.012979	1
58.266	3.08333	0.033795	0.022062	1		53.752	3.08333	0.027582	0.01666	1		53.879	3.08333	0.026909	0.018821	1		49.82	3.08333	0.020753	0.013067	1
58.555	3.1	0.034153	0.022372	1		54.011	3.1	0.027856	0.016775	1		54.143	3.1	0.027211	0.019052	1		50.043	3.1	0.020956	0.013218	1
58.833	3.11667	0.034531	0.022717	1		54.263	3.11667	0.028135	0.017003	1		54.42	3.11667	0.027553	0.019303	1		50.284	3.11667	0.021162	0.013445	1
59.126	3.13333	0.034918	0.023067	1		54.505	3.13333	0.028425	0.017318	1		54.693	3.13333	0.027877	0.019535	1		50.504	3.13333	0.021397	0.013721	1
59.412	3.15	0.035292	0.023373	1		54.76	3.15	0.028689	0.017646	1		54.965	3.15	0.028184	0.019723	1		50.754	3.15	0.021632	0.013985	1
59.704	3.16667	0.035703	0.023592	1		55.027	3.16667	0.02901	0.017904	1		55.245	3.16667	0.028529	0.01987	1		51.003	3.16667	0.021867	0.014169	1
59.982	3.18333	0.036106	0.023739	1		55.286	3.18333	0.029335	0.018058	1		55.519	3.18333	0.028879	0.020012	1		51.247	3.18333	0.022116	0.01427	1
60.273	3.2	0.036499	0.023857	1		55.546	3.2	0.029619	0.018143	1		55.809	3.2	0.029196	0.020199	1		51.508	3.2	0.022358	0.014339	1
60.574	3.21667	0.036874	0.023981	1		55.817	3.21667	0.029917	0.01823	1		56.091	3.21667	0.029517	0.020447	1		51.758	3.21667	0.022577	0.014422	1
60.871	3.23333	0.037288	0.024133	1		56.094	3.23333	0.030219	0.018391	1		56.382	3.23333	0.02986	0.020739	1		52.005	3.23333	0.02282	0.014549	1
61.162	3.25	0.037708	0.024302	1		56.368	3.25	0.030528	0.018617	1		56.676	3.25	0.030238	0.02102	1		52.269	3.25	0.02308	0.014737	1
61.465	3.26667	0.038092	0.024466	1		56.645	3.26667	0.03083	0.018839	1		56.972	3.26667	0.030576	0.021244	1		52.524	3.26667	0.023311	0.014973	1
61.765	3.28333	0.038501	0.024618	1		56.911	3.28333	0.03116	0.019006	1		57.26	3.28333	0.030926	0.021411	1		52.774	3.28333	0.023556	0.015227	1
62.07	3.3	0.038936	0.02478	1		57.207	3.3	0.031498	0.019118	1		57.563	3.3	0.031302	0.021556	1		53.046	3.3	0.023821	0.015478	1
62.376	3.31667	0.039332	0.02498	1		57.472	3.31667	0.031794	0.019219	1		57.862	3.31667	0.03165	0.021722	1		53.331	3.31667	0.024094	0.015699	1
62.679	3.33333	0.03975	0.025212	1		57.764	3.33333	0.032113	0.019359	1		58.17	3.33333	0.03202	0.021914	1		53.599	3.33333	0.024341	0.015866	1
62.997	3.35	0.040152	0.025466	1		58.043	3.35	0.032434	0.019557	1		58.484	3.35	0.03236	0.022113	1		53.886	3.35	0.024614	0.015983	1
63.305	3.36667	0.040623	0.025699	1		58.32	3.36667	0.03277	0.019775	1		58.795	3.36667	0.032766	0.022268	1		54.148	3.36667	0.024892	0.016058	1
63.61	3.38333	0.041018	0.025868	1		58.608	3.38333	0.033096	0.019972	1		59.093	3.38333	0.033122	0.02234	1		54.426	3.38333	0.025144	0.016106	1
63.922	3.4	0.041476	0.025984	1		58.893	3.4	0.033445	0.020149	1		59.413	3.4	0.033516	0.022354	1		54.705	3.4	0.025431	0.016156	1
64.243	3.41667	0.041905	0.026091	1		59.209	3.41667	0.033771	0.020325	1		59.721	3.41667	0.033879	0.02239	1		54.974	3.41667	0.025687	0.016262	1
64.569	3.43333	0.042329	0.026224	1		59.492	3.43333	0.034102	0.020502	1		60.037	3.43333	0.034238	0.022534	1		55.258	3.43333	0.02596	0.01647	1
64.878	3.45	0.042768	0.026386	1		59.794	3.45	0.034454	0.020667	1		60.357	3.45	0.034608	0.022797	1		55.54	3.45	0.026224	0.016767	1
65.21	3.46667	0.043213	0.026572	1		60.108	3.46667	0.034812	0.020812	1		60.665	3.46667	0.034987	0.023128	1		55.822	3.46667	0.026496	0.017099	1
65.52	3.48333	0.043661	0.026774	1		60.41	3.48333	0.035155	0.020964	1		61.004	3.48333	0.035401	0.023469	1		56.134	3.48333	0.026818	0.017401	1
65.851	3.5	0.044105	0.026999	1		60.712	3.5	0.035498	0.021162	1		61.34	3.5	0.035789	0.023776	1		56.417	3.5	0.0271	0.017621	1
66.174	3.51667	0.044553	0.027265	1		61.01	3.51667	0.035839	0.021409	1		61.66	3.51667	0.036159	0.024028	1		56.72	3.51667	0.027384	0.017752	1
66.513	3.53333	0.045003	0.027552	1		61.341	3.53333	0.036207	0.021655	1		61.993	3.53333	0.036595	0.024218	1		57.019	3.53333	0.027708	0.017828	1
66.828	3.55	0.045471	0.027807	1		61.647	3.55	0.036586	0.021836	1		62.325	3.55	0.037005	0.024365	1		57.314	3.55	0.027988	0.017879	1
67.152	3.56667	0.045945	0.027996	1		61.955	3.56667	0.036942	0.021932	1		62.647	3.56667	0.037402	0.024512	1		57.603	3.56667	0.028282	0.017929	1
67.504	3.58333	0.046427	0.028114	1		62.268	3.58333	0.037325	0.021986	1		62.985	3.58333	0.0378	0.024696	1		57.925	3.58333	0.028603	0.018021	1
67.836	3.6	0.046864	0.028194	1		62.584	3.6	0.037669	0.022072	1		63.334	3.6	0.038204	0.024926	1		58.239	3.6	0.028878	0.018188	1
68.166	3.61667	0.047367	0.028298	1		62.913	3.61667	0.038045	0.022229	1		63.663	3.61667	0.038655	0.025166	1		58.541	3.61667	0.029187	0.01843	1
68.511	3.63333	0.04782	0.028459	1		63.223	3.63333	0.038402	0.022445	1		64.02	3.63333	0.039056	0.02537	1		58.849	3.63333	0.029492	0.018727	1
68.842	3.65	0.048282	0.028657	1		63.548	3.65	0.038792	0.02268	1		64.367	3.65	0.039476	0.025528	1		59.178	3.65	0.029809	0.019021	1
69.186	3.66667	0.048777	0.028862	1		63.882	3.66667	0.039173	0.022903	1		64.702	3.66667	0.039931	0.025674	1		59.489	3.66667	0.030133	0.019253	1
69.531	3.68333	0.049272	0.029053	1		64.187	3.68333	0.03956	0.023111	1		65.054	3.68333	0.040338	0.025846	1		59.806	3.68333	0.030468	0.019416	1
69.888	3.7	0.049741	0.029224	1		64.53	3.7	0.039928	0.023316	1		65.407	3.7	0.040762	0.026047	1		60.145	3.7	0.030783	0.019541	1
70.229	3.71667	0.050235	0.029396	1		64.872	3.71667	0.040338	0.023522	1		65.763	3.71667	0.041205	0.026268	1		60.469	3.71667	0.031114	0.01968	1
70.58	3.73333	0.050718	0.029573	1		65.208	3.73333	0.040719	0.023724	1		66.116	3.73333	0.041654	0.026491	1		60.793	3.73333	0.031429	0.019864	1
70.923	3.75	0.051221	0.029741	1		65.549	3.75	0.041129	0.02391	1		66.473	3.75	0.042098	0.0267	1		61.126	3.75	0.031766	0.020076	1
71.292	3.76667	0.051731	0.029908	1		65.884	3.76667	0.041518	0.024083	1		66.837	3.76667	0.042529	0.026911	1		61.465	3.76667	0.032106	0.020283	1
71.638	3.78333	0.052211	0.030084	1		66.228	3.78333	0.041929	0.024241	1		67.194	3.78333	0.042989	0.027129	1		61.801	3.78333	0.032454	0.020452	1
72.004	3.8	0.052703	0.030272	1		66.559	3.8	0.042325	0.024382	1		67.557	3.8	0.043437	0.027333	1		62.134	3.8	0.032783	0.020574	1
72.364	3.81667	0.053242	0.030472	1		66.898	3.81667	0.042751	0.02451	1		67.919	3.81667	0.043909	0.027513	1		62.483	3.81667	0.033147	0.020666	1
72.718	3.83333	0.053728	0.030665	1		67.239	3.83333	0.043144	0.024631	1		68.291	3.83333	0.044362	0.027667	1		62.824	3.83333	0.033472	0.020748	1
73.077	3.85	0.054249	0.030834	1		67.595	3.85	0.043563	0.024755	1		68.651	3.85	0.044816	0.027811	1		63.154	3.85	0.033833	0.02084	1
73.434	3.86667	0.054761	0.030969	1		67.947	3.86667	0.043971	0.02488	1		69.025	3.86667	0.045296	0.027965	1		63.503	3.86667	0.034172	0.020959	1
73.807	3.88333	0.055283	0.031055	1		68.301	3.88333	0.044389	0.025013	1		69.398	3.88333	0.04575	0.028139	1		63.86	3.88333	0.034524	0.021113	1
74.17	3.9	0.055808	0.031105	1		68.65	3.9	0.044821	0.025173	1		69.778	3.9	0.046225	0.028332	1		64.206	3.9	0.03487	0.021309	1
74.533	3.91667	0.056332	0.031167	1		69.005	3.91667	0.045215	0.025374	1		70.153	3.91667	0.046697	0.028562	1		64.567	3.91667	0.035241	0.021547	1
74.91	3.93333	0.056824	0.031284	1		69.365	3.93333	0.045645	0.025607	1		70.532	3.93333	0.04718	0.028834	1		64.901	3.93333	0.03558	0.021812	1
75.28	3.95	0.057361	0.031476	1		69.722	3.95	0.046082	0.02586	1		70.904	3.95	0.047643	0.029139	1		65.264	3.95	0.035961	0.022082	1
75.651	3.96667	0.057883	0.031725	1		70.082	3.96667	0.046521	0.026119	1		71.298	3.96667	0.048152	0.029451	1		65.629	3.96667	0.036327	0.022324	1
76.029	3.98333	0.058409	0.031981	1		70.451	3.98333	0.04694	0.026368	1		71.671	3.98333	0.048631	0.029722	1		65.996	3.98333	0.036702	0.022508	1
76.397	4	0.058954	0.032209	1		70.813	4	0.047389	0.026606	1		72.066	4	0.049141	0.029922	1		66.359	4	0.037092	0.022629	1
76.773	4.01667	0.059495	0.032409	1		71.184	4.01667	0.047843	0.026808	1		72.461	4.01667	0.049651	0.030047	1		66.727	4.01667	0.03746	0.02271	1
77.145	4.03333	0.060034	0.032596	1		71.555	4.03333	0.048281	0.026935	1		72.846	4.03333	0.050139	0.030133	1		67.102	4.03333	0.03784	0.022777	1
77.53	4.05	0.060574	0.032781	1		71.934	4.05	0.048748	0.027003	1		73.238	4.05	0.050656	0.030228	1		67.451	4.05	0.038223	0.022877	1
77.908	4.06667	0.061117	0.032948	1		72.312	4.06667	0.049207	0.02706	1		73.631	4.06667	0.05114	0.030349	1		67.844	4.06667	0.038606	0.023023	1
78.289	4.08333	0.061678	0.03308	1		72.682	4.08333	0.049619	0.027159	1		74.034	4.08333	0.051646	0.030491	1		68.209	4.08333	0.038964	0.023204	1
78.671	4.1	0.062257	0.033214	1		73.059	4.1	0.050103	0.027332	1		74.437	4.1	0.052187	0.030669	1		68.603	4.1	0.03939	0.023416	1
79.041	4.11667	0.062771	0.033382	1		73.436	4.11667	0.050536	0.027569	1		74.82	4.11667	0.052674	0.030894	1		68.966	4.11667	0.039764	0.023642	1
79.432	4.13333	0.063314	0.033581	1		73.824	4.13333	0.05101	0.027818	1		75.214	4.13333	0.053168	0.031149	1		69.366	4.13333	0.040144	0.02386	1
79.815	4.15	0.063911	0.033788	1		74.211	4.15	0.051475	0.028038	1		75.62	4.15	0.053719	0.031417	1		69.74	4.15	0.040575	0.024073	1
80.209	4.16667	0.06449	0.033985	1		74.588	4.16667	0.051951	0.028226	1		76.04	4.16667	0.054254	0.031669	1		70.127	4.16667	0.040964	0.024285	1
80.594	4.18333	0.065022	0.034179	1		74.981	4.18333	0.052419	0.028391	1		76.445	4.18333	0.054763	0.031885	1		70.516	4.18333	0.041362	0.024481	1
80.987	4.2	0.0656	0.034398	1		75.363	4.2	0.05289	0.028569	1		76.846	4.2	0.055303	0.032084	1		70.893	4.2	0.041779	0.02466	1
81.367	4.21667	0.066171	0.034643	1		75.759	4.21667	0.05337	0.028781	1		77.252	4.21667	0.055838	0.03227	1		71.289	4.21667	0.042199	0.024831	1
81.775	4.23333	0.066775	0.03488	1		76.15	4.23333	0.053846	0.029019	1		77.665	4.23333	0.056378	0.032428	1		71.674	4.23333	0.042612	0.025004	1
82.186	4.25	0.06734	0.035091	1		76.55	4.25	0.054336	0.029263	1		78.102	4.25	0.05694	0.032585	1		72.083	4.25	0.043023	0.025216	1
82.574	4.26667	0.067924	0.035287	1		76.958	4.26667	0.054823	0.029475	1		78.497	4.26667	0.057461	0.032769	1		72.489	4.26667	0.043441	0.025477	1
82.979	4.28333	0.068527	0.03549	1		77.355	4.28333	0.05532	0.029629	1		78.915	4.28333	0.057996	0.032991	1		72.885	4.28333	0.043862	0.025752	1
83.38	4.3	0.069112	0.035695	1		77.753	4.3	0.055826	0.029745	1		79.351	4.3	0.058575	0.03325	1		73.294	4.3	0.044315	0.026011	1
83.773	4.31667	0.0697	0.035864	1		78.161	4.31667	0.056322	0.029862	1		79.749	4.31667	0.059123	0.033506	1		73.682	4.31667	0.044747	0.026225	1
84.181	4.33333	0.070313	0.035975	1		78.552	4.33333	0.056791	0.030016	1		80.163	4.33333	0.059664	0.033719	1		74.103	4.33333	0.045167	0.026397	1
84.582	4.35	0.070932	0.03604	1		78.958	4.35	0.057319	0.030228	1		80.585	4.35	0.060268	0.033894	1		74.515	4.35	0.045639	0.026557	1
84.997	4.36667	0.071509	0.036088	1		79.364	4.36667	0.057814	0.030486	1		81.008	4.36667	0.060807	0.034033	1		74.926	4.36667	0.046061	0.026717	1
85.396	4.38333	0.072109	0.036172	1		79.776	4.38333	0.058321	0.030763	1		81.44	4.38333	0.061376	0.03415	1		75.336	4.38333	0.046507	0.026883	1
85.815	4.4	0.072722	0.036325	1		80.197	4.4	0.058842	0.031026	1		81.869	4.4	0.061969	0.034283	1		75.74	4.4	0.046975	0.027055	1
86.226	4.41667	0.073314	0.036532	1		80.582	4.41667	0.05935	0.031246	1		82.301	4.41667	0.062514	0.034457	1		76.167	4.41667	0.047399	0.027231	1
86.63	4.43333	0.073935	0.036782	1		81.019	4.43333	0.059898	0.031403	1		82.736	4.43333	0.063094	0.034674	1		76.595	4.43333	0.047881	0.027413	1
87.057	4.45	0.074553	0.037066	1		81.437	4.45	0.060417	0.031529	1		83.162	4.45	0.063685	0.034932	1		77.014	4.45	0.048334	0.027626	1
87.46	4.46667	0.075149	0.037338	1		81.851	4.46667	0.060935	0.031676	1		83.611	4.46667	0.064249	0.035197	1		77.414	4.46667	0.048775	0.02787	1
87.893	4.48333	0.075788	0.037542	1		82.288	4.48333	0.061458	0.031859	1		84.048	4.48333	0.064856	0.035415	1		77.843	4.48333	0.04925	0.028116	1
88.31	4.5	0.076442	0.037665	1		82.699	4.5	0.061983	0.032066	1		84.474	4.5	0.06544	0.035584	1		78.279	4.5	0.04973	0.028352	1
88.72	4.51667	0.07706	0.03775	1		83.131	4.51667	0.062553	0.03225	1		84.924	4.51667	0.066063	0.035738	1		78.716	4.51667	0.050219	0.02859	1
89.147	4.53333	0.077679	0.037862	1		83.558	4.53333	0.063063	0.032393	1		85.358	4.53333	0.066627	0.03593	1		79.143	4.53333	0.050669	0.028859	1
89.56	4.55	0.078291	0.038027	1		83.992	4.55	0.063627	0.032518	1		85.804	4.55	0.067224	0.036177	1		79.584	4.55	0.051144	0.029157	1
89.992	4.56667	0.078947	0.03819	1		84.401	4.56667	0.064151	0.032655	1		86.245	4.56667	0.067826	0.036425	1		80.015	4.56667	0.051647	0.029429	1
90.415	4.58333	0.079598	0.038301	1		84.833	4.58333	0.064698	0.032819	1		86.707	4.58333	0.068466	0.03662	1		80.455	4.58333	0.052163	0.029629	1
90.838	4.6	0.080241	0.03837	1		85.267	4.6	0.065254	0.033004	1		87.149	4.6	0.069077	0.036745	1		80.894	4.6	0.052646	0.02976	1
91.25	4.61667	0.080852	0.038447	1		85.715	4.61667	0.065802	0.033216	1		87.601	4.61667	0.06967	0.036843	1		81.337	4.61667	0.053131	0.029879	1
91.689	4.63333	0.081506	0.038593	1		86.145	4.63333	0.066357	0.033455	1		88.05	4.63333	0.070286	0.03697	1		81.778	4.63333	0.053641	0.030044	1
92.122	4.65	0.082155	0.038795	1		86.572	4.65	0.066909	0.033702	1		88.519	4.65	0.070914	0.037137	1		82.234	4.65	0.054134	0.030255	1
92.546	4.66667	0.082775	0.038987	1		87.011	4.66667	0.067469	0.033919	1		88.962	4.66667	0.071519	0.03732	1		82.668	4.66667	0.054632	0.030467	1
92.983	4.68333	0.083469	0.039112	1		87.451	4.68333	0.068064	0.034074	1		89.429	4.68333	0.072164	0.037478	1		83.137	4.68333	0.055167	0.03065	1
93.406	4.7	0.084105	0.039167	1		87.905	4.7	0.068625	0.034185	1		89.867	4.7	0.072758	0.037593	1		83.581	4.7	0.055671	0.030815	1
93.836	4.71667	0.084771	0.039191	1		88.346	4.71667	0.069187	0.034284	1		90.345	4.71667	0.073434	0.037674	1		84.036	4.71667	0.056182	0.030973	1
94.274	4.73333	0.085408	0.039252	1		88.8	4.73333	0.069749	0.034408	1		90.817	4.73333	0.074033	0.037763	1		84.489	4.73333	0.056683	0.031145	1
94.702	4.75	0.086056	0.039385	1		89.257	4.75	0.070346	0.034571	1		91.268	4.75	0.074661	0.037903	1		84.974	4.75	0.057237	0.031343	1
95.142	4.76667	0.08672	0.039544	1		89.698	4.76667	0.070909	0.034747	1		91.732	4.76667	0.075288	0.0381	1		85.427	4.76667	0.057739	0.031553	1
95.583	4.78333	0.087376	0.039692	1		90.143	4.78333	0.071483	0.034914	1		92.194	4.78333	0.075931	0.038329	1		85.871	4.78333	0.05826	0.031763	1
96.025	4.8	0.088076	0.039792	1		90.6	4.8	0.072089	0.035065	1		92.658	4.8	0.076584	0.038547	1		86.346	4.8	0.05881	0.031959	1
96.455	4.81667	0.088676	0.039833	1		91.06	4.81667	0.072656	0.03521	1		93.134	4.81667	0.077211	0.038731	1		86.829	4.81667	0.05933	0.032128	1
96.902	4.83333	0.089404	0.039829	1		91.5	4.83333	0.073261	0.035348	1		93.589	4.83333	0.077867	0.038872	1		87.293	4.83333	0.05989	0.032261	1
97.345	4.85	0.090038	0.039816	1		91.951	4.85	0.073823	0.035492	1		94.076	4.85	0.078518	0.038969	1		87.764	4.85	0.060404	0.032385	1
97.768	4.86667	0.090709	0.039834	1		92.417	4.86667	0.074452	0.03564	1		94.543	4.86667	0.079174	0.039027	1		88.236	4.86667	0.060961	0.032514	1
98.208	4.88333	0.091358	0.039915	1		92.863	4.88333	0.075011	0.035764	1		95.035	4.88333	0.079812	0.039062	1		88.698	4.88333	0.061486	0.032646	1
98.653	4.9	0.092028	0.040085	1		93.335	4.9	0.075637	0.035868	1		95.509	4.9	0.080482	0.039119	1		89.192	4.9	0.062056	0.032789	1
99.106	4.91667	0.092702	0.040313	1		93.805	4.91667	0.076236	0.035984	1		95.968	4.91667	0.081117	0.039238	1		89.66	4.91667	0.062586	0.03294	1
99.544	4.93333	0.093359	0.040551	1		94.256	4.93333	0.076815	0.036136	1		96.459	4.93333	0.081772	0.039431	1		90.127	4.93333	0.063132	0.03311	1
99.991	4.95	0.094055	0.040766	1		94.728	4.95	0.077417	0.036324	1		96.915	4.95	0.082422	0.039673	1		90.632	4.95	0.063701	0.033306	1
100.449	4.96667	0.094742	0.040952	1		95.2	4.96667	0.078043	0.036526	1		97.4	4.96667	0.083099	0.039916	1		91.114	4.96667	0.064241	0.033525	1
100.886	4.98333	0.095415	0.041101	1		95.652	4.98333	0.078641	0.036703	1		97.884	4.98333	0.083767	0.0401	1		91.601	4.98333	0.064809	0.033747	1
101.337	5	0.09609	0.041205	1		96.143	5	0.079264	0.036827	1		98.357	5	0.084429	0.040188	1		92.07	5	0.065374	0.033952	1
101.792	5.01667	0.096809	0.041256	1		96.617	5.01667	0.079876	0.036913	1		98.845	5.01667	0.085117	0.040192	1		92.568	5.01667	0.065941	0.034133	1
102.226	5.03333	0.097481	0.041229	1		97.1	5.03333	0.080493	0.036981	1		99.323	5.03333	0.085791	0.040163	1		93.071	5.03333	0.066519	0.034272	1
102.671	5.05	0.098169	0.041145	1		97.572	5.05	0.081113	0.037052	1		99.793	5.05	0.086443	0.040179	1		93.556	5.05	0.067078	0.034391	1
103.127	5.06667	0.098881	0.041069	1		98.037	5.06667	0.08172	0.037152	1		100.28	5.06667	0.087115	0.040298	1		94.056	5.06667	0.06768	0.034528	1
103.581	5.08333	0.099518	0.041046	1		98.509	5.08333	0.082348	0.03727	1		100.766	5.08333	0.08777	0.040505	1		94.54	5.08333	0.068222	0.034693	1
104.034	5.1	0.10022	0.041071	1		98.989	5.1	0.082958	0.037387	1		101.257	5.1	0.088453	0.040722	1		95.038	5.1	0.068799	0.034861	1
104.474	5.11667	0.10091	0.041127	1		99.464	5.11667	0.083605	0.037478	1		101.744	5.11667	0.089159	0.040869	1		95.532	5.11667	0.069414	0.035002	1
104.928	5.13333	0.1016	0.041181	1		99.944	5.13333	0.084215	0.037524	1		102.237	5.13333	0.089828	0.040925	1		96.045	5.13333	0.069992	0.035105	1
105.386	5.15	0.10227	0.041225	1		100.416	5.15	0.084844	0.037542	1		102.732	5.15	0.090522	0.040926	1		96.527	5.15	0.07056	0.035184	1
105.839	5.16667	0.10297	0.041289	1		100.894	5.16667	0.085486	0.037565	1		103.204	5.16667	0.091187	0.040933	1		97.039	5.16667	0.071163	0.035279	1
106.287	5.18333	0.10365	0.041386	1		101.381	5.18333	0.086084	0.037643	1		103.703	5.18333	0.091876	0.040996	1		97.562	5.18333	0.071739	0.035426	1
106.743	5.2	0.10434	0.041508	1		101.883	5.2	0.086734	0.037803	1		104.197	5.2	0.092563	0.041124	1		98.051	5.2	0.072345	0.035614	1
107.204	5.21667	0.10503	0.041625	1		102.338	5.21667	0.087329	0.038024	1		104.683	5.21667	0.093228	0.04129	1		98.549	5.21667	0.072907	0.035814	1
107.657	5.23333	0.10574	0.041711	1		102.839	5.23333	0.087994	0.038253	1		105.176	5.23333	0.093932	0.041449	1		99.082	5.23333	0.073541	0.035999	1
108.105	5.25	0.10643	0.041745	1		103.32	5.25	0.088632	0.038423	1		105.657	5.25	0.094636	0.041569	1		99.581	5.25	0.074138	0.036144	1
108.562	5.26667	0.10712	0.041711	1		103.818	5.26667	0.089271	0.038502	1		106.168	5.26667	0.095319	0.041636	1		100.095	5.26667	0.074727	0.03624	1
109.02	5.28333	0.10783	0.04166	1		104.288	5.28333	0.089919	0.038513	1		106.666	5.28333	0.096018	0.041675	1		100.601	5.28333	0.075345	0.036306	1
109.487	5.3	0.10854	0.041677	1		104.777	5.3	0.090578	0.03853	1		107.161	5.3	0.096715	0.041728	1		101.113	5.3	0.075959	0.036383	1
109.934	5.31667	0.10918	0.041801	1		105.271	5.31667	0.091183	0.038608	1		107.651	5.31667	0.097401	0.041811	1		101.632	5.31667	0.076544	0.036477	1
110.386	5.33333	0.10988	0.041989	1		105.753	5.33333	0.091839	0.038759	1		108.135	5.33333	0.098101	0.04191	1		102.136	5.33333	0.077154	0.036561	1
110.854	5.35	0.11061	0.042139	1		106.252	5.35	0.092481	0.038934	1		108.641	5.35	0.098798	0.041993	1		102.667	5.35	0.077773	0.036613	1
111.312	5.36667	0.11132	0.042141	1		106.726	5.36667	0.09314	0.039058	1		109.142	5.36667	0.099509	0.042033	1		103.184	5.36667	0.078408	0.03662	1
111.768	5.38333	0.11202	0.04199	1		107.217	5.38333	0.09381	0.039116	1		109.64	5.38333	0.10022	0.042057	1		103.676	5.38333	0.078986	0.036619	1
112.224	5.4	0.11273	0.041795	1		107.712	5.4	0.09445	0.039143	1		110.135	5.4	0.10091	0.042114	1		104.205	5.4	0.079613	0.036659	1
112.674	5.41667	0.1134	0.041663	1		108.206	5.41667	0.095081	0.039177	1		110.635	5.41667	0.10159	0.042215	1		104.718	5.41667	0.080196	0.036729	1
113.148	5.43333	0.1141	0.041671	1		108.708	5.43333	0.09576	0.039243	1		111.134	5.43333	0.10231	0.042345	1		105.232	5.43333	0.08083	0.036783	1
113.611	5.45	0.1148	0.041819	1		109.204	5.45	0.09641	0.039331	1		111.646	5.45	0.10303	0.042469	1		105.756	5.45	0.081463	0.0368	1
114.077	5.46667	0.11545	0.042018	1		109.699	5.46667	0.097051	0.039418	1		112.136	5.46667	0.10372	0.042554	1		106.269	5.46667	0.082056	0.036803	1
114.52	5.48333	0.1162	0.042163	1		110.19	5.48333	0.097731	0.039504	1		112.627	5.48333	0.10444	0.042592	1		106.777	5.48333	0.082663	0.036831	1
114.989	5.5	0.11692	0.042212	1		110.682	5.5	0.098371	0.039595	1		113.141	5.5	0.10516	0.042593	1		107.295	5.5	0.083284	0.036897	1
115.457	5.51667	0.1176	0.042187	1		111.195	5.51667	0.099041	0.039702	1		113.645	5.51667	0.10586	0.04257	1		107.819	5.51667	0.083885	0.036963	1
115.913	5.53333	0.11831	0.042153	1		111.694	5.53333	0.09971	0.039848	1		114.148	5.53333	0.10658	0.042559	1		108.341	5.53333	0.084534	0.036996	1
116.38	5.55	0.119	0.042177	1		112.184	5.55	0.10035	0.04006	1		114.64	5.55	0.10727	0.042619	1		108.865	5.55	0.085136	0.037025	1
116.845	5.56667	0.11972	0.042251	1		112.684	5.56667	0.10104	0.040331	1		115.145	5.56667	0.10799	0.042775	1		109.382	5.56667	0.08575	0.037094	1
117.305	5.58333	0.1204	0.042335	1		113.178	5.58333	0.1017	0.040648	1		115.647	5.58333	0.10867	0.042998	1		109.89	5.58333	0.08635	0.037219	1
117.759	5.6	0.12113	0.04239	1		113.687	5.6	0.1024	0.040973	1		116.157	5.6	0.10943	0.043239	1		110.385	5.6	0.086992	0.03738	1
118.231	5.61667	0.12182	0.042379	1		114.184	5.61667	0.10306	0.04124	1		116.671	5.61667	0.11014	0.043455	1		110.907	5.61667	0.087618	0.037518	1
118.7	5.63333	0.12255	0.042306	1		114.69	5.63333	0.10376	0.041375	1		117.17	5.63333	0.11086	0.043616	1		111.425	5.63333	0.088233	0.037584	1
119.158	5.65	0.12325	0.042201	1		115.203	5.65	0.10447	0.04136	1		117.679	5.65	0.11159	0.043714	1		111.941	5.65	0.088873	0.037576	1
119.611	5.66667	0.12394	0.042105	1		115.708	5.66667	0.10518	0.041268	1		118.177	5.66667	0.11234	0.04377	1		112.46	5.66667	0.089506	0.037554	1
120.088	5.68333	0.12464	0.042054	1		116.178	5.68333	0.10583	0.041227	1		118.677	5.68333	0.11306	0.043808	1		112.979	5.68333	0.090132	0.037606	1
120.562	5.7	0.12536	0.04206	1		116.698	5.7	0.10651	0.041332	1		119.21	5.7	0.11378	0.043861	1		113.487	5.7	0.090725	0.03779	1
121.021	5.71667	0.12604	0.042126	1		117.198	5.71667	0.10719	0.041567	1		119.713	5.71667	0.11452	0.04396	1		113.996	5.71667	0.091361	0.038077	1
121.476	5.73333	0.12675	0.042234	1		117.7	5.73333	0.1079	0.041804	1		120.223	5.73333	0.11524	0.044091	1		114.52	5.73333	0.091999	0.038355	1
121.952	5.75	0.12744	0.042353	1		118.202	5.75	0.10861	0.04193	1		120.736	5.75	0.11598	0.044211	1		115.049	5.75	0.092673	0.038517	1
122.421	5.76667	0.12816	0.04245	1		118.716	5.76667	0.10932	0.041941	1		121.225	5.76667	0.11673	0.044283	1		115.551	5.76667	0.093305	0.038567	1
122.889	5.78333	0.12888	0.042524	1		119.22	5.78333	0.11001	0.041897	1		121.74	5.78333	0.11748	0.044281	1		116.083	5.78333	0.093965	0.038591	1
123.353	5.8	0.12957	0.042597	1		119.71	5.8	0.11068	0.041849	1		122.258	5.8	0.1182	0.044208	1		116.58	5.8	0.094553	0.038659	1
123.819	5.81667	0.13028	0.042658	1		120.225	5.81667	0.1114	0.041785	1		122.768	5.81667	0.11896	0.044096	1		117.103	5.81667	0.095233	0.038777	1
124.295	5.83333	0.13099	0.042662	1		120.743	5.83333	0.1121	0.041678	1		123.288	5.83333	0.11967	0.043982	1		117.615	5.83333	0.095881	0.038897	1
124.758	5.85	0.13174	0.042588	1		121.257	5.85	0.11282	0.041547	1		123.796	5.85	0.12042	0.043912	1		118.125	5.85	0.096536	0.038991	1
125.221	5.86667	0.13244	0.042485	1		121.751	5.86667	0.11347	0.041468	1		124.295	5.86667	0.12114	0.043911	1		118.64	5.86667	0.097177	0.03908	1
125.698	5.88333	0.13312	0.042452	1		122.249	5.88333	0.11416	0.041511	1		124.782	5.88333	0.12185	0.04396	1		119.152	5.88333	0.097826	0.039205	1
126.165	5.9	0.13381	0.042543	1		122.736	5.9	0.11485	0.041654	1		125.318	5.9	0.1226	0.044017	1		119.665	5.9	0.098475	0.039372	1
126.63	5.91667	0.13454	0.042717	1		123.257	5.91667	0.11556	0.041812	1		125.829	5.91667	0.12335	0.044059	1		120.184	5.91667	0.099145	0.039559	1
127.119	5.93333	0.13526	0.042864	1		123.767	5.93333	0.11626	0.041893	1		126.339	5.93333	0.12407	0.04408	1		120.695	5.93333	0.099801	0.039741	1
127.592	5.95	0.13597	0.042888	1		124.266	5.95	0.11696	0.041856	1		126.839	5.95	0.1248	0.044089	1		121.203	5.95	0.10046	0.039889	1
128.052	5.96667	0.13669	0.042775	1		124.753	5.96667	0.11766	0.041731	1		127.334	5.96667	0.12554	0.044094	1		121.718	5.96667	0.10114	0.039996	1
128.538	5.98333	0.13743	0.042603	1		125.278	5.98333	0.11837	0.041607	1		127.862	5.98333	0.12628	0.044086	1		122.219	5.98333	0.1018	0.040082	1
128.998	6	0.13812	0.042469	1		125.759	6	0.11904	0.041572	1		128.377	6	0.12702	0.044072	1		122.731	6	0.10248	0.040156	1
129.466	6.01667	0.13879	0.042434	1		126.261	6.01667	0.11971	0.041664	1		128.883	6.01667	0.12774	0.044078	1		123.251	6.01667	0.10312	0.040248	1
129.953	6.03333	0.13953	0.042501	1		126.758	6.03333	0.12042	0.041864	1		129.406	6.03333	0.12848	0.044117	1		123.782	6.03333	0.10383	0.040394	1
130.411	6.05	0.14023	0.042631	1		127.266	6.05	0.12112	0.042109	1		129.903	6.05	0.12921	0.044184	1		124.276	6.05	0.10446	0.040598	1
130.877	6.06667	0.14094	0.042758	1		127.767	6.06667	0.12183	0.042324	1		130.417	6.06667	0.12996	0.044263	1		124.798	6.06667	0.10515	0.040828	1
131.369	6.08333	0.14164	0.042821	1		128.269	6.08333	0.12253	0.042456	1		130.915	6.08333	0.13068	0.044323	1		125.315	6.08333	0.10584	0.041038	1
131.843	6.1	0.14237	0.042792	1		128.772	6.1	0.12325	0.042475	1		131.417	6.1	0.13143	0.044336	1		125.829	6.1	0.10654	0.041172	1
132.322	6.11667	0.14311	0.042688	1		129.268	6.11667	0.12397	0.042385	1		131.938	6.11667	0.13217	0.044289	1		126.352	6.11667	0.10722	0.041211	1
132.795	6.13333	0.1438	0.042582	1		129.77	6.13333	0.12468	0.042246	1		132.44	6.13333	0.13292	0.044203	1		126.854	6.13333	0.10792	0.041223	1
133.271	6.15	0.1445	0.042567	1		130.264	6.15	0.12536	0.04215	1		132.934	6.15	0.13364	0.044134	1		127.379	6.15	0.1086	0.041291	1
133.737	6.16667	0.1452	0.042669	1		130.772	6.16667	0.12607	0.042164	1		133.447	6.16667	0.13438	0.044136	1		127.874	6.16667	0.10926	0.041444	1
134.209	6.18333	0.14591	0.042804	1		131.266	6.18333	0.12675	0.042276	1		133.949	6.18333	0.1351	0.044214	1		128.394	6.18333	0.10996	0.041639	1
134.687	6.2	0.14664	0.042872	1		131.758	6.2	0.12746	0.042396	1		134.454	6.2	0.13585	0.04431	1		128.917	6.2	0.11067	0.041777	1
135.17	6.21667	0.14738	0.04283	1		132.256	6.21667	0.12818	0.042462	1		134.956	6.21667	0.13659	0.044352	1		129.433	6.21667	0.11138	0.041796	1
135.635	6.23333	0.14806	0.04269	1		132.755	6.23333	0.12892	0.042474	1		135.467	6.23333	0.13734	0.0443	1		129.951	6.23333	0.11209	0.041724	1
136.106	6.25	0.14878	0.042512	1		133.219	6.25	0.12957	0.042481	1		135.951	6.25	0.13807	0.044171	1		130.458	6.25	0.11275	0.041656	1
136.591	6.26667	0.1495	0.042366	1		133.728	6.26667	0.13031	0.042533	1		136.464	6.26667	0.13882	0.04404	1		130.966	6.26667	0.11346	0.041677	1
137.059	6.28333	0.15019	0.042285	1		134.22	6.28333	0.13101	0.04264	1		136.949	6.28333	0.13953	0.043986	1		131.466	6.28333	0.11413	0.041808	1
137.54	6.3	0.15089	0.042278	1		134.72	6.3	0.13173	0.042764	1		137.455	6.3	0.14025	0.044027	1		131.982	6.3	0.11484	0.041983	1
138	6.31667	0.15159	0.042333	1		135.213	6.31667	0.13243	0.042856	1		137.942	6.31667	0.14099	0.044108	1		132.488	6.31667	0.11554	0.042105	1
138.474	6.33333	0.15231	0.042416	1		135.717	6.33333	0.13316	0.042906	1		138.445	6.33333	0.14175	0.044174	1		133	6.33333	0.11627	0.042129	1
138.96	6.35	0.15302	0.042502	1		136.203	6.35	0.13388	0.042941	1		138.948	6.35	0.14249	0.0442	1		133.533	6.35	0.11697	0.042068	1
139.441	6.36667	0.15371	0.042571	1		136.706	6.36667	0.13459	0.042982	1		139.458	6.36667	0.1432	0.044194	1		134.029	6.36667	0.11765	0.041983	1
139.916	6.38333	0.15442	0.042591	1		137.193	6.38333	0.13528	0.043025	1		139.934	6.38333	0.14393	0.044174	1		134.545	6.38333	0.11835	0.041943	1
140.385	6.4	0.15516	0.042547	1		137.664	6.4	0.13604	0.043053	1		140.429	6.4	0.14471	0.044151	1		135.04	6.4	0.11906	0.04197	1
140.866	6.41667	0.15586	0.042436	1		138.165	6.41667	0.13675	0.043053	1		140.934	6.41667	0.14541	0.044115	1		135.563	6.41667	0.11974	0.04205	1
141.337	6.43333	0.15655	0.042262	1		138.651	6.43333	0.13745	0.043014	1		141.417	6.43333	0.14615	0.044051	1		136.066	6.43333	0.12046	0.042167	1
141.82	6.45	0.15727	0.042057	1		139.132	6.45	0.13817	0.042946	1		141.927	6.45	0.14689	0.043969	1		136.583	6.45	0.12115	0.042293	1
142.304	6.46667	0.15798	0.041865	1		139.646	6.46667	0.13891	0.042872	1		142.42	6.46667	0.14764	0.043877	1		137.101	6.46667	0.12184	0.042377	1
142.773	6.48333	0.15866	0.041715	1		140.111	6.48333	0.13961	0.042803	1		142.897	6.48333	0.14834	0.04379	1		137.593	6.48333	0.12258	0.042384	1
143.244	6.5	0.15934	0.04164	1		140.604	6.5	0.14031	0.042751	1		143.39	6.5	0.14909	0.043729	1		138.116	6.5	0.12328	0.042318	1
143.728	6.51667	0.16005	0.041652	1		141.094	6.51667	0.14102	0.042758	1		143.883	6.51667	0.1498	0.043698	1		138.615	6.51667	0.12399	0.042231	1
144.21	6.53333	0.16072	0.041701	1		141.571	6.53333	0.14176	0.04283	1		144.388	6.53333	0.15055	0.043665	1		139.131	6.53333	0.12468	0.042197	1
144.663	6.55	0.16143	0.041725	1		142.054	6.55	0.14242	0.04292	1		144.872	6.55	0.15125	0.04358	1		139.639	6.55	0.12538	0.042238	1
145.151	6.56667	0.16213	0.0417	1		142.555	6.56667	0.14318	0.042995	1		145.343	6.56667	0.152	0.043459	1		140.138	6.56667	0.12608	0.042347	1
145.614	6.58333	0.16283	0.041612	1		143.043	6.58333	0.1439	0.04303	1		145.844	6.58333	0.15274	0.043362	1		140.645	6.58333	0.12682	0.042495	1
146.098	6.6	0.1635	0.041475	1		143.532	6.6	0.14459	0.043004	1		146.32	6.6	0.15342	0.04334	1		141.162	6.6	0.12747	0.042631	1
146.59	6.61667	0.16424	0.041345	1		144.019	6.61667	0.14533	0.042936	1		146.784	6.61667	0.15414	0.043395	1		141.661	6.61667	0.12822	0.042725	1
147.051	6.63333	0.16489	0.041253	1		144.498	6.63333	0.14605	0.042848	1		147.286	6.63333	0.15489	0.043466	1		142.166	6.63333	0.12895	0.042751	1
147.527	6.65	0.16557	0.041208	1		144.981	6.65	0.14674	0.04274	1		147.766	6.65	0.1556	0.043463	1		142.651	6.65	0.12963	0.042696	1
148.008	6.66667	0.16628	0.041212	1		145.457	6.66667	0.14748	0.042631	1		148.24	6.66667	0.15635	0.043362	1		143.174	6.66667	0.13038	0.042605	1
148.48	6.68333	0.16695	0.041262	1		145.942	6.68333	0.14817	0.042554	1		148.73	6.68333	0.15706	0.043241	1		143.681	6.68333	0.13107	0.042564	1
148.94	6.7	0.16764	0.041338	1		146.432	6.7	0.14888	0.042556	1		149.211	6.7	0.15777	0.043194	1		144.162	6.7	0.13175	0.042623	1
149.411	6.71667	0.16832	0.041425	1		146.916	6.71667	0.1496	0.042679	1		149.697	6.71667	0.15849	0.043289	1		144.677	6.71667	0.13249	0.042794	1
149.894	6.73333	0.16902	0.0415	1		147.396	6.73333	0.15026	0.042899	1		150.148	6.73333	0.1592	0.043511	1		145.178	6.73333	0.13319	0.043052	1
150.375	6.75	0.16973	0.041537	1		147.868	6.75	0.15101	0.043125	1		150.639	6.75	0.15993	0.043781	1		145.686	6.75	0.13391	0.043306	1
150.839	6.76667	0.17041	0.041535	1		148.353	6.76667	0.15175	0.043277	1		151.12	6.76667	0.16068	0.044013	1		146.179	6.76667	0.13463	0.043465	1
151.309	6.78333	0.17109	0.041504	1		148.842	6.78333	0.15248	0.043312	1		151.58	6.78333	0.1614	0.044129	1		146.681	6.78333	0.13538	0.043475	1
151.776	6.8	0.17181	0.041446	1		149.313	6.8	0.15317	0.043234	1		152.054	6.8	0.16214	0.044101	1		147.188	6.8	0.13611	0.043339	1
152.242	6.81667	0.17248	0.041355	1		149.793	6.81667	0.15391	0.043094	1		152.537	6.81667	0.16291	0.04396	1		147.679	6.81667	0.13683	0.043125	1
152.738	6.83333	0.17318	0.04122	1		150.269	6.83333	0.15463	0.042928	1		153.016	6.83333	0.1636	0.043749	1		148.175	6.83333	0.13753	0.042895	1
153.214	6.85	0.17386	0.041062	1		150.753	6.85	0.15534	0.042761	1		153.494	6.85	0.16434	0.043509	1		148.692	6.85	0.13825	0.042675	1
153.677	6.86667	0.17455	0.040897	1		151.229	6.86667	0.15605	0.042633	1		153.968	6.86667	0.16507	0.04329	1		149.182	6.86667	0.13897	0.042456	1
154.14	6.88333	0.17522	0.040735	1		151.701	6.88333	0.15676	0.042555	1		154.438	6.88333	0.1658	0.043118	1		149.665	6.88333	0.13967	0.042245	1
154.618	6.9	0.1759	0.040604	1		152.17	6.9	0.15745	0.042499	1		154.899	6.9	0.16648	0.042997	1		150.167	6.9	0.14037	0.042081	1
155.089	6.91667	0.17659	0.040517	1		152.653	6.91667	0.1582	0.042458	1		155.384	6.91667	0.16722	0.042937	1		150.657	6.91667	0.14106	0.042018	1
155.552	6.93333	0.17723	0.040482	1		153.121	6.93333	0.15888	0.042437	1		155.85	6.93333	0.16793	0.042934	1		151.146	6.93333	0.14176	0.042061	1
156.017	6.95	0.17794	0.040505	1		153.588	6.95	0.15957	0.042445	1		156.315	6.95	0.16865	0.042968	1		151.625	6.95	0.14245	0.042144	1
156.469	6.96667	0.17858	0.04056	1		154.078	6.96667	0.16029	0.042481	1		156.777	6.96667	0.16935	0.043018	1		152.126	6.96667	0.14316	0.042212	1
156.945	6.98333	0.17927	0.040582	1		154.538	6.98333	0.16101	0.042505	1		157.256	6.98333	0.17008	0.04305	1		152.629	6.98333	0.1439	0.042235	1
157.403	7	0.17995	0.040531	1		155.009	7	0.16169	0.042476	1		157.707	7	0.17079	0.043023	1		153.093	7	0.14455	0.042232	1
157.861	7.01667	0.18065	0.0404	1		155.489	7.01667	0.16246	0.042389	1		158.173	7.01667	0.17153	0.042916	1		153.584	7.01667	0.14528	0.042217	1
158.348	7.03333	0.18129	0.040214	1		155.956	7.03333	0.1631	0.042283	1		158.641	7.03333	0.17223	0.042758	1		154.075	7.03333	0.14597	0.042167	1
158.798	7.05	0.18198	0.040037	1		156.423	7.05	0.16386	0.042188	1		159.112	7.05	0.17296	0.042598	1		154.565	7.05	0.1467	0.042065	1
159.259	7.06667	0.18263	0.039883	1		156.882	7.06667	0.1645	0.042108	1		159.565	7.06667	0.17363	0.042457	1		155.041	7.06667	0.14741	0.041909	1
159.708	7.08333	0.18328	0.039717	1		157.357	7.08333	0.16524	0.042007	1		160.034	7.08333	0.17436	0.042326	1		155.526	7.08333	0.14806	0.041712	1
160.162	7.1	0.18398	0.039546	1		157.813	7.1	0.16594	0.04188	1		160.481	7.1	0.17507	0.042208	1		156.019	7.1	0.14879	0.041508	1
160.642	7.11667	0.18463	0.039428	1		158.283	7.11667	0.16666	0.041784	1		160.932	7.11667	0.17577	0.042109	1		156.52	7.11667	0.1495	0.041354	1
161.094	7.13333	0.18525	0.039419	1		158.73	7.13333	0.1673	0.041747	1		161.412	7.13333	0.17645	0.042037	1		156.985	7.13333	0.15014	0.04127	1
161.541	7.15	0.18591	0.039534	1		159.2	7.15	0.168	0.041776	1		161.867	7.15	0.17716	0.041995	1		157.465	7.15	0.15082	0.041247	1
161.996	7.16667	0.18659	0.039703	1		159.677	7.16667	0.16874	0.041819	1		162.326	7.16667	0.17787	0.041952	1		157.955	7.16667	0.15155	0.041269	1
162.46	7.18333	0.18724	0.039826	1		160.138	7.18333	0.1694	0.041824	1		162.768	7.18333	0.17855	0.041891	1		158.435	7.18333	0.15221	0.041285	1
162.928	7.2	0.18793	0.039855	1		160.597	7.2	0.17012	0.041787	1		163.224	7.2	0.17927	0.041822	1		158.906	7.2	0.1529	0.041279	1
163.353	7.21667	0.18857	0.039792	1		161.052	7.21667	0.17079	0.041734	1		163.669	7.21667	0.17994	0.041773	1		159.395	7.21667	0.1536	0.041295	1
163.81	7.23333	0.18925	0.039669	1		161.523	7.23333	0.1715	0.041676	1		164.148	7.23333	0.18066	0.041758	1		159.862	7.23333	0.15428	0.041359	1
164.283	7.25	0.18991	0.039505	1		161.976	7.25	0.1722	0.041589	1		164.578	7.25	0.18133	0.041754	1		160.348	7.25	0.15496	0.041419	1
164.726	7.26667	0.19055	0.039316	1		162.432	7.26667	0.17288	0.041479	1		165.043	7.26667	0.18204	0.041722	1		160.824	7.26667	0.15565	0.041426	1
165.168	7.28333	0.19124	0.039144	1		162.89	7.28333	0.17359	0.041373	1		165.492	7.28333	0.18275	0.041654	1		161.304	7.28333	0.15639	0.041369	1
165.61	7.3	0.19186	0.039036	1		163.343	7.3	0.17426	0.041302	1		165.945	7.3	0.18344	0.041572	1		161.767	7.3	0.15703	0.041255	1
166.053	7.31667	0.1925	0.03901	1		163.794	7.31667	0.17494	0.041277	1		166.382	7.31667	0.1841	0.041499	1		162.266	7.31667	0.15771	0.041131	1
166.491	7.33333	0.19317	0.039073	1		164.253	7.33333	0.17565	0.041298	1		166.83	7.33333	0.18483	0.041454	1		162.733	7.33333	0.15843	0.041073	1
166.943	7.35	0.19382	0.03918	1		164.712	7.35	0.17633	0.041355	1		167.276	7.35	0.1855	0.041396	1		163.191	7.35	0.1591	0.041099	1
167.388	7.36667	0.19444	0.039227	1		165.179	7.36667	0.17701	0.04141	1		167.714	7.36667	0.18619	0.041257	1		163.668	7.36667	0.15976	0.041174	1
167.815	7.38333	0.19514	0.039156	1		165.609	7.38333	0.17771	0.04144	1		168.165	7.38333	0.1869	0.041036	1		164.129	7.38333	0.16047	0.041258	1
168.285	7.4	0.1958	0.038976	1		166.065	7.4	0.17841	0.041432	1		168.611	7.4	0.18759	0.040797	1		164.607	7.4	0.16116	0.041277	1
168.713	7.41667	0.19642	0.03875	1		166.507	7.41667	0.17909	0.041384	1		169.052	7.41667	0.18823	0.040618	1		165.077	7.41667	0.16183	0.041189	1
169.165	7.43333	0.19707	0.038586	1		166.955	7.43333	0.17979	0.041322	1		169.486	7.43333	0.18891	0.040569	1		165.541	7.43333	0.16257	0.04105	1
169.587	7.45	0.1977	0.038548	1		167.412	7.45	0.18047	0.041268	1		169.935	7.45	0.18959	0.040649	1		166.001	7.45	0.1632	0.040947	1
170.008	7.46667	0.19833	0.038581	1		167.871	7.46667	0.18116	0.041195	1		170.363	7.46667	0.19025	0.040748	1		166.474	7.46667	0.16389	0.04091	1
170.466	7.48333	0.19899	0.038631	1		168.305	7.48333	0.18184	0.041069	1		170.815	7.48333	0.19095	0.040752	1		166.935	7.48333	0.16456	0.040918	1
170.9	7.5	0.19967	0.038693	1		168.759	7.5	0.18256	0.0409	1		171.243	7.5	0.19166	0.040645	1		167.393	7.5	0.16527	0.040925	1
171.326	7.51667	0.20026	0.038757	1		169.213	7.51667	0.18321	0.040733	1		171.686	7.51667	0.19233	0.040482	1		167.849	7.51667	0.16595	0.040881	1
171.767	7.53333	0.20092	0.038821	1		169.633	7.53333	0.18388	0.040626	1		172.117	7.53333	0.19296	0.040347	1		168.321	7.53333	0.16661	0.04081	1
172.208	7.55	0.20159	0.038871	1		170.088	7.55	0.18456	0.040612	1		172.562	7.55	0.19365	0.040286	1		168.789	7.55	0.16732	0.040749	1
172.646	7.56667	0.20223	0.038881	1		170.521	7.56667	0.18524	0.040671	1		172.995	7.56667	0.19432	0.040268	1		169.244	7.56667	0.16797	0.040714	1
173.075	7.58333	0.20287	0.038829	1		170.946	7.58333	0.1859	0.040733	1		173.431	7.58333	0.19501	0.040233	1		169.682	7.58333	0.16865	0.040694	1
173.526	7.6	0.20352	0.038738	1		171.409	7.6	0.1866	0.040749	1		173.851	7.6	0.19565	0.040158	1		170.159	7.6	0.16934	0.04066	1
173.948	7.61667	0.20418	0.038632	1		171.84	7.61667	0.18728	0.040725	1		174.296	7.61667	0.19634	0.040074	1		170.614	7.61667	0.17002	0.04062	1
174.38	7.63333	0.20482	0.038539	1		172.282	7.63333	0.18797	0.040695	1		174.729	7.63333	0.19701	0.040009	1		171.056	7.63333	0.1707	0.040599	1
174.817	7.65	0.20544	0.038523	1		172.698	7.65	0.1886	0.040701	1		175.161	7.65	0.19765	0.039963	1		171.52	7.65	0.17135	0.040615	1
175.247	7.66667	0.20609	0.038597	1		173.162	7.66667	0.18931	0.040745	1		175.599	7.66667	0.19833	0.039919	1		171.958	7.66667	0.17203	0.040661	1
175.674	7.68333	0.20672	0.038711	1		173.589	7.68333	0.18998	0.040811	1		176.026	7.68333	0.19901	0.039883	1		172.418	7.68333	0.17275	0.040715	1
176.12	7.7	0.20739	0.038784	1		174.022	7.7	0.19069	0.04087	1		176.453	7.7	0.19966	0.039859	1		172.866	7.7	0.17339	0.040754	1
176.535	7.71667	0.20804	0.038735	1		174.447	7.71667	0.19133	0.040892	1		176.867	7.71667	0.20031	0.039842	1		173.328	7.71667	0.17408	0.040747	1
176.951	7.73333	0.20867	0.03855	1		174.9	7.73333	0.19203	0.040856	1		177.316	7.73333	0.20099	0.039814	1		173.769	7.73333	0.17475	0.040676	1
177.399	7.75	0.20935	0.038259	1		175.33	7.75	0.19273	0.040742	1		177.736	7.75	0.20166	0.03973	1		174.232	7.75	0.17547	0.040529	1
177.808	7.76667	0.20994	0.037939	1		175.779	7.76667	0.19339	0.040568	1		178.146	7.76667	0.20232	0.03957	1		174.681	7.76667	0.17611	0.040339	1
178.238	7.78333	0.21061	0.037671	1		176.207	7.78333	0.19408	0.040377	1		178.593	7.78333	0.20298	0.039367	1		175.128	7.78333	0.1768	0.040169	1
178.662	7.8	0.21119	0.037513	1		176.644	7.8	0.19473	0.04023	1		179.002	7.8	0.20363	0.039171	1		175.568	7.8	0.17743	0.040062	1
179.095	7.81667	0.21183	0.037477	1		177.082	7.81667	0.19542	0.040154	1		179.413	7.81667	0.20427	0.039001	1		176.018	7.81667	0.17813	0.040028	1
179.523	7.83333	0.21245	0.037521	1		177.501	7.83333	0.19607	0.040122	1		179.844	7.83333	0.20493	0.038868	1		176.47	7.83333	0.17878	0.040031	1
179.949	7.85	0.21308	0.037596	1		177.944	7.85	0.19674	0.040091	1		180.274	7.85	0.20558	0.038785	1		176.91	7.85	0.17944	0.040031	1
180.367	7.86667	0.2137	0.037636	1		178.372	7.86667	0.19742	0.040018	1		180.695	7.86667	0.20622	0.038774	1		177.353	7.86667	0.18013	0.040003	1
180.798	7.88333	0.21434	0.037622	1		178.811	7.88333	0.19808	0.039893	1		181.11	7.88333	0.20685	0.038832	1		177.81	7.88333	0.18077	0.039928	1
181.226	7.9	0.21497	0.037598	1		179.234	7.9	0.19876	0.039755	1		181.536	7.9	0.2075	0.038903	1		178.253	7.9	0.18146	0.03981	1
181.645	7.91667	0.2156	0.037602	1		179.653	7.91667	0.1994	0.039661	1		181.951	7.91667	0.20816	0.038917	1		178.691	7.91667	0.18212	0.039703	1
182.051	7.93333	0.21618	0.037639	1		180.08	7.93333	0.20005	0.039625	1		182.384	7.93333	0.20883	0.038824	1		179.115	7.93333	0.18278	0.039645	1
182.474	7.95	0.21685	0.037678	1		180.517	7.95	0.20072	0.039625	1		182.795	7.95	0.20945	0.038635	1		179.553	7.95	0.1834	0.039631	1
182.894	7.96667	0.21748	0.037647	1		180.933	7.96667	0.2014	0.039628	1		183.223	7.96667	0.21012	0.038413	1		180.002	7.96667	0.18411	0.039626	1
183.311	7.98333	0.21809	0.037508	1		181.349	7.98333	0.20203	0.039595	1		183.623	7.98333	0.21073	0.038225	1		180.431	7.98333	0.18474	0.03958	1
183.734	8	0.21875	0.037318	1		181.805	8	0.20271	0.03953	1		184.047	8	0.21137	0.038115	1		180.862	8	0.18544	0.039482	1
184.16	8.01667	0.21934	0.037159	1		182.225	8.01667	0.20338	0.039464	1		184.445	8.01667	0.21201	0.038091	1		181.299	8.01667	0.18606	0.039373	1
184.574	8.03333	0.21995	0.037075	1		182.64	8.03333	0.20401	0.039434	1		184.872	8.03333	0.21263	0.038142	1		181.746	8.03333	0.18673	0.039304	1
184.998	8.05	0.22058	0.03706	1		183.075	8.05	0.20468	0.039465	1		185.294	8.05	0.21327	0.038208	1		182.192	8.05	0.18738	0.039306	1
185.415	8.06667	0.22119	0.037072	1		183.495	8.06667	0.20532	0.039532	1		185.702	8.06667	0.2139	0.038226	1		182.628	8.06667	0.18804	0.039384	1
185.808	8.08333	0.22181	0.037075	1		183.92	8.08333	0.20599	0.039581	1		186.114	8.08333	0.21456	0.038172	1		183.057	8.08333	0.18867	0.039511	1
186.23	8.1	0.22245	0.03709	1		184.333	8.1	0.20668	0.039577	1		186.531	8.1	0.21522	0.038086	1		183.486	8.1	0.18936	0.039661	1
186.642	8.11667	0.22303	0.037153	1		184.753	8.11667	0.20731	0.039547	1		186.933	8.11667	0.2158	0.038042	1		183.916	8.11667	0.19001	0.039802	1
187.061	8.13333	0.22367	0.037252	1		185.182	8.13333	0.20798	0.039548	1		187.349	8.13333	0.21645	0.038072	1		184.349	8.13333	0.19067	0.039887	1
187.466	8.15	0.22427	0.037331	1		185.606	8.15	0.20861	0.039589	1		187.743	8.15	0.21707	0.03815	1		184.78	8.15	0.19134	0.039894	1
187.891	8.16667	0.22492	0.037315	1		186.024	8.16667	0.20928	0.039631	1		188.161	8.16667	0.21774	0.038219	1		185.218	8.16667	0.19203	0.039838	1
188.3	8.18333	0.22555	0.037195	1		186.444	8.18333	0.20998	0.039644	1		188.574	8.18333	0.21836	0.038252	1		185.642	8.18333	0.19267	0.039761	1
188.715	8.2	0.22617	0.037052	1		186.851	8.2	0.21061	0.039647	1		188.962	8.2	0.219	0.038266	1		186.081	8.2	0.19334	0.039733	1
189.125	8.21667	0.22676	0.036989	1		187.26	8.21667	0.21126	0.039664	1		189.372	8.21667	0.21962	0.038278	1		186.485	8.21667	0.19398	0.039771	1
189.525	8.23333	0.22737	0.037053	1		187.689	8.23333	0.21193	0.039682	1		189.775	8.23333	0.22029	0.038275	1		186.924	8.23333	0.19465	0.039825	1
189.924	8.25	0.22799	0.037192	1		188.116	8.25	0.2126	0.039636	1		190.175	8.25	0.22091	0.038233	1		187.35	8.25	0.19533	0.039839	1
190.331	8.26667	0.22862	0.037284	1		188.532	8.26667	0.21328	0.039496	1		190.585	8.26667	0.22156	0.038143	1		187.791	8.26667	0.196	0.039799	1
190.747	8.28333	0.22925	0.037252	1		188.943	8.28333	0.21393	0.039324	1		190.99	8.28333	0.22219	0.038019	1		188.204	8.28333	0.19665	0.039734	1
191.153	8.3	0.22989	0.037118	1		189.344	8.3	0.21455	0.039187	1		191.398	8.3	0.22282	0.037891	1		188.637	8.3	0.19731	0.039678	1
191.555	8.31667	0.23049	0.036953	1		189.756	8.31667	0.21521	0.039124	1		191.806	8.31667	0.22346	0.037777	1		189.051	8.31667	0.19797	0.03963	1
191.954	8.33333	0.23109	0.036821	1		190.172	8.33333	0.21589	0.039126	1		192.209	8.33333	0.22408	0.037691	1		189.475	8.33333	0.19864	0.039565	1
192.369	8.35	0.23173	0.036744	1		190.581	8.35	0.21651	0.039145	1		192.598	8.35	0.22471	0.037635	1		189.904	8.35	0.1993	0.039482	1
192.76	8.36667	0.23231	0.036684	1		190.989	8.36667	0.21717	0.039145	1		192.992	8.36667	0.22533	0.037581	1		190.323	8.36667	0.19995	0.039411	1
193.179	8.38333	0.23294	0.036592	1		191.399	8.38333	0.21783	0.03911	1		193.404	8.38333	0.22595	0.0375	1		190.744	8.38333	0.20059	0.039345	1
193.581	8.4	0.23355	0.036489	1		191.814	8.4	0.21848	0.039023	1		193.808	8.4	0.2266	0.037403	1		191.163	8.4	0.20125	0.039246	1
193.981	8.41667	0.23418	0.036434	1		192.221	8.41667	0.21914	0.038884	1		194.212	8.41667	0.22722	0.037323	1		191.588	8.41667	0.20194	0.039099	1
194.374	8.43333	0.23473	0.036449	1		192.624	8.43333	0.21978	0.038746	1		194.598	8.43333	0.22781	0.037277	1		192.014	8.43333	0.20258	0.038933	1
194.774	8.45	0.23535	0.036502	1		193.059	8.45	0.22043	0.038648	1		195.003	8.45	0.22845	0.03726	1		192.415	8.45	0.20319	0.038794	1
195.19	8.46667	0.23598	0.036533	1		193.45	8.46667	0.22104	0.038608	1		195.394	8.46667	0.22907	0.03724	1		192.836	8.46667	0.20385	0.038715	1
195.578	8.48333	0.23661	0.03653	1		193.855	8.48333	0.22172	0.038652	1		195.8	8.48333	0.2297	0.037225	1		193.251	8.48333	0.20452	0.038724	1
195.983	8.5	0.23719	0.036547	1		194.261	8.5	0.22236	0.038805	1		196.185	8.5	0.23032	0.037291	1		193.665	8.5	0.20515	0.038836	1
196.371	8.51667	0.23778	0.036617	1		194.661	8.51667	0.22298	0.039036	1		196.58	8.51667	0.23091	0.03746	1		194.079	8.51667	0.20577	0.039023	1
196.787	8.53333	0.23839	0.036698	1		195.081	8.53333	0.22363	0.039243	1		197.002	8.53333	0.23151	0.037633	1		194.483	8.53333	0.20641	0.039192	1
197.162	8.55	0.23906	0.036717	1		195.479	8.55	0.22432	0.039306	1		197.388	8.55	0.23221	0.03767	1		194.895	8.55	0.20713	0.039211	1
197.567	8.56667	0.23964	0.036632	1		195.871	8.56667	0.22499	0.039157	1		197.776	8.56667	0.23284	0.037495	1		195.319	8.56667	0.20778	0.039041	1
197.949	8.58333	0.24024	0.036461	1		196.278	8.58333	0.22563	0.03886	1		198.169	8.58333	0.23345	0.037159	1		195.735	8.58333	0.20843	0.038771	1
198.362	8.6	0.24086	0.036245	1		196.689	8.6	0.22627	0.038536	1		198.556	8.6	0.23405	0.036788	1		196.146	8.6	0.20903	0.038533	1
198.757	8.61667	0.24146	0.035999	1		197.085	8.61667	0.22689	0.03825	1		198.947	8.61667	0.23467	0.03647	1		196.559	8.61667	0.20969	0.038385	1
199.147	8.63333	0.24207	0.035735	1		197.502	8.63333	0.22755	0.038004	1		199.336	8.63333	0.23527	0.036207	1		196.974	8.63333	0.21033	0.038258	1
199.544	8.65	0.24265	0.035485	1		197.89	8.65	0.22819	0.037795	1		199.72	8.65	0.23588	0.035981	1		197.362	8.65	0.21097	0.03808	1
199.93	8.66667	0.24323	0.035303	1		198.292	8.66667	0.22879	0.037624	1		200.129	8.66667	0.23647	0.035816	1		197.788	8.66667	0.21163	0.03785	1
200.32	8.68333	0.24383	0.035233	1		198.693	8.68333	0.22941	0.037504	1		200.519	8.68333	0.23708	0.035743	1		198.183	8.68333	0.21223	0.037624	1
200.709	8.7	0.24441	0.035328	1		199.096	8.7	0.23006	0.037434	1		200.905	8.7	0.23764	0.035753	1		198.577	8.7	0.21284	0.03746	1
201.106	8.71667	0.24499	0.035605	1		199.494	8.71667	0.23066	0.037397	1		201.289	8.71667	0.23825	0.035786	1		199.028	8.71667	0.21348	0.037376	1
201.496	8.73333	0.24558	0.035948	1		199.888	8.73333	0.2313	0.037384	1		201.673	8.73333	0.23887	0.035782	1		199.417	8.73333	0.2141	0.037368	1
201.879	8.75	0.24614	0.036107	1		200.281	8.75	0.23191	0.037384	1		202.079	8.75	0.23946	0.035721	1		199.819	8.75	0.21473	0.037406	1
202.277	8.76667	0.24685	0.03584	1		200.687	8.76667	0.23253	0.037366	1		202.456	8.76667	0.24004	0.035611	1		200.222	8.76667	0.21532	0.037461	1
202.671	8.78333	0.24745	0.035149	1		201.091	8.78333	0.23317	0.037283	1		202.838	8.78333	0.24063	0.035471	1		200.631	8.78333	0.21597	0.037475	1
203.054	8.8	0.24805	0.034326	1		201.485	8.8	0.23379	0.037154	1		203.24	8.8	0.24124	0.035303	1		201.036	8.8	0.2166	0.037388	1
203.436	8.81667	0.24852	0.033743	1		201.882	8.81667	0.23442	0.037028	1		203.62	8.81667	0.24182	0.035108	1		201.432	8.81667	0.21723	0.037193	1
203.833	8.83333	0.24906	0.033583	1		202.272	8.83333	0.235	0.036933	1		203.994	8.83333	0.2424	0.034915	1		201.845	8.83333	0.21785	0.036927	1
204.207	8.85	0.24965	0.033729	1		202.671	8.85	0.23562	0.036852	1		204.39	8.85	0.24298	0.034778	1		202.241	8.85	0.21844	0.036651	1
204.606	8.86667	0.25023	0.033945	1		203.065	8.86667	0.23627	0.036733	1		204.765	8.86667	0.24356	0.034732	1		202.65	8.86667	0.21908	0.03642	1
204.975	8.88333	0.25079	0.034063	1		203.454	8.88333	0.23685	0.036554	1		205.162	8.88333	0.24412	0.034759	1		203.04	8.88333	0.21965	0.036262	1
205.367	8.9	0.25135	0.034073	1		203.846	8.9	0.23748	0.036351	1		205.534	8.9	0.24471	0.034816	1		203.426	8.9	0.22027	0.036177	1
205.759	8.91667	0.25194	0.034049	1		204.242	8.91667	0.23806	0.0362	1		205.925	8.91667	0.2453	0.034844	1		203.829	8.91667	0.22086	0.036156	1
206.137	8.93333	0.25249	0.03402	1		204.649	8.93333	0.23867	0.036134	1		206.306	8.93333	0.24588	0.03479	1		204.221	8.93333	0.22148	0.036181	1
206.521	8.95	0.25305	0.033972	1		205.018	8.95	0.23926	0.03611	1		206.693	8.95	0.24646	0.034628	1		204.608	8.95	0.22205	0.036206	1
206.913	8.96667	0.25364	0.033892	1		205.41	8.96667	0.23987	0.036077	1		207.069	8.96667	0.24705	0.03438	1		205.015	8.96667	0.22268	0.036201	1
207.295	8.98333	0.2542	0.033795	1		205.808	8.98333	0.24049	0.035999	1		207.443	8.98333	0.24762	0.034114	1		205.421	8.98333	0.22328	0.036151	1
207.669	9	0.25475	0.033694	1		206.2	9	0.24107	0.035873	1		207.82	9	0.24817	0.033894	1		205.82	9	0.22389	0.036057	1
208.047	9.01667	0.2553	0.03361	1		206.569	9.01667	0.24166	0.035725	1		208.208	9.01667	0.24871	0.03377	1		206.204	9.01667	0.22448	0.035938	1
208.431	9.03333	0.25589	0.033542	1		206.966	9.03333	0.24228	0.035594	1		208.582	9.03333	0.2493	0.033732	1		206.609	9.03333	0.22508	0.035808	1
208.816	9.05	0.25642	0.033465	1		207.341	9.05	0.24285	0.035522	1		208.952	9.05	0.24984	0.033727	1		207.006	9.05	0.22568	0.035661	1
209.195	9.06667	0.25699	0.033381	1		207.732	9.06667	0.24345	0.035522	1		209.329	9.06667	0.25043	0.03372	1		207.405	9.06667	0.22628	0.035505	1
209.581	9.08333	0.25755	0.033297	1		208.119	9.08333	0.24402	0.035581	1		209.703	9.08333	0.25098	0.033694	1		207.786	9.08333	0.22686	0.035356	1
209.965	9.1	0.25809	0.033211	1		208.505	9.1	0.24463	0.035631	1		210.074	9.1	0.25153	0.033631	1		208.183	9.1	0.22744	0.035226	1
210.349	9.11667	0.25866	0.033117	1		208.892	9.11667	0.24523	0.035601	1		210.462	9.11667	0.25211	0.033527	1		208.581	9.11667	0.22803	0.035125	1
210.727	9.13333	0.25921	0.033034	1		209.276	9.13333	0.24583	0.035474	1		210.833	9.13333	0.25268	0.033403	1		208.969	9.13333	0.22863	0.035048	1
211.106	9.15	0.25975	0.032986	1		209.677	9.15	0.24641	0.035293	1		211.211	9.15	0.25321	0.033284	1		209.36	9.15	0.22919	0.034986	1
211.486	9.16667	0.2603	0.032988	1		210.053	9.16667	0.24701	0.035127	1		211.579	9.16667	0.25376	0.033216	1		209.739	9.16667	0.22979	0.034925	1
211.864	9.18333	0.26084	0.033021	1		210.453	9.18333	0.24758	0.035037	1		211.95	9.18333	0.25433	0.033226	1		210.134	9.18333	0.23036	0.034842	1
212.25	9.2	0.2614	0.033026	1		210.817	9.2	0.24816	0.035019	1		212.319	9.2	0.25485	0.033282	1		210.532	9.2	0.23095	0.034708	1
212.619	9.21667	0.26195	0.032962	1		211.201	9.21667	0.24874	0.035017	1		212.698	9.21667	0.25544	0.033327	1		210.918	9.21667	0.23153	0.034508	1
212.991	9.23333	0.26252	0.032832	1		211.581	9.23333	0.24934	0.034991	1		213.067	9.23333	0.25597	0.033293	1		211.292	9.23333	0.2321	0.034278	1
213.37	9.25	0.26304	0.03269	1		211.982	9.25	0.24994	0.034942	1		213.472	9.25	0.25655	0.033157	1		211.692	9.25	0.2327	0.0341	1
213.754	9.26667	0.26359	0.032595	1		212.347	9.26667	0.25048	0.034916	1		213.845	9.26667	0.25712	0.032991	1		212.061	9.26667	0.23322	0.034053	1
214.12	9.28333	0.26413	0.032587	1		212.737	9.28333	0.25108	0.034962	1		214.201	9.28333	0.25764	0.032905	1		212.445	9.28333	0.23379	0.034131	1
214.508	9.3	0.26468	0.032656	1		213.114	9.3	0.25165	0.035066	1		214.579	9.3	0.25815	0.032945	1		212.82	9.3	0.23434	0.034262	1
214.867	9.31667	0.26521	0.032744	1		213.495	9.31667	0.25224	0.035155	1		214.948	9.31667	0.25873	0.033067	1		213.232	9.31667	0.23497	0.034362	1
215.253	9.33333	0.26576	0.032797	1		213.887	9.33333	0.25284	0.035147	1		215.32	9.33333	0.25929	0.033167	1		213.598	9.33333	0.2355	0.034375	1
215.615	9.35	0.26634	0.032784	1		214.271	9.35	0.25343	0.035024	1		215.685	9.35	0.25986	0.033155	1		213.99	9.35	0.23609	0.034321	1
215.985	9.36667	0.26685	0.032714	1		214.649	9.36667	0.25402	0.034832	1		216.06	9.36667	0.26039	0.033033	1		214.374	9.36667	0.23666	0.034243	1
216.368	9.38333	0.26742	0.03262	1		215.029	9.38333	0.25459	0.034654	1		216.424	9.38333	0.26096	0.032868	1		214.758	9.38333	0.23724	0.034168	1
216.739	9.4	0.26794	0.032538	1		215.402	9.4	0.25514	0.03456	1		216.797	9.4	0.26149	0.032736	1		215.141	9.4	0.23779	0.034095	1
217.104	9.41667	0.2685	0.032477	1		215.788	9.41667	0.25573	0.034567	1		217.166	9.41667	0.26204	0.032692	1		215.514	9.41667	0.23837	0.034017	1
217.481	9.43333	0.26903	0.03243	1		216.161	9.43333	0.2563	0.034642	1		217.523	9.43333	0.26256	0.032738	1		215.902	9.43333	0.23893	0.033938	1
217.849	9.45	0.26957	0.032411	1		216.545	9.45	0.25688	0.034716	1		217.901	9.45	0.26312	0.032833	1		216.287	9.45	0.23951	0.033853	1
218.216	9.46667	0.27011	0.0324	1		216.915	9.46667	0.25746	0.034719	1		218.262	9.46667	0.26367	0.032893	1		216.665	9.46667	0.24004	0.03376	1
218.583	9.48333	0.27064	0.032381	1		217.288	9.48333	0.25805	0.034621	1		218.64	9.48333	0.26422	0.032851	1		217.046	9.48333	0.24064	0.033658	1
218.976	9.5	0.27121	0.03235	1		217.67	9.5	0.25864	0.03444	1		219.002	9.5	0.26479	0.032713	1		217.425	9.5	0.24119	0.033549	1
219.336	9.51667	0.27173	0.032308	1		218.03	9.51667	0.25919	0.034234	1		219.368	9.51667	0.26533	0.032539	1		217.8	9.51667	0.24174	0.033448	1
219.71	9.53333	0.27225	0.03227	1		218.414	9.53333	0.25976	0.034069	1		219.743	9.53333	0.26584	0.032411	1		218.18	9.53333	0.2423	0.033385	1
220.072	9.55	0.27281	0.032227	1		218.783	9.55	0.26033	0.033983	1		220.112	9.55	0.2664	0.032389	1		218.559	9.55	0.24285	0.033382	1
220.448	9.56667	0.27333	0.032171	1		219.159	9.56667	0.26089	0.033981	1		220.476	9.56667	0.26693	0.03246	1		218.948	9.56667	0.24341	0.033421	1
220.829	9.58333	0.2739	0.032126	1		219.532	9.58333	0.26146	0.03405	1		220.844	9.58333	0.26745	0.03254	1		219.309	9.58333	0.24396	0.033476	1
221.189	9.6	0.2744	0.032126	1		219.906	9.6	0.26202	0.034171	1		221.216	9.6	0.26803	0.032552	1		219.686	9.6	0.24452	0.03351	1
221.562	9.61667	0.27493	0.032178	1		220.277	9.61667	0.26259	0.03431	1		221.59	9.61667	0.26857	0.032478	1		220.059	9.61667	0.24507	0.033481	1
221.914	9.63333	0.27549	0.03224	1		220.662	9.63333	0.26317	0.034419	1		221.957	9.63333	0.26911	0.032359	1		220.443	9.63333	0.24566	0.033393	1
222.28	9.65	0.27602	0.032262	1		221.031	9.65	0.26374	0.03446	1		222.307	9.65	0.26964	0.032268	1		220.814	9.65	0.24621	0.033292	1
222.67	9.66667	0.27657	0.032226	1		221.413	9.66667	0.26433	0.034418	1		222.685	9.66667	0.27016	0.032248	1		221.19	9.66667	0.24674	0.033222	1
223.023	9.68333	0.2771	0.032155	1		221.767	9.68333	0.26489	0.034301	1		223.036	9.68333	0.27072	0.032277	1		221.548	9.68333	0.2473	0.033194	1
223.398	9.7	0.27762	0.032086	1		222.146	9.7	0.26547	0.034142	1		223.408	9.7	0.27124	0.032293	1		221.941	9.7	0.24786	0.033187	1
223.761	9.71667	0.27817	0.032041	1		222.515	9.71667	0.26604	0.033996	1		223.757	9.71667	0.2718	0.032262	1		222.319	9.71667	0.24842	0.03316	1
224.127	9.73333	0.2787	0.03203	1		222.897	9.73333	0.2666	0.033903	1		224.142	9.73333	0.27235	0.032211	1		222.691	9.73333	0.24895	0.033079	1
224.507	9.75	0.27922	0.032062	1		223.269	9.75	0.26715	0.033854	1		224.489	9.75	0.27286	0.032191	1		223.054	9.75	0.24951	0.032953	1
224.87	9.76667	0.27978	0.032123	1		223.647	9.76667	0.26772	0.033819	1		224.851	9.76667	0.27338	0.032211	1		223.428	9.76667	0.25008	0.032829	1
225.234	9.78333	0.28028	0.032181	1		224.008	9.78333	0.26831	0.033762	1		225.21	9.78333	0.27394	0.03225	1		223.798	9.78333	0.25061	0.032747	1
225.606	9.8	0.28086	0.032193	1		224.376	9.8	0.26884	0.033675	1		225.594	9.8	0.27449	0.032267	1		224.166	9.8	0.25113	0.032741	1
225.963	9.81667	0.28138	0.032149	1		224.744	9.81667	0.26942	0.033604	1		225.95	9.81667	0.27502	0.032244	1		224.555	9.81667	0.25171	0.032817	1
226.341	9.83333	0.28192	0.03207	1		225.108	9.83333	0.26997	0.033619	1		226.307	9.83333	0.27554	0.0322	1		224.909	9.83333	0.25223	0.032922	1
226.719	9.85	0.28245	0.031979	1		225.48	9.85	0.27052	0.03373	1		226.669	9.85	0.27609	0.032162	1		225.276	9.85	0.2528	0.032994	1
227.054	9.86667	0.28298	0.031911	1		225.843	9.86667	0.27107	0.033881	1		227.021	9.86667	0.27663	0.032145	1		225.656	9.86667	0.25335	0.033024	1
227.427	9.88333	0.28352	0.03188	1		226.221	9.88333	0.27167	0.033987	1		227.389	9.88333	0.27716	0.032147	1		226.023	9.88333	0.2539	0.033012	1
227.798	9.9	0.28403	0.031871	1		226.589	9.9	0.27223	0.033967	1		227.744	9.9	0.27768	0.032161	1		226.395	9.9	0.25443	0.032962	1
228.165	9.91667	0.28456	0.031864	1		226.969	9.91667	0.27281	0.033826	1		228.116	9.91667	0.27824	0.032174	1		226.763	9.91667	0.25501	0.032907	1
228.524	9.93333	0.28513	0.031845	1		227.328	9.93333	0.27337	0.03365	1		228.476	9.93333	0.27876	0.032165	1		227.14	9.93333	0.25554	0.032848	1
228.883	9.95	0.28563	0.03182	1		227.699	9.95	0.27391	0.033544	1		228.831	9.95	0.2793	0.032119	1		227.503	9.95	0.25608	0.032776	1
229.257	9.96667	0.28616	0.03181	1		228.052	9.96667	0.27448	0.033551	1		229.194	9.96667	0.27984	0.032061	1		227.883	9.96667	0.25665	0.032697	1
229.601	9.98333	0.28669	0.03184	1		228.419	9.98333	0.27501	0.033621	1		229.558	9.98333	0.28038	0.032016	1		228.246	9.98333	0.25718	0.032609	1
229.98	10	0.28722	0.031907	1		228.796	10	0.27559	0.033677	1		229.917	10	0.28088	0.031993	1		228.603	10	0.25772	0.032504	1
230.335	10.0167	0.28776	0.031984	1		229.162	10.0167	0.27618	0.033694	1		230.281	10.0167	0.28145	0.03199	1		228.986	10.0167	0.25828	0.032413	1
230.693	10.0333	0.28828	0.03205	1		229.525	10.0333	0.27671	0.033688	1		230.634	10.0333	0.28197	0.031993	1		229.346	10.0333	0.2588	0.032362	1
231.057	10.05	0.28882	0.032078	1		229.88	10.05	0.27726	0.033677	1		230.995	10.05	0.2825	0.031983	1		229.715	10.05	0.25933	0.032328	1
231.427	10.0667	0.28937	0.032047	1		230.269	10.0667	0.27785	0.033669	1		231.351	10.0667	0.28304	0.031961	1		230.079	10.0667	0.25988	0.032296	1
231.775	10.0833	0.28989	0.03197	1		230.635	10.0833	0.2784	0.033643	1		231.719	10.0833	0.28357	0.031957	1		230.444	10.0833	0.26044	0.032261	1
232.134	10.1	0.29044	0.031878	1		230.995	10.1	0.27897	0.0336	1		232.073	10.1	0.2841	0.031967	1		230.811	10.1	0.26095	0.032225	1
232.497	10.1167	0.29095	0.031816	1		231.369	10.1167	0.27952	0.033585	1		232.439	10.1167	0.28462	0.031988	1		231.171	10.1167	0.26149	0.032213	1
232.855	10.1333	0.29149	0.031801	1		231.718	10.1333	0.28007	0.033611	1		232.795	10.1333	0.28518	0.032016	1		231.528	10.1333	0.26203	0.032251	1
233.232	10.15	0.29201	0.031816	1		232.08	10.15	0.28063	0.033645	1		233.145	10.15	0.28569	0.032025	1		231.889	10.15	0.26257	0.032323	1
233.602	10.1667	0.29254	0.031836	1		232.467	10.1667	0.28121	0.033651	1		233.498	10.1667	0.28622	0.032009	1		232.25	10.1667	0.26309	0.032379	1
233.961	10.1833	0.29309	0.031841	1		232.826	10.1833	0.28176	0.033596	1		233.857	10.1833	0.28679	0.031974	1		232.623	10.1833	0.26365	0.032368	1
234.313	10.2	0.2936	0.031834	1		233.189	10.2	0.28232	0.033474	1		234.211	10.2	0.28729	0.031922	1		232.995	10.2	0.2642	0.032276	1
234.681	10.2167	0.29414	0.031815	1		233.552	10.2167	0.28289	0.033332	1		234.568	10.2167	0.28783	0.031853	1		233.368	10.2167	0.26474	0.032136	1
235.034	10.2333	0.29466	0.031785	1		233.915	10.2333	0.28345	0.033214	1		234.951	10.2333	0.28837	0.031785	1		233.721	10.2333	0.26525	0.032009	1
235.389	10.25	0.29521	0.031758	1		234.265	10.25	0.28397	0.033163	1		235.287	10.25	0.28889	0.031746	1		234.093	10.25	0.26579	0.031955	1
235.754	10.2667	0.29573	0.031753	1		234.633	10.2667	0.28455	0.033205	1		235.663	10.2667	0.28942	0.031747	1		234.445	10.2667	0.26633	0.031994	1
236.106	10.2833	0.29625	0.031774	1		234.991	10.2833	0.28508	0.033317	1		236.007	10.2833	0.28993	0.031776	1		234.815	10.2833	0.26684	0.032082	1
236.478	10.3	0.29678	0.031798	1		235.36	10.3	0.28564	0.033435	1		236.355	10.3	0.29048	0.031801	1		235.17	10.3	0.26737	0.032153	1
236.825	10.3167	0.29733	0.031807	1		235.73	10.3167	0.28622	0.033515	1		236.725	10.3167	0.29103	0.031814	1		235.543	10.3167	0.26794	0.032165	1
237.192	10.3333	0.29784	0.0318	1		236.087	10.3333	0.28677	0.033561	1		237.067	10.3333	0.29154	0.031845	1		235.91	10.3333	0.26848	0.032118	1
237.551	10.35	0.29838	0.031801	1		236.465	10.35	0.28733	0.033581	1		237.425	10.35	0.29206	0.031927	1		236.273	10.35	0.269	0.032047	1
237.909	10.3667	0.2989	0.031833	1		236.812	10.3667	0.28787	0.033589	1		237.782	10.3667	0.2926	0.032053	1		236.622	10.3667	0.26953	0.031989	1
238.273	10.3833	0.29944	0.031886	1		237.187	10.3833	0.28846	0.033587	1		238.153	10.3833	0.29313	0.032158	1		236.979	10.3833	0.27006	0.031946	1
238.619	10.4	0.29996	0.031937	1		237.541	10.4	0.28901	0.03356	1		238.508	10.4	0.29369	0.032175	1		237.348	10.4	0.27062	0.031911	1
238.983	10.4167	0.30051	0.031965	1		237.897	10.4167	0.28956	0.033514	1		238.871	10.4167	0.29422	0.032102	1		237.702	10.4167	0.27113	0.031898	1
239.345	10.4333	0.30102	0.031955	1		238.269	10.4333	0.29013	0.033462	1		239.22	10.4333	0.29475	0.031974	1		238.07	10.4333	0.27165	0.031914	1
239.705	10.45	0.30158	0.031923	1		238.618	10.45	0.29067	0.033398	1		239.571	10.45	0.29527	0.031837	1		238.435	10.45	0.27218	0.031942	1
240.056	10.4667	0.30211	0.0319	1		238.978	10.4667	0.29125	0.033315	1		239.932	10.4667	0.29582	0.031729	1		238.788	10.4667	0.27274	0.031966	1
240.419	10.4833	0.30262	0.031898	1		239.351	10.4833	0.2918	0.033245	1		240.291	10.4833	0.29634	0.031663	1		239.143	10.4833	0.27326	0.031969	1
240.775	10.5	0.30315	0.031897	1		239.703	10.5	0.29234	0.03321	1		240.64	10.5	0.29686	0.031627	1		239.496	10.5	0.27378	0.031946	1
241.134	10.5167	0.30371	0.031873	1		240.071	10.5167	0.29288	0.033205	1		240.993	10.5167	0.29738	0.031607	1		239.857	10.5167	0.27432	0.031903	1
241.502	10.5333	0.30423	0.031809	1		240.438	10.5333	0.29346	0.033221	1		241.356	10.5333	0.29793	0.031598	1		240.228	10.5333	0.27487	0.031836	1
241.856	10.55	0.30476	0.031727	1		240.793	10.55	0.29402	0.033224	1		241.698	10.55	0.29845	0.031607	1		240.592	10.55	0.27538	0.031759	1
242.219	10.5667	0.30528	0.031674	1		241.135	10.5667	0.29454	0.03321	1		242.053	10.5667	0.29896	0.031644	1		240.941	10.5667	0.27592	0.031708	1
242.577	10.5833	0.30581	0.031668	1		241.514	10.5833	0.29514	0.033211	1		242.41	10.5833	0.29949	0.031714	1		241.291	10.5833	0.27643	0.031703	1
242.93	10.6	0.30633	0.031693	1		241.859	10.6	0.29564	0.033239	1		242.78	10.6	0.30003	0.031801	1		241.646	10.6	0.27696	0.031718	1
243.276	10.6167	0.30687	0.031735	1		242.225	10.6167	0.29622	0.03329	1		243.119	10.6167	0.30056	0.031891	1		242.014	10.6167	0.27751	0.031733	1
243.641	10.6333	0.3074	0.031767	1		242.598	10.6333	0.29678	0.033359	1		243.482	10.6333	0.30109	0.031985	1		242.372	10.6333	0.27804	0.031754	1
243.997	10.65	0.30792	0.031776	1		242.95	10.65	0.29733	0.03344	1		243.836	10.65	0.30162	0.032056	1		242.724	10.65	0.27854	0.031767	1
244.365	10.6667	0.30847	0.031769	1		243.313	10.6667	0.29788	0.033494	1		244.188	10.6667	0.30214	0.032069	1		243.092	10.6667	0.27907	0.031747	1
244.71	10.6833	0.30898	0.031748	1		243.672	10.6833	0.29844	0.033497	1		244.55	10.6833	0.30272	0.031992	1		243.456	10.6833	0.27964	0.031665	1
245.066	10.7	0.30951	0.031711	1		244.038	10.7	0.29902	0.033432	1		244.902	10.7	0.30321	0.031847	1		243.809	10.7	0.28015	0.031526	1
245.433	10.7167	0.31006	0.031672	1		244.397	10.7167	0.29957	0.033305	1		245.258	10.7167	0.30378	0.031704	1		244.153	10.7167	0.28068	0.031395	1
245.79	10.7333	0.31057	0.031649	1		244.757	10.7333	0.30011	0.033152	1		245.601	10.7333	0.30427	0.031627	1		244.525	10.7333	0.28118	0.031334	1
246.137	10.75	0.31109	0.031662	1		245.115	10.75	0.30068	0.033027	1		245.961	10.75	0.30481	0.03164	1		244.872	10.75	0.2817	0.031347	1
246.506	10.7667	0.31163	0.031732	1		245.481	10.7667	0.30122	0.032977	1		246.306	10.7667	0.30534	0.03173	1		245.235	10.7667	0.28224	0.03138	1
246.854	10.7833	0.31214	0.031823	1		245.83	10.7833	0.30176	0.033017	1		246.654	10.7833	0.30586	0.031857	1		245.588	10.7833	0.28276	0.031384	1
247.209	10.8	0.31267	0.031862	1		246.186	10.8	0.3023	0.033128	1		247.024	10.8	0.30638	0.031962	1		245.95	10.8	0.28328	0.031353	1
247.57	10.8167	0.31324	0.031815	1		246.548	10.8167	0.30287	0.033252	1		247.365	10.8167	0.30694	0.032019	1		246.308	10.8167	0.2838	0.031303	1
247.927	10.8333	0.31376	0.031708	1		246.894	10.8333	0.30342	0.033306	1		247.741	10.8333	0.30747	0.032024	1		246.653	10.8333	0.28431	0.031247	1
248.278	10.85	0.31428	0.031619	1		247.254	10.85	0.30399	0.033266	1		248.071	10.85	0.308	0.031997	1		247.022	10.85	0.28486	0.031197	1
248.629	10.8667	0.31479	0.031626	1		247.624	10.8667	0.30455	0.03316	1		248.429	10.8667	0.30854	0.031977	1		247.364	10.8667	0.28536	0.031154	1
248.987	10.8833	0.31532	0.031715	1		247.971	10.8833	0.30508	0.033041	1		248.789	10.8833	0.30906	0.031952	1		247.725	10.8833	0.28587	0.031104	1
249.346	10.9	0.31585	0.031818	1		248.317	10.9	0.30564	0.032968	1		249.134	10.9	0.30959	0.031893	1		248.094	10.9	0.2864	0.03104	1
249.702	10.9167	0.31641	0.031879	1		248.683	10.9167	0.3062	0.032964	1		249.484	10.9167	0.31015	0.031794	1		248.445	10.9167	0.28693	0.030978	1
250.055	10.9333	0.31691	0.03188	1		249.035	10.9333	0.30671	0.033004	1		249.852	10.9333	0.31066	0.03171	1		248.799	10.9333	0.28744	0.030948	1
250.403	10.95	0.31746	0.031858	1		249.381	10.95	0.30729	0.033039	1		250.204	10.95	0.31119	0.031713	1		249.153	10.95	0.28794	0.030989	1
250.757	10.9667	0.31799	0.031851	1		249.757	10.9667	0.30783	0.033031	1		250.545	10.9667	0.3117	0.031809	1		249.505	10.9667	0.28846	0.031077	1
251.123	10.9833	0.31849	0.031879	1		250.107	10.9833	0.3084	0.032982	1		250.92	10.9833	0.31222	0.031935	1		249.872	10.9833	0.28897	0.031134	1
251.466	11	0.31906	0.031945	1		250.475	11	0.30894	0.032943	1		251.267	11	0.31281	0.032015	1		250.228	11	0.28953	0.03112	1
251.811	11.0167	0.31956	0.032049	1		250.827	11.0167	0.30948	0.032971	1		251.618	11.0167	0.31331	0.032019	1		250.578	11.0167	0.29004	0.031073	1
252.173	11.0333	0.32011	0.032145	1		251.181	11.0333	0.31002	0.033061	1		251.971	11.0333	0.31384	0.03196	1		250.932	11.0333	0.29053	0.03106	1
252.528	11.05	0.32064	0.032176	1		251.54	11.05	0.31058	0.033157	1		252.317	11.05	0.31438	0.031867	1		251.283	11.05	0.29104	0.031121	1
252.901	11.0667	0.3212	0.032112	1		251.889	11.0667	0.31114	0.033196	1		252.68	11.0667	0.31492	0.031762	1		251.641	11.0667	0.29158	0.031235	1
253.259	11.0833	0.32173	0.031958	1		252.242	11.0833	0.31171	0.033174	1		253.042	11.0833	0.31545	0.031664	1		251.984	11.0833	0.29209	0.031337	1
253.602	11.1	0.32226	0.031788	1		252.603	11.1	0.31225	0.033133	1		253.379	11.1	0.31596	0.031629	1		252.345	11.1	0.29262	0.03137	1
253.958	11.1167	0.32279	0.031688	1		252.962	11.1167	0.31279	0.033118	1		253.722	11.1167	0.31649	0.031713	1		252.711	11.1167	0.29314	0.031311	1
254.301	11.1333	0.3233	0.031683	1		253.319	11.1333	0.31335	0.033126	1		254.073	11.1333	0.31701	0.031892	1		253.069	11.1333	0.29368	0.031174	1
254.669	11.15	0.32382	0.031731	1		253.672	11.15	0.3139	0.033114	1		254.425	11.15	0.31753	0.032079	1		253.422	11.15	0.29419	0.030988	1
255.016	11.1667	0.32437	0.031784	1		254.024	11.1667	0.31445	0.03305	1		254.79	11.1667	0.31811	0.032198	1		253.762	11.1667	0.29469	0.030798	1
255.372	11.1833	0.3249	0.031814	1		254.379	11.1833	0.31503	0.032952	1		255.145	11.1833	0.31864	0.032216	1		254.13	11.1833	0.29523	0.030657	1
255.725	11.2	0.32541	0.031819	1		254.737	11.2	0.31554	0.032872	1		255.489	11.2	0.31915	0.032146	1		254.486	11.2	0.29572	0.030587	1
256.066	11.2167	0.32596	0.031815	1		255.102	11.2167	0.31611	0.032855	1		255.853	11.2167	0.31971	0.03203	1		254.833	11.2167	0.29622	0.030578	1
256.429	11.2333	0.32648	0.031797	1		255.442	11.2333	0.31663	0.032908	1		256.204	11.2333	0.32024	0.031904	1		255.177	11.2333	0.29674	0.030596	1
256.786	11.25	0.32702	0.031754	1		255.791	11.25	0.3172	0.032997	1		256.546	11.25	0.32077	0.031771	1		255.529	11.25	0.29724	0.030594	1
257.139	11.2667	0.32755	0.0317	1		256.161	11.2667	0.31774	0.033082	1		256.902	11.2667	0.32129	0.03166	1		255.881	11.2667	0.29777	0.030547	1
257.486	11.2833	0.32807	0.031668	1		256.517	11.2833	0.31831	0.03316	1		257.262	11.2833	0.32183	0.031626	1		256.252	11.2833	0.29828	0.030485	1
257.843	11.3	0.32859	0.031674	1		256.867	11.3	0.31885	0.03323	1		257.605	11.3	0.32234	0.031691	1		256.597	11.3	0.29876	0.030466	1
258.2	11.3167	0.32912	0.031696	1		257.215	11.3167	0.3194	0.03328	1		257.955	11.3167	0.32285	0.031817	1		256.944	11.3167	0.29928	0.030503	1
258.55	11.3333	0.32965	0.03171	1		257.584	11.3333	0.31996	0.033283	1		258.314	11.3333	0.3234	0.031942	1		257.294	11.3333	0.29978	0.030571	1
258.904	11.35	0.3302	0.031715	1		257.942	11.35	0.32053	0.033231	1		258.672	11.35	0.32396	0.032001	1		257.65	11.35	0.30031	0.030627	1
259.258	11.3667	0.3307	0.031744	1		258.303	11.3667	0.32107	0.033151	1		259.016	11.3667	0.32446	0.031966	1		257.999	11.3667	0.30082	0.030659	1
259.613	11.3833	0.33124	0.031847	1		258.651	11.3833	0.32161	0.033094	1		259.374	11.3833	0.32501	0.031898	1		258.362	11.3833	0.30132	0.030714	1
259.961	11.4	0.33177	0.032043	1		258.995	11.4	0.32218	0.033103	1		259.724	11.4	0.32556	0.031882	1		258.704	11.4	0.30184	0.030828	1
260.319	11.4167	0.33228	0.032267	1		259.358	11.4167	0.32271	0.033161	1		260.057	11.4167	0.32603	0.031945	1		259.063	11.4167	0.30232	0.030968	1
260.673	11.4333	0.33284	0.032407	1		259.712	11.4333	0.32327	0.033215	1		260.417	11.4333	0.3266	0.032054	1		259.427	11.4333	0.30287	0.031047	1
261.025	11.45	0.33341	0.032391	1		260.062	11.45	0.32383	0.033229	1		260.753	11.45	0.32713	0.032172	1		259.772	11.45	0.3034	0.030999	1
261.385	11.4667	0.33395	0.03224	1		260.424	11.4667	0.32439	0.033193	1		261.108	11.4667	0.32768	0.032257	1		260.129	11.4667	0.30392	0.030845	1
261.725	11.4833	0.33448	0.032074	1		260.757	11.4833	0.32494	0.033136	1		261.465	11.4833	0.3282	0.032299	1		260.472	11.4833	0.30443	0.030677	1
262.083	11.5	0.33499	0.032017	1		261.12	11.5	0.32549	0.033094	1		261.825	11.5	0.32875	0.032325	1		260.825	11.5	0.30491	0.03059	1
262.446	11.5167	0.33551	0.032095	1		261.479	11.5167	0.32603	0.033083	1		262.17	11.5167	0.3293	0.032325	1		261.172	11.5167	0.30543	0.030581	1
262.814	11.5333	0.33607	0.032235	1		261.833	11.5333	0.3266	0.033095	1		262.531	11.5333	0.32981	0.032297	1		261.54	11.5333	0.30593	0.030597	1
263.164	11.55	0.3366	0.032333	1		262.192	11.55	0.32715	0.033126	1		262.872	11.55	0.33039	0.032258	1		261.882	11.55	0.30648	0.030592	1
263.501	11.5667	0.33714	0.032332	1		262.543	11.5667	0.3277	0.033186	1		263.229	11.5667	0.3309	0.032244	1		262.23	11.5667	0.30695	0.030557	1
263.861	11.5833	0.3377	0.032261	1		262.899	11.5833	0.32824	0.033275	1		263.577	11.5833	0.33144	0.032278	1		262.593	11.5833	0.30748	0.030537	1
264.219	11.6	0.33823	0.032207	1		263.245	11.6	0.32879	0.033367	1		263.939	11.6	0.33197	0.032349	1		262.944	11.6	0.30799	0.030574	1
264.565	11.6167	0.33875	0.032207	1		263.615	11.6167	0.32937	0.033421	1		264.282	11.6167	0.33251	0.032435	1		263.291	11.6167	0.30847	0.030661	1
264.917	11.6333	0.33926	0.032212	1		263.973	11.6333	0.32993	0.033401	1		264.648	11.6333	0.33307	0.032497	1		263.641	11.6333	0.309	0.03074	1
265.271	11.65	0.33985	0.032163	1		264.33	11.65	0.33047	0.033306	1		264.983	11.65	0.33358	0.032508	1		263.994	11.65	0.30952	0.030761	1
265.622	11.6667	0.3404	0.032064	1		264.678	11.6667	0.33105	0.033186	1		265.351	11.6667	0.33416	0.032466	1		264.347	11.6667	0.31005	0.030707	1
265.97	11.6833	0.34091	0.031985	1		265.034	11.6833	0.33158	0.033106	1		265.689	11.6833	0.33469	0.032402	1		264.699	11.6833	0.31054	0.030612	1
266.319	11.7	0.3414	0.031997	1		265.384	11.7	0.33213	0.033089	1		266.049	11.7	0.33523	0.03235	1		265.05	11.7	0.31105	0.030528	1
266.678	11.7167	0.34197	0.032102	1		265.734	11.7167	0.33267	0.03313	1		266.393	11.7167	0.33574	0.032338	1		265.405	11.7167	0.31155	0.030466	1
267.021	11.7333	0.3425	0.032227	1		266.098	11.7333	0.33325	0.033194	1		266.758	11.7333	0.33632	0.032377	1		265.769	11.7333	0.31207	0.030407	1
267.386	11.75	0.34305	0.032327	1		266.452	11.75	0.33378	0.033248	1		267.099	11.75	0.33682	0.03244	1		266.109	11.75	0.31258	0.030332	1
267.733	11.7667	0.34358	0.032411	1		266.809	11.7667	0.33436	0.033287	1		267.458	11.7667	0.33739	0.032509	1		266.455	11.7667	0.31308	0.030258	1
268.079	11.7833	0.34411	0.032477	1		267.149	11.7833	0.33489	0.033306	1		267.805	11.7833	0.33792	0.032574	1		266.816	11.7833	0.31359	0.030214	1
268.444	11.8	0.34466	0.032513	1		267.513	11.8	0.33546	0.033307	1		268.157	11.8	0.33845	0.03262	1		267.161	11.8	0.31407	0.0302	1
268.792	11.8167	0.34523	0.032516	1		267.86	11.8167	0.33603	0.033306	1		268.517	11.8167	0.33902	0.032645	1		267.514	11.8167	0.31458	0.030203	1
269.151	11.8333	0.34573	0.032508	1		268.204	11.8333	0.33656	0.033329	1		268.86	11.8333	0.33957	0.03267	1		267.874	11.8333	0.31511	0.030236	1
269.522	11.85	0.34629	0.032517	1		268.562	11.85	0.33711	0.033383	1		269.206	11.85	0.34009	0.032689	1		268.214	11.85	0.31558	0.0303	1
269.855	11.8667	0.34682	0.032532	1		268.912	11.8667	0.33768	0.033443	1		269.567	11.8667	0.34064	0.03268	1		268.569	11.8667	0.31608	0.030364	1
270.209	11.8833	0.34737	0.032518	1		269.26	11.8833	0.33823	0.033479	1		269.921	11.8833	0.3412	0.032626	1		268.92	11.8833	0.31661	0.030413	1
270.574	11.9	0.34794	0.032456	1		269.619	11.9	0.33882	0.033482	1		270.276	11.9	0.34175	0.032539	1		269.275	11.9	0.31714	0.03044	1
270.916	11.9167	0.34845	0.032374	1		269.966	11.9167	0.33935	0.033488	1		270.625	11.9167	0.34228	0.032477	1		269.621	11.9167	0.3176	0.030455	1
271.271	11.9333	0.34899	0.032312	1		270.321	11.9333	0.3399	0.033499	1		270.967	11.9333	0.3428	0.032474	1		269.971	11.9333	0.31813	0.030491	1
271.631	11.95	0.34954	0.032302	1		270.674	11.95	0.34047	0.033483	1		271.332	11.95	0.34335	0.032517	1		270.323	11.95	0.31863	0.030544	1
271.965	11.9667	0.35007	0.032353	1		271.036	11.9667	0.34104	0.033432	1		271.687	11.9667	0.34392	0.032576	1		270.665	11.9667	0.31915	0.030582	1
272.317	11.9833	0.35061	0.032446	1		271.4	11.9833	0.3416	0.033359	1		272.018	11.9833	0.34444	0.03261	1		271.022	11.9833	0.31966	0.030596	1
272.679	12	0.35114	0.032576	1		271.747	12	0.34213	0.033322	1		272.376	12	0.34497	0.032614	1		271.377	12	0.32016	0.030615	1
273.028	12.0167	0.3517	0.032722	1		272.102	12.0167	0.3427	0.033367	1		272.731	12.0167	0.34556	0.032617	1		271.724	12.0167	0.32067	0.030647	1
273.378	12.0333	0.35223	0.032844	1		272.459	12.0333	0.34324	0.033468	1		273.077	12.0333	0.34606	0.032629	1		272.078	12.0333	0.32118	0.030686	1
273.728	12.05	0.35279	0.032903	1		272.808	12.05	0.3438	0.033557	1		273.425	12.05	0.34661	0.032643	1		272.442	12.05	0.32171	0.030712	1
274.077	12.0667	0.35335	0.032863	1		273.151	12.0667	0.34438	0.033597	1		273.776	12.0667	0.34717	0.032677	1		272.788	12.0667	0.3222	0.030695	1
274.443	12.0833	0.35389	0.032727	1		273.498	12.0833	0.34493	0.033578	1		274.126	12.0833	0.34771	0.032721	1		273.138	12.0833	0.32272	0.030618	1
274.807	12.1	0.35445	0.032543	1		273.852	12.1	0.34548	0.033508	1		274.479	12.1	0.34824	0.032744	1		273.488	12.1	0.32325	0.030491	1
275.158	12.1167	0.35497	0.032377	1		274.214	12.1167	0.34605	0.03343	1		274.826	12.1167	0.34881	0.032751	1		273.831	12.1167	0.32374	0.030348	1
275.498	12.1333	0.35551	0.032288	1		274.578	12.1333	0.34663	0.033406	1		275.174	12.1333	0.34935	0.032754	1		274.184	12.1333	0.32425	0.03024	1
275.857	12.15	0.35605	0.032304	1		274.91	12.15	0.34714	0.033477	1		275.542	12.15	0.34989	0.032759	1		274.549	12.15	0.32474	0.030233	1
276.218	12.1667	0.35658	0.0324	1		275.276	12.1667	0.34771	0.033629	1		275.886	12.1667	0.35043	0.032777	1		274.892	12.1667	0.32526	0.030347	1
276.573	12.1833	0.35711	0.032526	1		275.624	12.1833	0.34825	0.033784	1		276.231	12.1833	0.35098	0.032804	1		275.241	12.1833	0.32573	0.030534	1
276.909	12.2	0.35769	0.032642	1		275.986	12.2	0.34887	0.033843	1		276.585	12.2	0.35154	0.032825	1		275.594	12.2	0.32627	0.030701	1
277.261	12.2167	0.3582	0.032705	1		276.333	12.2167	0.34942	0.033775	1		276.949	12.2167	0.35208	0.032835	1		275.939	12.2167	0.32678	0.030756	1
277.62	12.2333	0.35876	0.032677	1		276.679	12.2333	0.34998	0.033616	1		277.292	12.2333	0.35262	0.032816	1		276.302	12.2333	0.32731	0.030656	1
277.98	12.25	0.35931	0.032561	1		277.046	12.25	0.35052	0.033432	1		277.635	12.25	0.35317	0.032738	1		276.65	12.25	0.32781	0.030428	1
278.328	12.2667	0.35987	0.032387	1		277.394	12.2667	0.3511	0.033271	1		277.978	12.2667	0.35373	0.032583	1		276.996	12.2667	0.32832	0.030156	1
278.675	12.2833	0.36039	0.032219	1		277.753	12.2833	0.35164	0.033141	1		278.339	12.2833	0.35427	0.032388	1		277.355	12.2833	0.32882	0.029944	1
279.028	12.3	0.36092	0.03213	1		278.094	12.3	0.35219	0.033056	1		278.68	12.3	0.35481	0.032249	1		277.704	12.3	0.32931	0.029872	1
279.386	12.3167	0.36145	0.032125	1		278.464	12.3167	0.35275	0.033026	1		279.047	12.3167	0.35532	0.032236	1		278.05	12.3167	0.32978	0.029928	1
279.74	12.3333	0.36198	0.032164	1		278.808	12.3333	0.35328	0.033055	1		279.389	12.3333	0.35585	0.032345	1		278.402	12.3333	0.33029	0.030042	1
280.098	12.35	0.36255	0.032211	1		279.158	12.35	0.35385	0.033134	1		279.739	12.35	0.35641	0.032508	1		278.763	12.35	0.33083	0.030132	1
280.447	12.3667	0.36305	0.032251	1		279.509	12.3667	0.35438	0.03324	1		280.1	12.3667	0.35695	0.032646	1		279.115	12.3667	0.3313	0.030145	1
280.783	12.3833	0.3636	0.032294	1		279.865	12.3833	0.35495	0.033353	1		280.441	12.3833	0.35749	0.032705	1		279.466	12.3833	0.33181	0.030088	1
281.151	12.4	0.36415	0.032361	1		280.212	12.4	0.35552	0.03347	1		280.799	12.4	0.35805	0.032711	1		279.808	12.4	0.33232	0.030016	1
281.506	12.4167	0.36468	0.032445	1		280.564	12.4167	0.35606	0.033583	1		281.143	12.4167	0.3586	0.032717	1		280.161	12.4167	0.33282	0.029959	1
281.858	12.4333	0.36521	0.032498	1		280.903	12.4333	0.35661	0.033658	1		281.487	12.4333	0.35912	0.03275	1		280.518	12.4333	0.3333	0.029922	1
282.209	12.45	0.36576	0.032484	1		281.273	12.45	0.3572	0.03366	1		281.833	12.45	0.35967	0.032815	1		280.856	12.45	0.33382	0.02993	1
282.555	12.4667	0.36632	0.032402	1		281.628	12.4667	0.35776	0.033589	1		282.199	12.4667	0.36024	0.03288	1		281.207	12.4667	0.33431	0.029991	1
282.911	12.4833	0.36686	0.032298	1		281.989	12.4833	0.35833	0.033501	1		282.549	12.4833	0.36077	0.032901	1		281.562	12.4833	0.3348	0.030106	1
283.254	12.5	0.36738	0.032258	1		282.327	12.5	0.35886	0.033456	1		282.9	12.5	0.36133	0.032862	1		281.923	12.5	0.33531	0.03026	1
283.605	12.5167	0.3679	0.032319	1		282.684	12.5167	0.3594	0.033461	1		283.247	12.5167	0.36188	0.032802	1		282.272	12.5167	0.3358	0.030389	1
283.954	12.5333	0.36845	0.03243	1		283.055	12.5333	0.36	0.033467	1		283.601	12.5333	0.36243	0.032768	1		282.619	12.5333	0.33632	0.030416	1
284.307	12.55	0.36899	0.032501	1		283.399	12.55	0.36054	0.033416	1		283.938	12.55	0.36296	0.032778	1		282.982	12.55	0.33686	0.030317	1
284.663	12.5667	0.36957	0.032498	1		283.749	12.5667	0.3611	0.033312	1		284.284	12.5667	0.3635	0.03283	1		283.338	12.5667	0.33734	0.030124	1
285.014	12.5833	0.37008	0.032456	1		284.097	12.5833	0.36167	0.03323	1		284.625	12.5833	0.36406	0.032899	1		283.668	12.5833	0.33784	0.029915	1
285.38	12.6	0.37062	0.032439	1		284.44	12.6	0.36219	0.033222	1		284.987	12.6	0.36461	0.032958	1		284.023	12.6	0.33834	0.029776	1
285.717	12.6167	0.37116	0.03249	1		284.798	12.6167	0.36274	0.033278	1		285.341	12.6167	0.36515	0.033002	1		284.378	12.6167	0.33883	0.02974	1
286.07	12.6333	0.37171	0.032578	1		285.152	12.6333	0.36332	0.033358	1		285.694	12.6333	0.36571	0.033008	1		284.714	12.6333	0.33931	0.029793	1
286.408	12.65	0.37224	0.03262	1		285.503	12.65	0.36387	0.0334	1		286.042	12.65	0.36624	0.032942	1		285.066	12.65	0.33982	0.029878	1
286.781	12.6667	0.37281	0.032568	1		285.845	12.6667	0.36442	0.033381	1		286.404	12.6667	0.36684	0.032812	1		285.414	12.6667	0.3403	0.0299	1
287.12	12.6833	0.37336	0.032436	1		286.209	12.6833	0.365	0.033337	1		286.749	12.6833	0.36736	0.032674	1		285.77	12.6833	0.34084	0.029824	1
287.483	12.7	0.37388	0.032279	1		286.566	12.7	0.36553	0.033303	1		287.104	12.7	0.36789	0.032597	1		286.127	12.7	0.34134	0.029706	1
287.828	12.7167	0.37441	0.032169	1		286.905	12.7167	0.36609	0.033293	1		287.447	12.7167	0.36844	0.03262	1		286.469	12.7167	0.3418	0.029634	1
288.176	12.7333	0.37495	0.032145	1		287.268	12.7333	0.36665	0.033314	1		287.79	12.7333	0.36898	0.032712	1		286.818	12.7333	0.34229	0.029672	1
288.521	12.75	0.37548	0.032204	1		287.613	12.75	0.36721	0.033354	1		288.153	12.75	0.36952	0.032804	1		287.164	12.75	0.34279	0.029791	1
288.881	12.7667	0.37602	0.032313	1		287.97	12.7667	0.36774	0.033376	1		288.51	12.7667	0.37009	0.032865	1		287.526	12.7667	0.34328	0.02989	1
289.233	12.7833	0.37654	0.032436	1		288.324	12.7833	0.36831	0.033365	1		288.86	12.7833	0.37062	0.032899	1		287.87	12.7833	0.34381	0.029904	1
289.576	12.8	0.37711	0.032546	1		288.675	12.8	0.36889	0.033342	1		289.212	12.8	0.37117	0.032934	1		288.23	12.8	0.3443	0.029855	1
289.933	12.8167	0.37765	0.032622	1		289.026	12.8167	0.36943	0.033349	1		289.56	12.8167	0.37173	0.033008	1		288.569	12.8167	0.34479	0.029809	1
290.28	12.8333	0.37818	0.032661	1		289.375	12.8333	0.36996	0.033413	1		289.896	12.8333	0.37225	0.0331	1		288.923	12.8333	0.34528	0.029821	1
290.635	12.85	0.37875	0.032672	1		289.718	12.85	0.37053	0.033528	1		290.256	12.85	0.37282	0.033168	1		289.29	12.85	0.34577	0.029887	1
290.972	12.8667	0.37928	0.032668	1		290.079	12.8667	0.37111	0.03364	1		290.61	12.8667	0.3734	0.033198	1		289.624	12.8667	0.34628	0.029955	1
291.33	12.8833	0.37983	0.032656	1		290.422	12.8833	0.37166	0.033687	1		290.963	12.8833	0.37393	0.033186	1		289.998	12.8833	0.34679	0.029988	1
291.681	12.9	0.38036	0.032643	1		290.779	12.9	0.37223	0.033671	1		291.317	12.9	0.37448	0.033161	1		290.335	12.9	0.34728	0.029974	1
292.032	12.9167	0.38091	0.03263	1		291.129	12.9167	0.3728	0.033627	1		291.66	12.9167	0.37505	0.03316	1		290.69	12.9167	0.34778	0.029927	1
292.378	12.9333	0.38146	0.032607	1		291.486	12.9333	0.37333	0.033582	1		292.012	12.9333	0.37557	0.03316	1		291.034	12.9333	0.34828	0.029879	1
292.732	12.95	0.38201	0.032581	1		291.842	12.95	0.37391	0.033541	1		292.373	12.95	0.37614	0.033107	1		291.392	12.95	0.34878	0.029815	1
293.075	12.9667	0.38254	0.032549	1		292.19	12.9667	0.37445	0.033497	1		292.714	12.9667	0.37671	0.032988	1		291.742	12.9667	0.34926	0.029714	1
293.43	12.9833	0.38308	0.032486	1		292.544	12.9833	0.37504	0.03343	1		293.064	12.9833	0.37725	0.032824	1		292.097	12.9833	0.3498	0.029575	1
293.783	13	0.38363	0.032376	1		292.905	13	0.37557	0.033332	1		293.412	13	0.3778	0.032663	1		292.433	13	0.35025	0.029401	1
294.141	13.0167	0.38419	0.032232	1		293.256	13.0167	0.37614	0.033209	1		293.76	13.0167	0.37832	0.032562	1		292.797	13.0167	0.35075	0.029227	1
294.478	13.0333	0.3847	0.032076	1		293.611	13.0333	0.3767	0.033078	1		294.117	13.0333	0.37888	0.032527	1		293.153	13.0333	0.35125	0.029102	1
294.828	13.05	0.38522	0.031943	1		293.964	13.05	0.37724	0.032969	1		294.458	13.05	0.37941	0.032532	1		293.493	13.05	0.3517	0.029042	1
295.186	13.0667	0.38578	0.03186	1		294.311	13.0667	0.37778	0.03289	1		294.812	13.0667	0.37997	0.032558	1		293.843	13.0667	0.3522	0.029029	1
295.532	13.0833	0.3863	0.031834	1		294.657	13.0833	0.37833	0.032864	1		295.149	13.0833	0.38049	0.032579	1		294.189	13.0833	0.35269	0.029051	1
295.873	13.1	0.38682	0.031881	1		295.01	13.1	0.37889	0.032904	1		295.508	13.1	0.38104	0.032586	1		294.537	13.1	0.35316	0.029083	1
296.218	13.1167	0.38736	0.032012	1		295.349	13.1167	0.37941	0.032995	1		295.863	13.1167	0.3816	0.032581	1		294.89	13.1167	0.35366	0.029109	1
296.575	13.1333	0.38787	0.032169	1		295.702	13.1333	0.37996	0.033108	1		296.2	13.1333	0.38213	0.032575	1		295.243	13.1333	0.35414	0.029133	1
296.939	13.15	0.38843	0.032269	1		296.071	13.15	0.38054	0.033183	1		296.565	13.15	0.38266	0.032556	1		295.588	13.15	0.35462	0.029135	1
297.283	13.1667	0.38899	0.032283	1		296.414	13.1667	0.38108	0.033174	1		296.914	13.1667	0.38322	0.032518	1		295.937	13.1667	0.35511	0.029096	1
297.637	13.1833	0.38951	0.032206	1		296.758	13.1833	0.38166	0.033092	1		297.262	13.1833	0.38377	0.032456	1		296.299	13.1833	0.3556	0.029018	1
297.989	13.2	0.39002	0.032054	1		297.117	13.2	0.38219	0.03299	1		297.606	13.2	0.38429	0.03237	1		296.648	13.2	0.35609	0.028926	1
298.348	13.2167	0.3906	0.03189	1		297.465	13.2167	0.38273	0.03293	1		297.963	13.2167	0.38483	0.032299	1		296.999	13.2167	0.35656	0.028866	1
298.697	13.2333	0.39112	0.031767	1		297.824	13.2333	0.3833	0.032952	1		298.326	13.2333	0.38539	0.032289	1		297.348	13.2333	0.35704	0.028872	1
299.035	13.25	0.39162	0.031708	1		298.176	13.25	0.38382	0.033044	1		298.671	13.25	0.3859	0.03234	1		297.701	13.25	0.35751	0.028947	1
299.406	13.2667	0.39215	0.031736	1		298.526	13.2667	0.38437	0.033139	1		299.025	13.2667	0.38643	0.032399	1		298.058	13.2667	0.35801	0.029052	1
299.754	13.2833	0.3927	0.03183	1		298.878	13.2833	0.38494	0.033196	1		299.368	13.2833	0.387	0.032405	1		298.4	13.2833	0.35847	0.029137	1
300.099	13.3	0.39322	0.031935	1		299.23	13.3	0.38551	0.033199	1		299.715	13.3	0.38755	0.032357	1		298.756	13.3	0.35899	0.029164	1
300.453	13.3167	0.39375	0.032038	1		299.587	13.3167	0.38604	0.033164	1		300.06	13.3167	0.38809	0.032298	1		299.106	13.3167	0.35946	0.029123	1
300.813	13.3333	0.3943	0.032116	1		299.949	13.3333	0.3866	0.033119	1		300.41	13.3333	0.38858	0.032298	1		299.461	13.3333	0.35995	0.029017	1
301.15	13.35	0.3948	0.03212	1		300.304	13.35	0.38714	0.033042	1		300.769	13.35	0.38916	0.032384	1		299.82	13.35	0.36043	0.028856	1
301.505	13.3667	0.39539	0.032026	1		300.651	13.3667	0.38771	0.032916	1		301.122	13.3667	0.38968	0.032493	1		300.161	13.3667	0.36092	0.028681	1
301.864	13.3833	0.3959	0.031852	1		301.002	13.3833	0.38828	0.032773	1		301.467	13.3833	0.39022	0.032553	1		300.515	13.3833	0.3614	0.028547	1
302.204	13.4	0.39642	0.031657	1		301.351	13.4	0.38877	0.032677	1		301.816	13.4	0.39079	0.032522	1		300.857	13.4	0.36185	0.028506	1
302.565	13.4167	0.39696	0.031512	1		301.704	13.4167	0.38933	0.032656	1		302.163	13.4167	0.39131	0.032399	1		301.212	13.4167	0.36232	0.028554	1
302.915	13.4333	0.39746	0.031454	1		302.062	13.4333	0.38987	0.032718	1		302.532	13.4333	0.39187	0.03222	1		301.558	13.4333	0.3628	0.028632	1
303.255	13.45	0.398	0.031454	1		302.413	13.45	0.39045	0.032816	1		302.867	13.45	0.3924	0.032061	1		301.921	13.45	0.36331	0.028671	1
303.62	13.4667	0.39852	0.031466	1		302.752	13.4667	0.39094	0.032873	1		303.215	13.4667	0.39291	0.031976	1		302.266	13.4667	0.36377	0.028651	1
303.957	13.4833	0.39905	0.031447	1		303.124	13.4833	0.39153	0.032858	1		303.569	13.4833	0.39345	0.03196	1		302.627	13.4833	0.36425	0.02859	1
304.32	13.5	0.39958	0.03137	1		303.485	13.5	0.3921	0.032774	1		303.931	13.5	0.39398	0.031978	1		302.971	13.5	0.36471	0.028499	1
304.653	13.5167	0.4001	0.031247	1		303.814	13.5167	0.39261	0.032638	1		304.267	13.5167	0.39453	0.031968	1		303.317	13.5167	0.36521	0.028386	1
305.006	13.5333	0.40062	0.03111	1		304.181	13.5333	0.39316	0.032487	1		304.617	13.5333	0.39505	0.031892	1		303.678	13.5333	0.36568	0.02826	1
305.352	13.55	0.40114	0.031002	1		304.53	13.55	0.3937	0.032372	1		304.965	13.55	0.3956	0.03178	1		304.034	13.55	0.36613	0.028144	1
305.696	13.5667	0.40164	0.030961	1		304.886	13.5667	0.39425	0.032287	1		305.319	13.5667	0.39612	0.031687	1		304.381	13.5667	0.3666	0.028076	1
306.066	13.5833	0.40216	0.031	1		305.239	13.5833	0.39476	0.032236	1		305.664	13.5833	0.39663	0.031658	1		304.732	13.5833	0.36708	0.028066	1
306.408	13.6	0.40267	0.031109	1		305.598	13.6	0.39533	0.032232	1		306.016	13.6	0.39716	0.031707	1		305.083	13.6	0.36752	0.028072	1
306.76	13.6167	0.4032	0.031255	1		305.942	13.6167	0.39582	0.032244	1		306.361	13.6167	0.39769	0.031809	1		305.438	13.6167	0.36801	0.028061	1
307.096	13.6333	0.40371	0.031395	1		306.295	13.6333	0.3964	0.032256	1		306.713	13.6333	0.39822	0.031908	1		305.791	13.6333	0.36849	0.02803	1
307.459	13.65	0.40425	0.03149	1		306.652	13.65	0.39694	0.032265	1		307.071	13.65	0.39876	0.031948	1		306.148	13.65	0.36893	0.027978	1
307.824	13.6667	0.40477	0.031505	1		307.002	13.6667	0.39745	0.032267	1		307.43	13.6667	0.39929	0.031913	1		306.484	13.6667	0.36941	0.027929	1
308.167	13.6833	0.4053	0.031404	1		307.354	13.6833	0.398	0.032253	1		307.774	13.6833	0.39984	0.031814	1		306.843	13.6833	0.36988	0.02792	1
308.515	13.7	0.40583	0.031187	1		307.717	13.7	0.39855	0.032229	1		308.124	13.7	0.40036	0.031695	1		307.188	13.7	0.37034	0.027941	1
308.883	13.7167	0.40636	0.030922	1		308.043	13.7167	0.39906	0.032198	1		308.473	13.7167	0.40088	0.031598	1		307.528	13.7167	0.37079	0.027973	1
309.23	13.7333	0.40686	0.030699	1		308.41	13.7333	0.39963	0.032181	1		308.822	13.7333	0.40141	0.031537	1		307.898	13.7333	0.37129	0.027993	1
309.579	13.75	0.40734	0.030595	1		308.754	13.75	0.40012	0.03221	1		309.18	13.75	0.40193	0.031505	1		308.232	13.75	0.37173	0.027974	1
309.92	13.7667	0.40787	0.030614	1		309.102	13.7667	0.40069	0.032264	1		309.524	13.7667	0.40247	0.031488	1		308.589	13.7667	0.37222	0.02793	1
310.263	13.7833	0.40836	0.030684	1		309.461	13.7833	0.40121	0.032305	1		309.875	13.7833	0.40297	0.031492	1		308.945	13.7833	0.37267	0.027902	1
310.608	13.8	0.4089	0.030741	1		309.819	13.8	0.40178	0.032316	1		310.217	13.8	0.40352	0.031535	1		309.298	13.8	0.37312	0.027914	1
310.96	13.8167	0.40941	0.030754	1		310.18	13.8167	0.4023	0.032296	1		310.575	13.8167	0.40401	0.03162	1		309.656	13.8167	0.3736	0.02794	1
311.318	13.8333	0.4099	0.03074	1		310.526	13.8333	0.40283	0.032259	1		310.932	13.8333	0.40456	0.031722	1		309.997	13.8333	0.37406	0.027947	1
311.679	13.85	0.41045	0.030726	1		310.882	13.85	0.40338	0.032203	1		311.277	13.85	0.40508	0.031803	1		310.359	13.85	0.37455	0.027916	1
312.019	13.8667	0.41093	0.030716	1		311.242	13.8667	0.40392	0.032147	1		311.622	13.8667	0.40563	0.031834	1		310.711	13.8667	0.375	0.027854	1
312.364	13.8833	0.41145	0.03069	1		311.597	13.8833	0.40446	0.032113	1		311.974	13.8833	0.40615	0.031799	1		311.055	13.8833	0.37545	0.027802	1
312.726	13.9	0.41198	0.030641	1		311.94	13.9	0.40495	0.032117	1		312.33	13.9	0.40668	0.03171	1		311.408	13.9	0.37594	0.027788	1
313.076	13.9167	0.41248	0.030598	1		312.298	13.9167	0.40552	0.032154	1		312.69	13.9167	0.40722	0.031618	1		311.753	13.9167	0.37637	0.02784	1
313.417	13.9333	0.41298	0.030599	1		312.648	13.9333	0.40606	0.032212	1		313.034	13.9333	0.40774	0.031575	1		312.128	13.9333	0.37686	0.027951	1
313.781	13.95	0.41349	0.030676	1		312.999	13.95	0.4066	0.032279	1		313.389	13.95	0.40824	0.031601	1		312.47	13.95	0.3773	0.028098	1
314.134	13.9667	0.41398	0.030797	1		313.351	13.9667	0.40711	0.032338	1		313.745	13.9667	0.40878	0.031684	1		312.809	13.9667	0.37779	0.028226	1
314.501	13.9833	0.41453	0.030892	1		313.713	13.9833	0.40767	0.032375	1		314.096	13.9833	0.40932	0.031774	1		313.178	13.9833	0.37825	0.028254	1
314.844	14	0.41503	0.03091	1		314.059	14	0.40822	0.03236	1		314.44	14	0.40984	0.031825	1		313.524	14	0.37874	0.028162	1
[truncated: 11,804 more rows]

## Sheet: C series
316L						REF						C63						C140
[truncated: 12,646 more rows]
